# Supplementary material for: Abundance and Diversification of Repetitive Elements in Decapoda Genomes
Source: Genes (Basel). 2023 Aug 15;14(8):1627. doi: 10.3390/genes14081627 (PMC10454600; doi:10.3390/genes14081627)
Supplement: Supplementary file 1 [file genes-14-01627-s001.zip]

Archive with 2 entries (2 files):
- File S1_crustaceans_RE_library.fa
- genes-2521526-supplementary.pdf
