# Supplementary material for: Abundance and Diversification of Repetitive Elements in Decapoda Genomes
Source: Genes (Basel). 2023 Aug 15;14(8):1627. doi: 10.3390/genes14081627 (PMC10454600; doi:10.3390/genes14081627)
Supplement: Supplementary file 1 [file genes-14-01627-s001.zip › File S1_crustaceans_RE_library.fa]

>LTR-1_CDe#LTR @cherax_destructor
TGTTATGTTATTTTCCCTTATTTATCATCAAGGTTCTACATGTACTAGCA
TAGGGTATTTACTTAAAAGGTCTTAGGGTAAAAGGAGGACATTATTAGGC
TAAAAGATACTTACTCAGGTTTAGCTGCTGCATCTGAAAACTTATTGATC
CTTTCTCATTCCTCTCAAAGGTTATTTAAACCAACATTATAAAAATAGAG
CTATATTAAGAAGTATATACATATAATGTACAGGTCTCCACTCCTAAACA
TATAATCAGCCTTTCCCAAAGCACATGGCTCAGCTGCCACCTTCAACTCT
CTCTTTCTCAACATTTCTTAACCCTCCAGTGTCTTGATACACTGAAGATC
ACAGAATGTCATGGTGACATCGATTTACAACTCTCCCCATTACCTTTTGG
GCACTCATTCAGCCCTGAAGTCAAGTTATAATCAGCCAACAACAACTCCA
GCTCACTCTAGCAGCCATGTTTTCTCAGGAAGGGCATTGTGGGAAGCCAG
CATCTCTCTAAGCTCCTCCCCCAAAACAAAAAAACATCACTTTGCATATC
TCCACATGTACTCTCAATATATCTTATGTTATTACAATGAGACATGCAAC
TATATTTTAATTAGTTAATAAAATGTGTGCATTATTTATATAACCTATTA
TATTGAGAAAATCAGTCAAATGAGCCCCCAAGCTTCTAAGGCTGGCCAAG
CCTTGTAAACTCTCAACTGAGCAGTACTGCTGATTAATTCAATAGAATTA
GGCATTCATGTTATTTAATTACAACAATACATGCTGGGTTCCAATAGCCC
CCATAACAAGTCCATAATACCCCATAACA
>Gypsy-1_CDe#LTR/Gypsy @cherax_destructor
TGGGGCCTTAACCGGGAGAGTTATTTGACTGTTAAAATAACTCAAAACAT
TCTTTGAGATGTACTGGTATGAGATAGGGTTATGAGTCACATGTTTTGGT
AGGATAAAATTTACCTTGTAAAATTTACCTTGTAAAAATTACCTTGGTGG
TGTCAGTGGAAGGTTCATGTATTAGTTTACAGGTTGTTTTCTCCAGAGTG
GGGATTAAAGTTGAGTAACACATTTTGTTTGTGGTTATGGTAGAGTGCCA
TGTGAAGATTTTTCCATAGAACTTGTGTTATTATTTTTATGTACCTGTGT
AAAGACCTTGTCCATTGATGCTGTGCAGGAATTTAAGGGTAAATATGTCA
GAAGCTGAATCTTTAGAATTTTCTGGCTTCAGTGAGGAGGTAAATAATTC
ATCAGTAAACATGTCTGTTAACAGTGAACAGGAGGAATCACCTCCTGCAG
GTAATAAGGAAGCGATGATGAAACTTGAGATAGCTTTGATGGCAGCTAGG
ACAAAATTCTTAGAAACTCAGGAGAGAGTANGTAAAGGGTTAGGAGGTTC
AGACCAAGGGCCTGAGCAGTACTTTAACCTAACTAAAGCTGCAAATTTTG
TCCCTAAGTTTACAGAGAATGACCCAGACAGATATTTTTCCTTTTTTGAG
AAGACTGCAAAGGAGCAAAGATGGCCCAAACAGAAATGGGCTACCCTAGT
TCGCACACAGCTTGTAGGCAAAGGTTTTGAGAGAGTAGAGACTCTGGAAG
AAGGAGAATTTTCTGATTATGAGAAAGTAAAGGAGGTAGTATTGCTTGCA
TACCAAATGATACCTGAGAAATATAGGCAAAGGTTCAGAAGCAAAAAATT
TCAGGAGGGGCAGACCTTAACTGAGTTAGGGAATGAGAAACTGTTCCTGT
TTAAGAAGTGGGCTTGTTCAAAAGGAGTGAACAAGGACTATGAGAAGTTA
GTAGACCTAATTGTTCATGAGGAATTGTACAATGCAATCCCTGTTGACCT
TAGAGAATATTTGGAGGACAGAAACCCAGATAATCTTTCAGCAGCAATGG
ATCTGGGTGACAGATTCTTAGCTCATAGGGAATTGGTAGGTAAAAACAGT
CATGCTCATTCAAAAAATTTCCCTGTCTTTTCTAAACCTTATTCCAAATC
CTACGGTCATAAAGGTAGGTGGGACAAGAATTTTCAGGGACAAATGAAGG
CTGAGGCACCCTCTCAAACAGAAGGGAAAGGTAAGTCAGCTGGAGCTCAA
AGTTTACCTAGACCATCAAATAATGTTTCAGTTCCTCGAGCACACAGTAC
TAGTCCTACTCCAAACGGTAAACATACCTTTAGGAATTATACCTGTTACT
ACTGTAACAAGACTGGTCACATACAAAAGTATTGCTTTTCTAAACAGCAA
GATCAGAGAAAGGAGGAACAATCCCAGGGAATCCTAACTGCAGAGACACA
TCCGGTGGCTTGCATTAGGTCTTCAAGGCAAGGTGAGGAGGAACCCTTAG
AATTAGACCCCAGGATGCGGGTTTTTGCTAGTAAGTCCACAGTGGCCTTG
CATAAGGATGTGGGCAGGGTTGAGAACATGTTGTCCTTGAGAGATGGATG
TAGCACCTACTCCTTGCTACGTGCGGGAATACTGCCAGTGTCTAATGATA
CCTATACTGGGAAAGATATATTATTGAAGGGTATTACGGGTTCGACCATA
AGAACACCTGTACACAAGTTATGGGTAGAATCCGCATACCAAGTTGGCTA
TCTCCCTGTAGGTATTTCAGATGAGATTCCCTTTGAGGGTGTTGACCTCT
TATTAGGAAATAATGTAATGGGCCTGTTAGACAGTGAGGAACATCTAGTA
AGGGGGGAACCAATTCCCAAAGTTTGGGAGGAGAAGGCTAGAGAGACCCT
TCCAGACCTTCTCCCTACTGGTTCCACCATGAGAAGTATGGCTCATGATC
ATGCTATCAACAGTCTTTATGATATTTCTCATGAGGATGATGAGGGCTTA
AGTCTGGAAACACTGTTTTCTGATGTTGAACTGCAGTCAACTGAAGAAAG
GGATGTTCCAGCCAGAGCTGAGCATGATTGGAGCATAGATCAGTTCAGGA
GTGTGAGAGAAGCTGCATCTACTAAGGTGCATTTAATTTCTGTACAGGAG
AATGATGTCACACTGAGCAGAGCCTCAGCTGTGGCTGAGGAAGCAGTTTC
ACAATTTAATAAGTGCTTTCATTTCAGAGAGGAAACTTTTACAGAGAAGT
TGCCTCTGTTTGTAGTACCAAGGGAAGGAGAACAAGTGTTTTGTCACCAA
ATGATGATGATGTCCAAGGTTTCCAGGCATTTCTTCAAGNCTCAGCTGTG
GGAGACTGTGGAAGAATATAGTAAGACCTATCATGTCTGTCAATGTAGAG
GGAAACCTTGTCCGTGTATTAAACCTGTTCCCTTTCAGCTTATTTCAGCA
CCAGGTGGACCCTTCAGCAAGCTGATAGTAGATGTAGTCGGTCCAATCCC
AAGGACCAGAATGGGAAATGATTATTTACTCACAATTAATTGCTCTACTA
CCAGGTACCTGAAAGCAGTCCCTCTATATAAGATGACAGCTCATGTAGTC
TTAAGGGCTTTGATGAAGTTCCTTTTTCATGTAAAGCCTAACTTTTCAGC
TATCTGTTACCCTCCATCTCAAGGGAAACCAGAGAACTTCCATCAGACCC
TAAAGACAATGATGCAAGCCTGTAGTATAGACAATACTAACATCTGGGAT
GAGAGGACCCCTCTCTTAGTAACTGCTGAGTGGGGAAGCACTCTGGAATC
TCTGAGCTATTGGCTTGGGGAGAATGGTGATGCTTCCCCCTCGGAGCTTT
TTCTCAGTTTCAGATACTGTTTGGCTTGTATGAAATGGATGGTACCAGTG
AAAGTACCCATCAACCAGATCCAAATGATGAAGTGGGACCATAACGTGGA
CCATAATGCTCTGGAGGCTGGAGATGAGGTGCTGGCATTGGAGCCAGTTC
ATGTGAGAAAATGTATGGAAAGTTGCTGTGAGCTGACCATGGTGTGGGGA
AAGTTCTCAAGAGTAAGATATATAATCCACACACCCGAGCAGAAAAGGTG
TAAGAATAATGTATACAGTAACTGGTTAGAGGATTTAGCATTATATCAGA
AACCTAGAGTGACCAATGTTTCAGTGGATCCAGTATGTAAAGAGGTGCAA
AATAATACTCTGTATGTAATGGCCGAAAAGTATGTAAGAAATTCCATGTT
TATGAGAGAGATTGGAGAAATAATGTTTGGTCTTTCTAAGGAAAGTGTTG
GAGAGTTGGCTCAACCACCGTGTAACCTTGTAAAAGTTTGGGATGTCACT
AAAGGGGTAAAGTCAAGACTTCATGAAGAAATTGATAAGGAAGCTGAGCC
AATTCGACAATATTTGTGTGTGAGTAATCTGCATGAAAACNGGGATATGG
AGGAAAAAGTGAAATTCCTTCAATACCAGTTTGTAGTGCTTAGTGAGAGT
CAGTGGGCATTCCCATGCTTCATGGTTCCCAAATTCAATGGCACCCTGAG
CAAATGCACTGACTGCCACAAAGTACATGTAACAACTAAAGTTTACTGGC
TTAGAAAGTTTGATGCTGATGTTTTAAAAGATGCAAAAGTATTAGATAAA
GTAAAGCATGAGGCAGGAAGATGTGATATTCCTGGCCTGGGTGCCAATAC
AATTTCCATGTGTGTAATGTCAATTGAGTTCATTGAGTATTCAAAATTAT
TGTGGGAGATTGAACGTGAAAGTATTTTTGTAAACTTGATGTACGCATCC
AGGGTACGGGAAGATGTCTTGGGGTTTGTGTTTGTATTGCAAGAGGTTGC
AGAATTAGTATTTGGGTTGTCTATTCTGCATCTGTATATGTCCCAGGATC
GTTTCACCCTGTTCCTATGTATGGTGACCCGACTCAGACTCTTAAGATGG
GTTTTGTCTGTGATTGCTGAGGTTCTTCTAGATGTTTATGTAGATAAATG
GTGCATGCTTAGTACATAGTGTTTGTCTTGTGCTGACCTTGTTGTTTTTG
CAGTGGTGAACTCTTGGCGGGCCTGAGTGCTCCCTACCAGCCATTCAACT
GTGAAGGAGATGGTTGGAGCCAGACAAGAGAAGGGAGTCAGGGTATCAAA
AATTGTGAGTTGAGGCGGAGTTGACAACCTTCGGTGACATGAGAAGTCCA
GGGAGGTATGTTGTTTGTGTCTTGGTGTGCTCTAAGTACGAAACGGTCCA
ACGGTTGCCTGAGTGGTCCCGTGTATCTCCTCCATGTACTATAGCAGTTC
CTCCTTATAAGGTTGGAGGATCTGTATGGAGTGAGGTCCTCGGAAGATGG
GGGTATGTGCCTGACCATTTAAGGATTTTGGGTGTTGACTGGAGAGTCTC
ACTTTTTTGGTTCGGCCACCACGTAAGAGACACCTTGACATGTTTTTTGT
GAAGTTTCTGCCTGGGGTATACCTGACTGCTCTGGGTTTGGCTCTACTCT
CATCTCCTGATCAGGAAGATGCCATCCTGGAGTACCAGTTGCCTGCTGGA
TTTACCGCAGCGGAGGCACAGGCCTGTCGGTGCTGGCTTTCACAGTGGGC
TTTGTGTGTAGTCCTTGCATTGTAAAAATGTATTATGTTGATAACCACTA
AAGTAGTTAATGGTTACACCCTTCAGTATGGGGATGTGGTTAAACTGTTT
TCTAGTAACCTCTGCACTCTGTTCTAGTACTGTTCCATTCATGGGTTTTG
TNTGGTGTATGGTAAGGGCAGAATTGCATGTTTATGCTGGGAAGGTTCAG
TGGAGCCATGAGATTTGTAGATTGCCATGTTGTATGTCACCTTGTTGTAT
AACTGTACAGTGAAGAGTAATTATGGTGCTGGGGTATATGTAAAACCTCT
AGTAGTGTTACTACCACCTTTAGGCTAAGACCTTATTTTCCCTAGCCGTA
TCCTGCGGGACACTGCTAGCTTTTGTGAGACTCCGTCTTATAAGACTCCG
TCTTTATAAGACTCCGTCTTTATAAGACTCCGTCTGGAGGTGGGGG
>LTR-2_CDe#LTR @cherax_destructor
TGTTAAGTCTANCTTCTTGGCTGCTTACTTTGGGCAGTAGAATGGTAGCG
TAGGTGCAGAGATACGGCCGATGACTAGACTCAGTTTATTAATGGCAAGG
TGTAGGTATACACGGGGACAGAGCGCGAGGGGACCGGGAGCCAGTCGTAG
GGGTAGATGCTGCTTCAGTGAGGTAGGCCGTGTAAGTGAGAGAGAAGCAT
GGCTGACCAGCCCGACCTTGATAGGCCTATAGAGGGCAGCACCATAGTGC
CGCGCAGTTTGAAACAGCCTCTGGGTAGGCTGTTTACA
>LTR-3_CDe#LTR @cherax_destructor
TTCGCTCGGCCACGCTACCCATNNTCGNCCCTGACCATGANTGGCANTAA
AAAAAACTCGGGTCTCTCTCTCGCAAGAACAGGNCACAGAACACGAAANA
AAAACACATATATACATAAACATGTGGACANGGGAAAAAAAACTTCCTNC
AGAGAGGGAAGAAAAAAANAGGTGTGCTTCGTGGTNTAAGGCAGTGAGCG
TCGATGCANCACTGCACGCCTTCCTGCGTCTGGACNNATACTGCAACACG
GGAGACATCGCTGCAGCTGAGCTGTGACGTAACAGGGTACGGTCTCCTCT
GGAGNGGTGAAGCAGNCATCGTAGTAGTCGCTGNAGGGNTCACTCAACCT
GGGGCANANCTGCTGGTGCCCTNGAGTGAGGCGTCGTCAGCAGTCGCAAC
NGGACAGGACTTTTTCTGGCAAGCGACTCAGGAGGACATTCCTCGACTGG
TACTGTCGCTGGAGCTGTCGCTGCTGGCGAGTGTGGAGTGAGTCGTGGCA
GGGACGACTCGGCGAGANATCTGGAGGTCGTAACAGCATACACCTTACTG
CAGTGAGTGGGCTAGCAGTCAAAGTGACATCANCTTTGTGCAGGCTGCTC
ACTGAAGCTGTGACACGAGGCTGACAGTCGCCTGCCGACAGGACAGGGCT
TAACTGCGGCTTGACGAGCGTCATTCTCTCGACAGTNNAAGTTACAGCAG
AGNGCGGTNTAAGCGTCCCCAGACTGGTCATCTGCATATAACTGNACTCT
GACGGTCTNGGAGGTGAAGTGGAAACGAGTCTCGACGGGAGAATCGTCGC
GGGTACGATTCAGCAGAGGCATCTACGAGCGGCGAACANNAAGNGCTTTC
TGTACAAGGNGCTCGGACGCTCGTAACTGACGCCTGGACTGACNAANGTC
AGCTGTCAAGCGCGTGGGCGNGGNGTCACACCGGGTGACAAAGTAACACA
CAGGTGCGACATTGGTCTTGCGAACATACTGTGGTCCACACACAGCTGTG
CTCAACGACTACACAGGACACACGGGAAACTGCACACACTACTGCACATG
CGGTACAACATGGCTTACTAGCAAATGACGCTTTTCTGTGCAAAAATCGN
CACTAAGCAATACACGAACATGTGAGAACACTGACTGAGNGGAATAATGA
ACACTCGACTTATATCTTCTCTCAAACTTCTCNACAAATANTGAAAATAA
AATGCACACGCTNANACTANAGCACTCGNGACATCATGTGGGTGATGTCA
GGNGTGACGTCGCGACGTGATGTCATGGNNGACGTCGCGAGATGACATCA
GCAGACGTCCAGGGCGACGTCGTATGGGTGACGTCGCGAGGGACGTCTGG
NGTGACTTCCGAGTGACGTCAGGCAGACGTCGGTGACGTCAGAGCAGCAT
CGTGGTGACGTCGCGGGTGACGTCATGGGTTGACGCGGCGGCAGNCCGCA
GCACGTGGCTCACANCTGGCTTAGTGACCCATGTGGCTGATGTAGNCGCA
NACCCCACATGGCCTGCTNCACGTGGCTTGGTGATCCATGTGGCTTGCTG
CACGTGGCTTCNAGTGGCCTCGGGCACTCNGATACACAGCTCTGNCAAGA
ATTCACAAGGAAGTTCACAGGAATACAGCATCAGAGGGAGTGGGAGCAAC
AGTGAGTGGTGTACGGTAGNGTGAGCGTGGGCGTTACGNTAGGGCGTGGG
TGNGNNNGGTGAGGGACNNGGCCGTCGGGCCTACCTCCCTCACCTCACAA
CNCACGAGGGANGCNCNCACTGGACGCTGAAATCACCACAAACTCACCTC
TGANNTGCNGAAATAGCTGTGCTGAGCTGAACAACAACAGCAGAACATGC
TGGCAANGCTGAGCACGTGACTGGGAAACAGCGTGGGACGCTGTGGCGTG
GAGTCACAGNGACGCCACTATATTTCTCGGAGAAATTNGACAAATTTCGG
CCTGAATCCTGNTTGTACCTGTGTCTGGATGCTGAGATTTGCAGACACGA
CATCAGGATAANTCGTTGAGAGACGGATGCTTCTTTTGTAGGGACTGATG
AAGTGGTAGACAACTTCATTCCTCTTCCTCCCCTCCTCTGGGCAAACACA
NCTGCTGCTAGGCCGCCGCTGTCCAGCAA
>LTR-4_CDe#LTR @cherax_destructor
TAGACAGTCTATGCTGTCTGCTAGTTTCATATACCATGGCACTACTGTGT
TGCCCTCTCTAGGTCTGCCCAGGTCAGTGAGACACGATGCCCAGTCTCCC
CCACTTCACGGCCTACACCCCAAGGATCAGCATCCTTCCCCTTCACGGTC
TGGCTTCCGGCCACCCCCCTCACTCTGCCCACTGTGTACCCCCTTTTCGT
TCATTAAACAAGTGATATAATCCACGGCTGTGTTCCTGCAACCTTTCCAT
GCTACCCCTTCTAGTAACCTACAAGTAAGCTTGGCACTAAACAGCTGTAC
AGTAACAGTGATAACAGCGATAACAA
>Gypsy-2_CDe#LTR/Gypsy @cherax_destructor
TGGTGGCAGCGGTTCAGGCAGGCGGCAGAGTGATCATTGTTGGGGTCAGT
CATCCAGCTACATCATCCGTGCTCATCCAACACACCTGCTGGGCTACATA
GTCACCTGCTACTCCCAGTGTCTCAACGGTGGCTGAGACAGATTTTCATC
CGTGATTTTCCCACGAAATCTGGACATTGGCGTCACCGCATCATCTCCAG
CCTCGGCAGTCATGTGTTCACCTTGCCCGCTCTACAGCTCCTCAACGTTT
CCCAGCAGCTCCACATGTGCCCACATGAGCCAGCCCTGGGGTTGATACTA
CCCTGGGCGACTCTACACACACTTGCCTCCTCATCCTGCTCCGTTCTGCT
TCCTGTATCCAGCTCGTCGTCTGTGTGTGTTGTTGTCCTTCCAGTTTTGT
CCAAGTCCTACCTGGCTTGACCATGTGGGAACCCAGCTGGCTTAGCCCCT
AAGCCAGGCCAGTTTAAGCCCCAAGCCGTCTGCAGTGGTCCGGAGTTCAT
TACATCGTGCCTACAAGCCACTCAACCCTCTACGCATTCTCCAGCCAGAG
CAGTGATTTTTTTTTTTGTTTATGTTGTGTATAAAGCAATTCTTAAATTT
TCCCCCAGTGAAAGACTTACAATAAATTCTTAAGTAATTGTTTGCAGTCC
CCTTTCAGCTTCATAACCTTACATTTTGTTCTTGAGTAGTATTTTGCCGT
ATTCGGCTATGTGTCCCAAAGCCGCAGTCAGTCAGCACACTCAGACATGC
TTGCCAGGGTAAACACACCACAGCGCTGAACCATGAGTTTGGCTGCACTT
TACTCACGTTCCCCATTTTCACAGAGTTCTTCGTCCTTTCCTGTCCTCCC
AAGCCTTGCCCGATATTTTTTACACCATTGAAGCCCCATAGCAGTCTACA
AGTGCTACGAGGCGTGTAGCTTATCCCTAGAATTACCAGTGTGCCGTTGT
TAACTTCAGTACCTGCTTATCTGTGTCTCCACACCATCTTCTACAAAGTT
AAGTAAACAGTGACTTACCTAGCATTTCCTAGCATTTGTGACATTATTTA
ATTGTCCAGCACCAATGCAGCCATTGCTGAAGCCATATTTTCAGTGATTT
GTTCAGTTGTTATCAGCCAGCTGCTGAAGCCAGAGTACATATTGTGCACT
CTGCACTTTTCTGCAGTATTAAAATTTAGCACGGTCATTTTTGCACCTTG
CATTCCAGCATAGTATTCTTCAAATTGCACACCCACTTATTCTGCAGTAC
TGTTGCATTTTGTATTTCAGCACATCATTCTGCAACTTGTATACCAACTT
ATTATTAATTGCTATTGTTTAAAATTGTTCAGTGTGCTATCCATATTTTT
TATAGTGTGCTATTATGCTGATTGTTGCCTCTGCAAGGTAGCCACAAATT
GTTGACACCCCTGCACAACTTCAGTCATTAATTGTTTTTTAAGTGTTATT
ACACAGTGTTCTTGTTAGTTTTTCTAGCCTACAGTTGTCACAATTTGTGC
CTAGAAACCTATTTTTCTCCAGTTATCCATATTTACTTGTTCCAAGACTT
TATTGTCTTTTACCATCGTCTATTCAACTGTGTATTGCATTTTGCTATTG
TTCATGCATCTGTCCTAGAGTACAGCACCAGTCCCTGTCATTGTAATTTT
CAGGAGCCTGCTTATTTGCATTTTATTAATTTCATTTGGTGTGAAATTTA
GTATTTTTTTGATACAGTGAATTTTGTGATTTTTTTTATAATTCTGCATA
TTCTACTAACATCATTTGTTTTGTCACCTTTCCCTTGCTGCAAGTGAGTT
ATTTTTGCATTCCAAATTGCAATTGCCAGCACCTGCAACCTTTTGCTGTG
TGTTGAGCAAGCCTGCTCTATAGTTCAGTGTTTTGCCCATCTTGCTACCA
TAGTTTGCAGTTCAAATTTTGCCATTTTTCTTTTTGCAATTGCTAAATTA
CCTCTGTATTGTCACCCAGTTCAGTGAACTATCTGCATTATTTTGTGAAC
TCCCCTGTAGTTCATTCACTTGCATACATATTTTTATTTTGAGTTTCAGA
GTGTACCATTATTTTTTTTTATTGTGTGCTCAAACTATTTTACCAACTAA
GCAGTTTATCAAGTAACATCGTGTTGTGTTCTCCCTGACTCCGTGCTAAG
TTTGTAGCCCATTGTGTACTATTTTTTCCTCTGTCCTGTTTACCTTCTTC
ATGACCTGTTTTGCGTAAGTACATTTGACTTCATGACTACAACACACTGT
GGCCGTTTCGCTTGTCCAGTTTCTGCCAATGATGCCTGAGGTGTCATGAC
CACTCGGGGGGAGAGCAAAGCTCTTCCAACAGTTGGTCAGGCCGTAGCTC
GAGTCTCAACCGCGATGCGTTTGCTAGTCGATCATACCCAGCCCTTTTCA
ACTGTCATTCAAGTATGTTAGAGCCATGGTTGCAATCAGTCGAGACAGTA
GTTAAGGCTAAACACGATAACCCCACTGATGCACAATACATTAGTGCTGC
TGCTGCTGCAGTAATTTCTCCAAGAGTGACATTAGTTCCTTTGTGTGCCT
AGACCTAGTTTGCAATTTGCAATCTTGGGCCTCACTTAAGGAAGAATTCA
GATGCTATTTCAGGCATAGTCGTCAATGCCACTACCATGAGATTGTCACC
AACGTCTTGAACGAGTGTCAGTCCATTCACGGAAGCCCCCTTGCTTGCAT
ATGCCATTTTGATCAAGCATCAAAAGACTTCAGCGATGCTATTCATGCTA
CCGTTACAGAATCAGACAGTATTAAAGTTAAAGACATCATCTCCATGCTC
GCTGTAGGCGTCGTGTGGAGAGATACCCTGCCTATTCTCCAGGGCACAAT
CGATATGTTAGGGCTCGACCACCAGCATGAAGTTCTGGGTGCTTACGAAG
CCATCGATAAAGTTAAACTGCCTAGTGAGAAGAGTAAGGTTTGTCGCCTT
GTCGACACTCCCATACCCGTTCACCTGTTCTCACATACGGCGACGCCACA
GCTACAGCCGGTGGTTACTTTCACTGCAGCTGTCAGGCAGTCATCCCCCA
AAGTTACCAACCCCAGTATGACTAACAATAGGCTGAGTACAAATAGCAGT
TCAAATAACAACAGTCGGTCTAGTACAAAATCGTCAACGAATCATTGGAC
TAAGGTCAAACGTCACCAATGCACACCACCACCAGCACCACCTGCTAAGC
GCGAGGTGACTTGTTTTAAATAACAAAAAGGCACAATACCGTGACTGGAA
CAATACACACACAACCCGCACATATAAAAGAGAGGAGCTTACGACGACGT
TCCGGCCCGACTTGGACCATTTACAAAGTCACACTAACACACAAAGATGG
GGGAAGTGGTATTTATAGGCAGGCAGACAGGGGAGGGTACCAGAGAGTGG
GGTAATAATGGAGTAAGTAGTGGAAGTGGTAGTAGTAGTAATAGTAGTAG
TGGAGACAGTCATGTTCTAGAGGAGCACTGCAATGAGGCTAGCGGCCCGC
AAGGGTGGGACGAGAACACAGAGGGAGGAAAGGCGAAAAAAAGGAAAAAT
ACCAGGCAAAAGAAAAGAAAGAAAGGAAAACCCATAGGAGAAAAAAGAAG
AACTGGGAAGAGATGAAAGGGGAAGGAATCAGGTTAAGTCACGGGTGTTC
TGAAGTTTAGAGCATTTAACAATGTATTGAGAGAGGAAAGCATCAACAGA
GACAAAGCCAGGGCTAAGATTCATACAGGGAAAGTTGTGTATAAGGGAGG
ATTCAACCAGGCGGCGACTATGAAAGTTAGACGTAGGGTAGACAGTTTTA
GCAGAAGACCAATCAATAGGATGACGTTGTCGTAAGCTCCTCTCTTTTAT
ATGTGCGGGTTGTGTGTATGACTTGTTTTAATTGCGGTGAGCGAGAACAC
TACCGTTCGGAGTGTAATAAGCCTAAGTCCCCTCGTGGTGATCATCACCG
TCCCTGTGACCAGTATCAGGAAGGTGTCTGCATGTATCACAACACCTCGG
GACATCTAACGAGTGCTACAAGCTGTGCAGTATGTTGTCGGCAAAGCAAT
GCAAGCACTCGGTGCCCAAAGCTCATGCTAGTAACAGCCTTTCCCACAGT
TCGGGGGAAGAGGCGTGCCCAAGAAACCAATAAAAGAGGTAGTCACCCTG
TCGGAGTCGCTGTATTCTGTCCCTGTCCACAATGCGTTCACCACCCTGGG
CAGTGATACGCTCACCGACAGCATGAAAACAGTGTGCCTCAACGTTGTTG
CTGAGACTCGTACTACTACCTTCCAGGATGTCGAGCCTCGCCACCGAGCA
TCGAACCTCTAGCAGCTGTGACTCCGAAGACATGGTCAGCCTGTCATGCC
TTCACGTTCATTATTCATTACGACAACCTGTGTGGACCTCTCGTTGAGTC
CACACTTCACCAGAAGCCTGTTCAGCTTTACCTCGATACAAGTTCAGTGC
TTAACATCCTTGGTTCCACCCTCTTCCGTGACATCGGCCTTCACACGGTC
ATGTTGATGTCTGTCATTCAGACCGTCTTCTGATGGTTTGTGGACATACA
ACGTTAGAATTCACAATCCGGGATCACAAGTTTTTGGCAAAGTTTTTAGT
CATTGATGACATCATCTTCCATGGCGATCTGCTTATTGGTTTTAAGACCA
TGGCATACCTCAAGATCCGCTTAGATCCAGCTAAGTGGAAAGCAGATTTT
AATGGAGTGGATGTGCCCTTCTGGGGCGTACGCTTAGAATCCACCATGTG
CTACTCTGTCTTGGAGTATGTACAGTGTCTGAAATCATTGGAAACCGATG
GTTTCCATAGCAACCAGTTCTCCCAGAGGTCGGCCTCTTGTCCTGACCAA
CCTCATAAGAGAGCTCATATCTCGTCACCTCCTGACCATCAGCGAACAGT
TACAAGTGAAACCCAGTCTGGGGAAGCCCAGTCTAACTTTCACTCTTAAC
TCTCGCACTGTTGTAGAGGACAGCAGTGATCAAGCCACAGTTTCCCTGTT
GGCAGGTGACTGTCTGACTTGTGTCATGAAATCAGCGAGCAAAGTTACAG
CCTGTACAAAGTATGATGTCACTTTGTCAGCTAACTCGCTCACTCTTGTT
ATGGTGTACGTGAACAAAGCTTACGAAGGAGATCACATGCCAGTCGACAA
CGACATGTGCAGAGTCAAGGGCCTCACCCTTGAGCCATCCTTGTACACTG
TGCAACGTGATAAGTTGCGAGTCCTTGTCGTCAGCATGCATAGGTGAGAA
TTTCCCCTGCAGAAGGACACCTTGCATCTATCTATCTTGTCAGATTCCCT
CTCCCAGTGAGAGGGCAAAATCCCAGCTGACCTTCTCGTAAGTGCAGTTC
ACCCAGGTGAGTCTGCTACTGACTCCTCCTTCACCTGGCCAGTGCAGGAA
GATGATCTAGCTACAACAGACTATCCTGAAGAAGTTCTAAAACTTCTCCA
GGTTCTCAATAGTGCACGTTCTGAAGTCACGTTAGATGGTGAGTCCATGG
GGCACTTATTTCTCACCATATTCCACTTGATAAAGGCACTAAACCCATTT
ATGTGCCTGCATATCGTTTGCCGCATGCACAAAGTCTTCGCTGAAGAGCT
CATTGCAAGGATGCTCCGTGATGGAGTTATTAAGGAGTCCAATTCCCTGT
GGAATGTCCCTCTCATCCTGGTTCCCAAGAAAGATGGTTCATGGTGTCCT
GTTATTGATTACAGGAAATTCAATGCCTGTACAATCCCAGACCGATTTCC
ATTGACATTTCTGAATGACCTGTTGCAGAACATCAGTCTTCAAGGGTTTT
GTCAGATCCCTTTTGATGACCAAAGCAAAGAACTAACCATGTTCTCTATG
CCTACTGGTCATTATCAGTTCAAGAGGATGCCCTTCAGCTTGTGCGGAAG
CCCGATCACGTTCAGCCGGTTGATGACGACGATTTTCCATACTCTCCTAG
GTGGCACACTCATGGTCTACCTAGATGATCTCATCGTTATATCGCAAGAT
TTCTCAACACATCTCGAAAAACTTGACAGGGTATTGGTCAAACTATCTCA
GGCTAACCTTAAGGTAAAGCTCTCAAAATGTCAGTTCCTCAGGAAGGAAA
TAAAATTTCTGGGTCACGTAGTGACTCAGAATGGCATAAAGACACATGAG
TCTAAATTCTCGGCTGTATGGAAGTTCCCTAGACCTACGACGGTGGATGC
AGTCCATTCCTTCATAGGACCAGTGGGTTTCTACTGCACCTTCACTGCCA
GTTTCTCCACCATCCCCACACCCCTGACACACCTTCTTACGAAAGACACC
CCTTTTGAGTGTACTTGTGATCAAGAACGAGCTTTTGTTACCCTTAAGAA
TAAGTTAACATATGCCCCAGTCCTTAGATTCCCAGATTTCACCAAGGCAT
TTACCTTGACGACGGATGCCAGCAAATTTGGCATCGTTGCAGTCTTGTCC
CAGGAATCTAACAGTAAGCAACAGCCAATAGCCTATGCTAGCCACGTTCT
TTCCAAAGCTGAAGTCAATTACTCAGTGACAGAGCTAGAAGCTTTAGCCA
TCGTATGGGCTTTGAGTCACTTTCGAGATATCTACCAATATCCCATCAAG
ATTTACATCGATTATCTACCTTTGTTGTCTCTTTTCACTAATAAGAACCT
CTCAGGAAAGCATGCTCAGTGGTTCCTCACATTCAACGACTACAACCCCG
ATATTTGCTACATACCAGGTAAGCAAAATGTTGTAGCTGATGCCCTGTCG
AGGCATATAGCATTTGTGAGTGTTGACAACTCGTTCTCCGTTGAGGATCT
TGAGATAGCCCAATGGCAGGACCCTGTGTGGTCACTAATCCTTCGATTCC
TGACCAAGGAGGCTGCTAACCTGCAGGTCAAGTCACCCGTACCACTGAAG
GACTTAGTGGTCAACCAAGGAGTGCTGTGCTGTGTGGCAAAGCTGGTAGA
TCCTGGCAGAACCATACACCAGCTGGTGATACCAGAATCCCTGGTACCAG
CCACTCTGAGGTTGATTCACAACATCCCAGGAGCAGCGCATCCAGGTAAA
GACCACAGCATCAGACAGGCATGACTGAAATACTTCTGGCCTAAGATGGC
AGTGGAAATTGCCAGGTATGTGCACCAATGTGTTGCTGGTCTGCAGCACA
AAGGTACCGCCACGAGTCCTAATTCTATTCTCTGGGAGAGAACTTCAGTG
GACCTGTTGACAAACTTCTCGACCTCAGAGAGGGGTAATAAACACCAGCT
TGTAATGGTGGATAACTTGACGTGGTAATGCAATCCCAGATAAAACTGCC
GAGACTGTTGCAAATGTTTTCCGAGAGCATGTTCTCCAACATACTTGCCC
ACGAGTCCTTCTGTCAGACAATGGGTCGGAGTTCATAAACGCCACGATGC
AGGACCTTTGCTCCAGATTTAACATTCACCAAGCGCCAGTAGCTCCACAC
CATCCTGCAAGTAACGGCCTTGCTGAACATACAAATCGCAAGATCCTAGA
GGTGCTCAGAATAACCATTAATCCGAGTTGTACCACATGGGATGAGGTCA
TTCCGATGTGCAGTGTACCCTAAACTCTTTGCATAACTGCTCGATTGGAG
AGACACCTCATTTTGCATTGTATGGCTATGACAAGCGTTTGCAGTACAAA
ATTCTGTTTGCTCCGCCTCAGCCTACTTATGACATTGATAACGTCAGCGT
CAATAAGATTTGGACTACACAGCTTGTCTTTCAGAGAGTACGAGAAAACC
TTAAGAAAGCAACAGATGAGTACACGTATGATTGCAAAGCCCATGCTAAG
GCATACAAAGTGGAACAGGTTGGAAAGTTATGTTGCTCAACCTGACACAG
ACCCCAGGTATGCATAAACTTGTTCTCAAATTTGTTGGTCATTACCGTGT
CATGACAGCTCTGTGGCAATAAGTTCAAGGTGAGGGAGATCGCTACTGGA
ACTATCAAAGAAGCTCACCTTGACCACATGAAGTATATTGACCATGTGCA
AAGCCACAATCAGACTTATCCTAGTGACAACCCGTCTACTTCTTCACCCA
CTACTCCTACGACTGATGACAGTCCTATAAGGCTCCATACTTATGGCCTG
AGACCCAGGACAGCAGTACATTTCTGTGACATTGATGTACCTACTGACTT
GTCCGGTTCCTACGCTAACTGTTTGCTTGCAGAAACTGGTATTAATGCGC
ACACATTGTATAGTTAATAACAGAGTCAGGGTGGACAACATCATGTAAAT
ATGTAGATTATTTTAGAAGGGTACACATAGTATAATGAATTCCATGGAAA
TAGTGTTACTGTAAGTATGTGCACCCCGAGTGTCTTGTAAAACCTGTATT
AAGGTCAGGGCAGTGCCGCCCTTGTGTCAAATGTCACACCTTAGGAAATG
CAACTGTCAGTCATTGTTTGCAGATGTGAGGATGGCACAGCATTCCTGGA
CGAGTAGTCAAGCCAGATGTTTCAGCCCTGCAGACAACCTGTATATAGAA
GAGTTTAGTTCCAGTGTTGACGTCTCCTGGCTTCATCCTCAATCAAGCTG
TGTGGGAACGCCAATTTTCTCTTCCCTTGGGAGGGGAGAGTTTTTTTTTA
GGCCTGCTAGATTTATGTCCATTTTGATTTTTGGGTGAGCGGAAGCCAGT
CCCCACGGGGTTAACTATTGTATGTAATTGTCTTTCACATCTTTGTGCCC
ACCAGTATTGTCGTGTCGAGATGACATGAGGTGCGTGGCCGAGCGAATG
>LTR-5_CDe#LTR @cherax_destructor
TAGACACCCTATGCTATCTGCTAGTTTTATATACCGTGGCACTATGGTGC
TGTCCTCTCTAGGCCTGCCCAGGTCAGTGAGACTTGCTGCCCAGTCACCC
CCACTTCACGGCCTACACCCCAAGGATCAGCATCTTTCCCCTCCATGGTC
TGGCTTCCGGCCCCCATCCCTCCACTCTGCCAGCTGTGTACCCACTTTTC
GTTCATTAAACAAGTGTCTAGTCCATGGTTGTGTTCCTGCAACCTTTCCA
TGCTACCCCTTCTAGTAACCTACAAATAAGCTTGGCACTAAACAGCTGTA
CAGTAACAGTGATAACAG
>LTR-6_CDe#LTR @cherax_destructor
AACTGGGGACGTTTGATGTTTCTCAACCTCTACTCCTAAATTACTGGGGA
CGTTTGATGTTTCTCAACCTCTACTCCTAAATTACTGGGGACGTTTGATG
TTTCTCAACCTCTACTCC
>LTR-7_CDe#LTR @cherax_destructor
TGTGATGTAGTCAGTGTGCTGTGAGGTCTACCTAAGCAGCCACACCTGCC
GTTCGGATTAAGGCTCAGGTCTTTTGTCTTGAACTAGCGTCAGGTTTCGG
CGTCAGGTCAAAGCACATGGTGCACTCCTCATTGGGGGGATGCTTGGAGG
ACTATATAAGGCCGAGGAAACAACTAGAAAGGAGATTCTGGCGGAGCTCT
GGCCTGTGTGCGGAGCTCTGGGCTGGAGACATTCTGGCGGAGCTCTGGCC
TGTGTGCGGAGCTCTGGGCACGAGATTCTGGCAGAGCTCTGGCCTGTGTG
CGGAGCTCTGGGCTGGAGAGATTCTGGCAGAGTCTCTGGAGGAGCCTGTG
TGCAGAGCTCTGGGCACGAGATTCTGGCGGAGCGGCTGCCGGTGTGCAGA
GCTCTGGGAGAGAGCTGCTGTAGAGTCTCTGGAGGAGACTGTTGGAGACA
CTGGGCAGAGTTCTGTTGGAGCAGGTCTTGGGACCTGTGGCTAGAAGTGT
GACTGAGTTCCTGTGGTGAACTGTCCTCTGAACTATATTGTAAGTTATAT
TCTGTTCCGTCAGTTGATTGTATTCCCTGTCTCCCTGCTTATATGTACAA
TCCCCATTTATCTAAACCCAATAGTGTTCTCCTGTTCCCAAATATATTAT
TGTACAAGGACTTAAATAAACTGTGTTTGAGTGGAATAGTAATATTCACT
GTCCCCGTTATATTCTTATTATTCTTTATGCTTATACTTTATTTTATTAT
ATTTTATTTTAGGTAGAGAGAGGGTGAGTAGTGTTAGGTGGTAATGAGAG
GTGATGGTGTAGTCACCAGTGACCTCACATTACCTCCATTACCTCCGCTC
CTGTCAACCTCACCTCTCCTGCCTACTCACTCCCTCCCTTTACTCCCATA
TTCCCCGATTATCCCTTATTTCCATACCCCCCCTACATGACA
>DNA-1_CDe#DNA @cherax_destructor
TCCCCCTTTGTCCCCCACTTTAAAATATCTGAGAACTAGGACAATTTGTC
CTAAGTTATTAGACTATTTTAATCCTAAACCCTTAATTATATTACAATAC
AAAGACAAAATTACACATAACATAATATAAAAGTATCAACTACATATATT
TCCGTCAGCCTTCTCAACTACCACAAGGCAGCATAATCAGTACACCTCGC
AGGTGACCAGCATAACAGTTGCTCTCTGGTGCAAAGCCTCCTTACCCGTC
ATTTCTCCTTAAAACTAAATATCTGGCTCCAGTGCCTTCCCTACTTCTAC
TAGAAATGCACTAGCCGNTGCTAGTCACCCTCGCACGTTAACCATTGGGC
CAAACCTCTCTAGGCTTCTTTGGCGTGGAAAACTGCTCCAACGGGTTGCA
TTCTTTCAAGTAACTGCAACTGGACCACATCACGACCACCAAGGTCGCAT
GTTCAACACACTTCACATACACACTTCAACATCTGAAAATCGAGATAGGG
CAAGCATCGCAGCTAAGACCCACCATTATCCTATGCCACTACTAGGATTC
ACTGGCCTCATAAAACAAGGTAGACATGATCACTTGACCGTTTCCAAGGT
CACCTTATTCCACACAGGTAACACTAACACTTCTGGCAAGTCAAAGTAGG
CTGGGAACATCTCACACTCTTAATTGTCTCTCATGGCTGGCAGGACATCC
CCCATACTGGTCTTACAGGGTGGCCAGCATGACAGCATACACCTCCATAC
CACCCATGGCAGCACGCTGGTCCCAGCAGCTGGAGTCCATCCCCACGGCT
CGCGTCCTTCCACATCTCCGAAGATGGCAGCTCCTTCATAGTAGATTCTC
CTGTCCTGGCACACCAGACAGAATCCCTCATACTCCACTGCAGCATCACC
GCCATCATCTCCTCCTGAGCTAGGCAGCATCGCGGCATCACAGCATCACA
GCACCGCCACAGCATCGCAGCACGGCTACAGCATCGCAGCACGGCCATAG
CATCGCAGCACGGCCCCAGCATCGCAGCACGGCCACAGCATCGCAGCACG
GCCCCAGCATCGCAGCACGGCCACAGCATCGCAGCACGGCCCCAGCATCG
CAGCACGGCCACAGCATCGCAGCACGGCCCCAGCATCGCAGCACGGCCAC
AGCATCGCAGCACGGCCACAGCATCGCAGCACGGCCACAGCATCGCAGCA
CGGCCNCAGCATCGCAGCACGGCCNCAGCATCGCAGCACGGCCNCAGCAT
CGCAGCACGGCCACANCATCNCAGCACGACCGCAGCATCTCAGCGTCACA
GCACGGCAGGCAGCAGCACACAGCCAGTCTCAGCATAGCAGACAGCATCA
GACAGCCTCGCCTCAGTAAACCGCAGCATCATAAGCAGCCGACATCAGCA
GTAGCAGGCTAGGGTCAGATGCTCAAGGTGAGGTGAGGTGAGGTCACTTC
TGGTCATTAACAGAGGTGCGGTCACTCATCCCTGGCAACTGCGGGTAACT
TGCGGTCAGTGGGTGATGGTCACAGGGTGGGTGACACCCACTACAATGGA
TGACAGACCAGGGCAGCAATACAGCAACTGGAGCACATCAGCTGGATGAC
TGGGCACATCAGCTGGGTGACTGGACACATCAGCTGGGTGACCATGAGAG
CCAGCTCTTCAATGGGTGACAGTTGTGGATGATTCTTCCAAGGCGGGCTG
GGTGACTGGGTGACTTCTCGTTTCTCTGTAAATATTCAATTTCGGCCAGT
AATTGCTTCCCCCAAAAGTCTCACCCAAACACTCACAACCTCCACCATTT
ATCCCAAACCNACACACAACTCCACCAAATATAATANTACAACCACACAA
TTACTCAGACCCGCGGTCAAAAAAAAGGGTCAGCTTAGGTCACTTGGATT
ATAATATCACACAGATATTTACTTNAACTTTACACACACAAAAAAAAATT
GGTAGCAAATGGTAGCATAACACAAATATAACCGAGCAGTCAAAAGGCAC
ATGGGACTGGTTCCTACTATAAAAATAATAAGAACCACCACCGCTTAGAC
ACCA
>Penelope-1_CDe#Penelope @cherax_destructor
ATATCCGGTGGGAGACTTGGACCTACCTCGCATGGGCCAGTAGGCCTGCT
GCAGTGTTCCTTCTTTCTTATGTTCTTATTATAGTGACGAATTCGTTTAC
CGACGTGGTCTTAGGAACGGAACTCTGTCGTTAAGTGAAGAGAGGTATTC
TGTATTGAAAAGCAGGGCTGGCATGAGAAAACAATAAATGCCTGGGGCTG
AAGAGTGTTCAACGGCCTCCCACCATGCATAAGGGTAATAGACCCCTGGG
GTTCCCTTAAGAGGGAACTGGGCAGATGCCTAAAGTCAGTGCCTGACTGG
TTCGTATGTTGGATTGCGTATGGCCAGCAGTAACAGCCTGGTTGATCAGG
CCTTGATCCACTGGTGAATGACCTCCAGCAAATTCAAGTTTTTCAAATTG
CTGATATTAGTGAGTTAGACAGGTGATAAGGTTGGTTACTAGTTGTAATG
TAACCATGAGTTGTTCAATAGCAGTTAATGTTTAGGTTATGTATGGAGGA
ATTTTTTTTCAGTGGAAAACATATCAAAACTTCTTACCGATCGGTTACTT
TTTAATGTTGGTGAGATCACTGGCATTCTCTGTATGATATAAATATAATT
TGGATTTGTGGATTGTATTTTCATCCAGAGGCATGACTAGAATTTTACCA
AAAAATACATTTAATAGATATTCTGGTAATAAATACCAGTACATTGTAAT
CAGTTGACTGATGCCATAACAAATCATATTGGGTCCTGCTGAATGCTACT
TTTACACAAGATGTTTGAATTTAGAGTTCTTGGGTGTTTCAGTGCAGGTA
TTGGTCTGTGGATTTGAAACAAGCTTTTTGGTGCCAGTCTATGAAGGGAT
GTGCAAAGACTTGTACAAATGTAAATTCTTGGTGTTTAGGCAATGCAGTT
AATTTCAAATTTAAGTTGGAAACTAACTTAGGATAAATCTTTTAGATTTG
ACTAATACATTTTGCTGCATTGACAGCATGGTGTCTGGCAAAATTACCGA
TTTTTCAAATAAACAAAGTCATTGAGTTATCTAGGAGACAGGTTTGGTGA
TTTTTAAAATATCACGAGCTATCTAGCCATGTAATATAGGTGTAGGTGTT
AGGCTAATACTTGTCAATACTTTCACTAAATTTATGTCGGAGAACTTTTT
TACTAGTATGAAAATATTGGAGGCTTTTGACCAAATGAGGATTCCTCACA
TGCTAAATGGACTTTCTTCTTCCAAACACAATACTCCTATAAAATCTCCT
GTTCTTTGCCTCCTTAATTCCAATCTCTCAAATCTTATCAACTCTGCGAT
CCTTAGACATCAAACCTACTTTTTGCCAAACTAACTCCCTTCGTAGTAAT
CTGGTTCGTACCTCTCATCCTACTGATGCTTTTAGAGTCTACTCCATTTC
CTGATCCTCTTGTTCTCTCCAATACTTTGGAGAAATTGGCCATTGTCTTT
CTGACAGACTTAAAAGCACAAAAATAGTGTTAGACTTGCCGACTCTTAAT
TACGTATACTCTTTTTCTGACATGTTGGAGATAACAGTCATCCTATTACC
TGGTCCTCTGCCAAAACTGTCTTACTTTCTAGCCTTCACAGTCCCCCGTC
TTGTTGAAGCATCCCTAATACACAACGTTCTTAATATGCATCTTAGCCCT
GGGTTTGTCTCTGTAGATGCCTTCCTTTCTCGTTACAATGTCGAATGCTC
TAAACTTCAGAACACTTGTGATGACGTGATCTTTATTTCTTCCTTTCCTT
ACCTCTTTTTCTTATATTTTCTTTGCCTTTTTTTTTTTCTCCTGCCAAGG
TATGTTCTGTACTATGAGTTTTGCCCGAGGGTTTTGCCCCATCCTCGTGG
GCCATTAGCTCACATTCATTGCTCCACTATTTCTATTGCTTTGCTAGCAC
TCCACTTGCTGCCTCTTGTGTCCCTACCACTTCTCCCTCGGTTTTCGCCG
AAAATTCGTTCCAGAATGCTGCTCAAGTGCCATTACCGAACGAATTTACT
TCCTTAAGAAATAATGTCACGTAGGTTAGTCTATTTCAGACCCCCAAAAA
TACACTTGCAACAGCACTTACGAAAATACACTTACATAAATGTTCGAGTT
TGGAGATGCACGAAAACCGAGGGACCACTGTACTTGTTTACCGACGACTC
AGACTTA
>Gypsy-3_CDe#LTR/Gypsy @cherax_destructor
AGTGAGGGCCTGTCCGGGATCTACTAACTAGTTCCCCAATATGGATCCTG
AAATACAGCAGTTGGTGTGCGATTTAACTCCAGATAGACTGGGGGCTTTA
AAACTGCAGACGTGCTGGCAGGTTTCTAAGTATCTGGGAGTCACATATAA
CAATCGGTATACGGCAGAGACTGTCCGCTCCATAATACGGAATATATTGT
TCCCTATTCCATCAGACCTTCCTCAGATGTCGGAACCTAATGAAGAGACA
CCAACACGCCCAAGGGAACATTTTCCTCCAGGAGACGAAAATCTAGAGAC
GTCAATGGAAGGCACCACATCAGTCCTTATGAACCTTGCCACTTCATTTT
TGGCGGGTAGTGTGTTAGCACCAGGAGCCGAGGGTATGTCTCAGGATAAA
TGGCCACCAGAGCCAGGTAAAGAGACTTTGGTATCTGAAAGCCCGTCACC
AAGCCATGGTGGTGTGCCGACGACAGGAGAAGGAGCTCGCAGTAAGACTC
GACCAGAGGGACTTCCTCCCTCAACTTCGCCAATGCCTCTGACTCCTCTC
TCTCTAGAACATTTTCGACGGATGGAACACTTGATAACATTACAGACGGC
TCAACTAGAAGCACAACGCCAACTCTACAAGGAGGAGTTTGAGAGGGAAA
ATATCCGGTATGAGAGGCAACGAACTGAGAGACAGAGGAAATCGTCAGAT
CCTCCAACCTTGTCTTTCGACTTACACAAAGCAGCCTTGTTGGTGCCTAG
GTTCATTGAAGAGGATTTGGATACCTACTTCGATACTTTCGAAAACCAAG
CAAGAAGCATGCAGTGGCCACGGGAACACTGGGCTACATTGCTACACACG
ACCCTGACTGGCAAGGCACAAACCGTACGATAAGTATATAGATTATGATG
AAGTCAAGAAAGTAATTTTGAAGGCGTATGACTTACTCCCACTGAGTTAT
CAAAAAACGTTCCGCACTCTACGAAGACAACCTGGACAGACGTGGGTAGA
TTTTGCCGGGCAGAAAAAAGTAGCTCTCGAAAGGTGGTTGAGGTCGTCCG
GATGCGATTCAATGGAAAGGCTGATTCAACTCATACTTCAGGAGGAATTT
CATAACGCACTGACGGGGGAAGTGCGTAAATTTTTGATCGAGCATCAGAC
TTCAGATGTGTTAGCTTCTGCTTCTTTGGCTGACCACTTTGAAATATCTT
CTCATTTGACGAGGGTAAAACCGTCTAGAGAGGTCAGACAATCTTTCCCT
AAGGATAAACTGTATCATCCTAGATACGAAATTCAGCAGAAGTCCCCTCC
TCGTAAGGCAAATTTCTACAATCGCTCTGACTCTAATACTGCTAAAGAAA
AGGGCTCAAAGCCTTATTACGAGATAGATAAATCTAAGAGGAGGCCTTTC
TGCTCTTATTGTCAGATACCAGGCCACTCGAGAAATTTCTGTTTCCAGTT
AGATCGGGACCGTAAGCGTCAGGTTCTGGAGACTGTCCCAGTACAAATGA
CGTCGTCTGCTAAATTGAAAGGAACAAGTCCTCGGAGGGAGCAAGATTCA
CTTGGACCGTCTTCTAATACTAGATGACTAATTCCCTCTAGTATGTTTAC
AAAGGAAATAACAGAGGCAATGCTCCCTTATTTTTCTAAGGGTAAGGTCG
GGATTACTGAGTCCCAACTGGTGGACTTAGTGTCGTATAGAGACACTGGC
AGTTATTTAACTCTGTTGAGGAAAGGAGTTCTTCCTCTGAGTGACTCCAC
TTATACCCATTTGGATGTTCTAGTAGAAGCTTACGGTGGAACAATCATTA
GGGTTCCCCTGCACAGAGTATATGTGAATCTAGATTCTTACCAAGGGTAT
GCAGTGGTAGGAGTTTCTGATACAGACTTTCCCATCAAGTTGGTGGATTT
ACTTGTCGGGAATGATTTGGGCATGGGAGGAATCTGCAAAGAGCCCTGTG
TTTTTGAAAACCCCTCTGGGGAACCCTATGCTCTTGAAGGTTGTAAAGAT
GGACCTCTATTATTCCCTCTTACCCCGATTACGAGGGCTATGTCAAAGTC
CCCAGTATCACTTCCTTCCTCGGACGATGTTACCTCTGATTTGGGTTTGG
AGGCGCTGTTCAGCGATGGTCAACAACCAGAAGTTAAGGATAAGACTCCT
GGACCTCGGGTGATGGATCTTTCCGCCTTGCGGGTTGACGAATTTAACCA
CCAGAATTTAGTGAAGGAGCAACAAGAAGACTCTTCATTAAAGAGCGCAA
GAGAACAAGCACTGTCGGATACAGAAGCAGCTGATGTTGACGACTCTTTT
ACTATTCTGATGGTGTCCTGATGAGAAAAACTCCGTCAGAAACTGCTTCA
GGTTGCCCGCCTTCTAAGGCCAAGCGGTTATTGGTCTTACCGGCTAGATA
TCAAACTCTGGCTTTGGAAGTTGCCCATGCTAGCCCTATGGGAGGGCATC
TGGGAATACGGAAGACCATGCGGAAGTTGGCTCGGTATTTTTTTTTGGCC
TCAAATGAAAGCTAGGGTGACAGAGTATCTGCGGAACTGTCCCATTTGTC
AGAAAATTGGAAAACCGGCTCAAAACCCACCCCCGGCACCTCTCATTCCC
ATTGCCGTTGAAGGTGAACCTTTCTCGAGGCTTATAATTGACTGTGTTGG
GCCTCTTCCCAAAACCAGAATGGGCAATCAATATCTACTGACCATCATGG
ATGCGGTTACCCGGTATCCAGAAGCAGTCCCCTTAAGAAAAATTAATGCG
AAAGCTATAGTAAGGGCCCTGTTAAGGTTCTTTTCCCAAGTTGGATTACC
TAAAGAAATTCAGTCGGACCAGGGATCTAACTTTACGTCTAAAGTTTTCC
GAGAGGCTTTATCAAGGCTAGGGATTAAGCCCATATTGTCTTCGGCGTAT
AGACCCCAAACCCAGGGAGCCTTGGAGAGGTTCCACCAGACCTTAAAGGT
TATGATGAGAGCATACTGCGAACAGTTCTCCAAGGACTGGGATGAGGGTA
TCCCTTTTCTTCTCCTTGCCCTGCGGGAGAGTGAGCAAGAAAGTTTAGGG
TATAGCCCTTTCGAGCTTATCTACGGACATGAAGTCCGTGGGCCTTTGAC
TGTGTTAAAAGAATCTTGGTCAGGGAAATTTCGCCCTCCTTTATATTTAT
CTCCTTCTATAATGCGGGAACATCTGTCGTATACCCGAGCGTTAGCGGCC
GACAATCTGAAGAGAACTCAGACCCAGATGAAACAGCATTTTGACCAGTC
GGCTGCCGTACGTTCATTGGAAGTAGGAGATAAAGTTTTGGCCCTGAAAC
CTGTACCTGGACATACTCTACAACCTAGGTACGAGGGACCTATGGTGATA
GAAAAAAAAATGGGTGATGTAAATTATTTAGTGAAGACTCCAGGTAAAAA
GAAATCCACGCACAATTATCATATTAATCACTTGAAGAAATATCATGAAG
GAGTATTCCCCATTACAACGATTCTGCCTCAAGAGGAAGATTCAAATATA
GAAGACTGTTCTCGATCTGTAGAAGTGAGACTGAAAAATTCGGAAGTGAT
GAACTCACTAGATAAGTTTCTAAGTAACTTGGGAAATGATAGAGGACGAG
AGATCGGTAACCTGTTGTGTACTTATAAGCGTCTATTTGGAGATATTCCC
CAGCAGTGCAACCTTGGGGTGCATGATGTAGACGTGCAAGGGGCTACTCC
TATTAAGCAAGCCCCTTATCGGACTAGCCCAATGAAGAGTAGTGTTTTAC
GTCAGGAAATCGATTTTTTGTTAACGCATGGGTTAATTGAGCGGAGCAGA
AGTCCCTGGGCGTCCCCATGCGTTCTCATGCCTAAACCTGATGGGTCGTA
CAGAATGTGCACGGATTACCGAAAGGTAAATTCTGTGACCTTGCCTGACG
GATACCCACTTCCAAGAGTGGATGATTTGATAGACAGAGTCTCCAGGGCG
AAGTATGTCAGCAGATTAGATCTGTTGCGCGGTTACTATCAGGTACCCTT
ATCGTCTCGTGCCCAAGAAATTTCCGCCTTCACGGTGCCTGGTGGGCTTT
TCAACTATTTGGTTATGCCATTCGGCCTCTGCAATGCAGCCTCTACATTT
CAGAGGCTTATGAATACTCTAACTTACGACTTAGAGGGCGTCGAAGCATA
TTTGGATGATTTGGTCGTATTTAGTGACGAGTGGGACCAGCATGTTATTC
GACTGGAAGCTCTTTTAAAGAAACTAGAGGAACATAATTTTACAATAAAC
CTAGCTAAGTGTGAATTCGGGCAAGCTCGAATAAAGTACTTAGGATTTAA
CATCGGACAGGGAATTGTAACTCCAGTGATCGCCAAGATTCTAGCCATAT
TAGACTTCCCTGTTCCTAAAGACAGGAAAGGGGTGCAAAGGTTTTTGGGC
ATGGCCGGCTATTACCGCCGGTTTTGTCCCAATTTCTCCCAAGTGGCGGC
ACCCCTTTTCGAGTTAACAAGTTCCAAAATTACATTCAATTGGACTTCAG
AAAGTGATCTAGCTTTTAACCGCTTGAAAAGATTGCTGGGTTCCTCTCCA
GTACTGCAGAGTCCTGACTTCGCCCTTCCCTTTGTGTTGCATGTTGACGC
CAGCGGTTACGCAGTCGGAGCTGTCCTTCTACAATCTTCCTCCTCTTCCC
CTGACCTCTTACATCCTATTTGTTATTTTTCCGCTAAGTTAAAACCTCAC
CAGTTAACTTATGCCACAGTGGAAAAGGAGGCTTTAGCTCTAGTACTAGC
TTTGGAGCATTTTGAGGTATATCTTGGAACTACCCCTCACAAAATAGTAG
TAAGATCGGACCATAATCCTTTGACTTTTATAAATTCCATGAAGGCAAAG
AATGCCCGCATCCAAAGATGGGCTCTTAGAATTCAACCTTTATCTATAAG
TGTTAGCCATGTACGTGGCAAAGATAACGTAATAGCCGATGCATTGTCTC
GTCCCTAGTACTGGTCTTGGTTTTCTTTTCTAAAAAGTAAAGTAAAATTA
AATTTTCCTTTTTGGCACTTCATATATTATGTTTATTAATAGTAATTTTT
TGTTTCATCTACAGCCACATGATTGTTGTGTAACATCAGGAGAACTCTGA
GGATGATAGGTTTAAAAGCGGATGCTAATAATTGTCCACTATAGCTGTCA
CTCTTGCTGCCTTCCGCTGACATCCTCTGCTACAAAGCGACACCTAAGAT
CACTATTGTGGATCTTCCTTACAGGAGGGAAGTTTAAAAATGACTGCTTC
TCACTTCTATTATATGGTGACGCATGAAGATATTGGCTTTAAAGGAAAGA
AATTAATATTTATAATTACTGTCAAATGGAAGGCTTCTACTTTGTTCTTT
TGGTGCGACACTTAGTCGTCGAGGGGGGG
>LTR-8_CDe#LTR @cherax_destructor
TGTTACAAACCTGGGCCTTTCTAGGGCCTGTTCCGCCCAGGCCAGTAACA
ATGTAACAAGACTTTAACATCAAGTTATAAAAGAAATGGAAAGGGATCAA
TAGGAACGAAATAATCACAATAATTCTTTCTGGTTTTTATTAACTTAATA
ATCCGTAGAAAGCTTTATATAAAGTATTTAAAATGATGTCACCATGAAAC
AGTATTTACAGANAAGCTTANCCTAAGTTCACTTATTAATGAAGNGTGCA
ACATTCAATNTTCTTTCTCATCTATTACNCTAAATGGCTCTAAAATTGCA
AGACGTTCTATTCGCTTAACATATTACTTGACTCCTCACACTGAGTCGGA
AAGCATAACACTTATTTGTTAATCCATTATCACCGTAATGTATCTAGAAC
GTAGACTATTCACAACTCTTAATTAGTAACCACTTTCAGAGCAATAAATG
GAATAGAAATGTTTNCGNNCTTAAAGAAGTTTTCCAATGAATCTGTTTCC
AAGGACATACACCCACGGTCGTCTTTTAAGACTATGTCGCTCAAACTCGT
TTCTACTAAATCTAGAGGAAAACTCTAGCGTCTGCAATACAGCGAACACA
CGCTCTCTTACTACGAGCACCACTAGAGACATATTCCAAAGTCTCCACAG
TTGCAACA
>Gypsy-4_CDe#LTR/Gypsy @cherax_destructor
GTGGTGACAGCAGTGGTTCACGGCAGAGTGTAGTGTAGGGGACCCACCGC
CCAGTCGATCATCCGACCAAGCCAGTCATATCCAGGTCATCTGCTGGCTT
ATCGCATCATCCGTAGCTTCCAGCGTCTCGTGGGTGCCTGAGTCAGAGCA
TCGTCCACGATTTTTCCACAAAATCGGGACATAGGGCGTCATCTCCAGCT
CCCCAGCCTGAAGCAGTCACGTGTGTGTTCATCTCCTACTCTACAACTCT
CCAGCATTCTCCTACACCCTTCTGCATCCAGCAGCGTCTCGACGCCCTTC
CTACAGCTACAAGAGACGCGAGGTGAGGTCGTTTTGGGTGTGGTGGTGGT
GCGTCCACGAGTGTCTACCTCAGGGCGCCGCTGCCTGCCTATCTCCCACC
ACCAACCACCTGCTCTCCACTCCTTGCTACGTTTCTACGCTCCCTCTACC
CAGCTCGTCGCCTGTGTGTTGTTTTCTCCGAGTTCTTAAAGAAGCCAGCC
CTGGCTTGACCACGTGGGAACCCATCGTGGTTGTCCCAAGCCAAGCCAAG
CCAGCAGTGTTCCCAGCACCTCGTTCCTGCGTCCTTCAATCTTCACCCTT
CCTCCAGCTTCAGCAGTGATTTAATTTTTTTTTTTGTATTGCACCAGTAT
CTCAAANTTCCCCCCCATTGAAAACTGTAAAGTAACATCTTAGTAATTGT
TGCAGTCTCTTGCAGTACTTCTGGCATTCTGAAAAAGTCCTTTTCTGTAG
TAATTTCCCCGTGTCCGTCTGCGCTTCCTAAGCCACGGTCAGCAACGCTC
TCAGACGCGTTCCCAGTGTAAACANAACGCCGCTCTCTCAGCTGGCGAGT
TTCTGTGTTTTTTTTAGTAAAACCCCTCATTTCCGCAGAGTTCTACGCCC
TTTCCCGTTCTTCCCAAGCCTTGCACAATCTTTCCTACGCCACTGGAGAC
CCCATAGAAGCCTACAAGTGTTTATAGTGTGTGTACCGCCGCATCCAGCC
ACCAGTACACACCAGGAGTTTCAGTATCTGCCTACTTGCTTCTAACCCCC
CATCTACAATCAAAGTTAAGTAAACAGTGACTTGTCTGGCATTTCCTAAG
AATTTGTGACATTATTTAATTGCCCTGCACCAAGTACAGTATCACTGAAG
CCCATACTTTCAGTGAATTATTTTCAGCAACATTGTTGCACTTTGCAAGC
TCAATTTTTTTTTTTTGCATTTTAAATCCTAGTGCATTATTTCTGCACAT
AGCCTCTCACCTAATTATTAATTTGTTCCTGCTCAAAGTTGTTCATTGTG
CTACCCATATATATATATATATGTATATATATTCTTTTTAATTGCAAGTT
ACATCTGTCTGCTATTATTTTGATTGTTGCATCTGCAAGCTAGCCACAAA
TTGTTGACAACCTTGCACAGTTCTGATGTGTTAGTGTGTTCAAAGTGTTA
TTTTAATACTTGCCAGTGTCAGTTTTATTCTGCTTGAATTCAACAACTTG
TGACTAGACACCTACATTTTCTCCAGTGTCTCAATTTAATTTTTTTTTCT
CCATATTATTTCTTTGCCATATTTTTGTTTAGGCACATTCACCTGTGTTT
TGCATTCTGTTAATGTTTATGCCTTGTCATTGAGTGATTTATCAGTCCCT
GTTATTGAATTTTCAGGAACCTGCTTATTTGCCATTATTGCAATAATTAC
CTGTGAAATTCCATACTTTTGCACCAGAATTTACTTAACAATTTTTTTTT
TCTTGTGTCAGTGTATACTCATTTTGCCACCTGTAACTTTTTGCCCCTAT
TATTATTGATTTTTATCATTTTGGCATTTTACTCATTGCCTTTTTGTGTG
AAATTCAGTACTTCTTGATACAGTAAATTTTTGTGACTGTTTTTATTCCA
TTGAAGACTGATTTTATTAATTGTTTTGCCACCTTACCTTGCTGCAAGTG
AATTCATATTTTTCTTTGCCATACCTAATTGCAACTGCCAGCACCTGCAA
CATTTTGCTGTGTGTTGAGCAAGCCTGCACTGCAGTACATTGTATGTAAT
ACCCAGTTTTCATTTTNATTTGCAAACTTTTGTTAATTCCGCTACTTGTT
ACAGTTCATTCATTTTCATGCAATTTTCTTGCCAGTTATCTCTGCTTTTG
TTCTGTGTACACCCCAGCAATTAATTCACTTGTGTCCAAAATTTACCTTG
AGTTTCAGAGTGTACCATTCTTTTTTTTTTGACGTAATTCACGCATTTGT
TAACAAATAAGCAGTTCTTCAGTAACACCGTGTTGTGTCCTCTCTGACTC
TGTGTTGAGTTCTAGCCGTTTGCGTATCAATTCTTGCTTTGATCCCTTTC
CCTTTCTCCGTGACTTATTTTGTGCTTATAACTGACGCTATGACTCAGAC
ACGCAGTGGCCGTCGCGATGCCCAAGCTTCTGCCGCAGATGGCACTGATG
CCTCTCCTGTTAGGTCCCATCNGGGGGAGGGTGGCGCCTCCATAACAATT
GGCCAGGCGGTAGCCCATGTCGCGGCCTCGAATGGCCACGAATGTCATCC
CCGCCCGTCCCTTTTGTTCGATGGTCGCGCCAGTATGTTGGAGACTTGGT
TCAAATCGGTCGAGACGACAGTTAAGGGACGAACCGATAACCCCACTGAC
GCGCACTATGTAAACACTGCCGCGGTGGCTGTGAACACATCCCTAAGTGT
TATCACTTCCTTCTTAGACTTGGTGGAAGTGCGTGATTTGCAGTCATGGC
CCAAGCTCAAGGAAGCATTCCGTAATTACTTCCGGCGCAGGCATCAGAGC
CATTACCTTGACATTATCACGAGCGTCATGAATGAGTGCCAATCCCCGGA
TGAAAGCCCCCTCGCTTGCGTCTGTCGTTTCCAGCGAGCATCGTTAGATT
TTATTGACATTATGAAGGATAGCAAGTGGGTCACTAGTGATGGTAGTATA
AAACTCGAAGACATCATCCCCATGATCGTCGGAGGCGTCATGCGGAGAGA
TGCCCCACTCCATCTCCATGATAGGATTGACGAATTAGGGCTCGGCCCCA
AGGAACACATCCTGGGCGCCTTTAATGCTATCGATAAAATTAAACCGCTG
GGCGAGAAAGACAAGGCTTGTCGCCCTGCTGGTACTCCCTTGCAAGTCCC
TCAATTGCCAACTCTTGTGTCGCCGCCTGTGCAACCCCCTGTCACTTTTG
CTGCAGCCGTCCAGCAATCAGCAGCCAAGGCTAGGACGAACAGCAAACCT
CAGACCAAGCCGAATCAAAACGGCAGGTCAGGTTATGACCGGAGGGCTAG
CAAGACGACTTTGCCAGCGTCTCCTCCATCTAAGTCCAAGCGTCATAAGC
GCACACCGCCGTCAGCACCACCCGCGAAGCGTGTGGTTACCTGTTTTAAC
TGCGGTAAAAGAGGTCATTACCGTTCTGAGTGTTATAAACCTCAGCCCCC
ACGCCGTGATAATCACCGTCCCCGTGCGCAGCACCGGGAGGGCGATTGTG
TTTACCACCATACATCCAGTCATACCTCCAGTGAGTGCCTCAAGTTGCGT
AGCATCTTGTCGGCGCACCACGGCAAGCGCTCCTCGCCCGGAGCCCGAGC
TAGCCGGAGCCCCTCCAGTAGTTCGGGGGAAGAGACGCGCCAGAAAAATC
CCGCAAAGAGATAGTCACCCTATCGGAGTCGCTGTATTCCGTCCCTGTCC
GNAATGCGTTCGCCGCCCTGGGCAGCGACACGCATGCCGACAGCACGGAA
ACAGAGTGCCTCGACGCTGGTGTCGCGACTCGAACCGTACCTTCCAGGAC
GTCGAGTCGCTCCACCAAGCGTCGAGCCTCTAGCAGCCGGGACTCCGACG
ACCTAGTCGGCCCGTCATGCCTTCATGTTCGGTATGACAGCCCGTGTGGA
CCTCTCGTAGAGTCCACACTTCATCGGAAGCCTATTCAGCTTTTCCTTGA
TACAGGTTCGGTGGTTAACATTGTCCGTTCCACCCTCTTCCGTGACATTG
GTCTCCATGCAGCCATGCTGACCGAGCCGTCTGCTATTCAGACATTGCGA
GGCGTTTCAGGTAGCCCTCTCACGGTCCGTGGTTGTACAACCTTAGAATT
TGCGATCCATGATCACAAGTGGTCAGCAAAGTTCTTAGTTGTTGATGACA
TCGTCTTCCCAGGCGATTTGCTCATCGGTTTCAAGACCATGGCAGACCTT
AAGATCCGTTTAGATCCAGCTAAGTGGAAAGCGGATTTTGACGGAGTGGA
CGCGCCCTTCTGGGGTGTGCGCTTGGGTTCCACTACCTGCCACTCCGTCT
CTGAGTACATCCAGTGCTTGGAATCATTGGAAACCCGCGGTTTCCGTCGC
GCACCCTCCGTGAGGTCGGCCTCTTGTCCTGACCAACCTCATAAGAGAGC
TCGTATCTCGTCACCTCCTGACCATCAGCGCTCAGTTATCAGTGAAACCC
AGTCTGGGGACGCCCATTCTGACCATCACTCTAACTCTCGCGCTGTTGTA
GAGGATGACCGTTGTCAAGCCGCAGTCTCCCTGTCGGCAGGCGACTGTCT
GACTCGTGTCATGGCATCAGCGAGCAGAGTTACTGCCTGTACAAAGTATG
ACGTCACTTTGTCGGCTAATTCGCTCACTCCTGTTACGGTGTATGTGACA
AGAGCTTTCGAAGGAGATCATGTGCTAGTCGACAACGACACATGCAGAGT
CAAGGGCCTCTCCCTTGAGCCGTCCTTGCACACTGTGCGTCGTGGCAAGT
TGCAAGTCCTTGTCGGTAACTTGCATAGTCGAGAATTCCCCCTGAGGAAG
GATACTTCACTTGTCGACCTCGTCAGGTTCCCTCTCCCGGTGAGAGTGGA
GGGAGAAATCCCAGCTGACGTTCTTGTAAGTGCAGTCCTCCCAGGTGAGT
CCGCTACTAATTCTTCCGTCACCCGGCCAGTGCAGGAAGATGATCTAGCT
ATGACAGACTACCCGGAAGAAGTTCCACAACTTCTCCAGGTTCTCAATCG
CGCACGCACTGCCGTCGCGTTAGATGGCGAGTCCATGGGTCTGACCCCGC
TTATGTCTCACCATATTCCGCTTGATAAAGGTACTAAACCCATTTACGTG
CCTGCGTATCGTTTGCCGCATGCGCAAAGAGTGTTTGCTGACGAACTCAT
TGCAAAGATGCTCCGCGATGGAGTTATCGAGGAGTCCATTTCCCCGTGGA
ATGCCCCTCTAATCCTAGTTCCCAAGAAAGATGGAACATGGCGTCCTGTT
ATNGATTACAGGAAACTGAATGCCTGTACCATCCCAGACCGATTTCCATT
GCCAGTTCTGAATGACCTGTTACAGAACATTGGCGATAACAAGGTCTTTT
CGACTCTTGATCTTCTTCAAGGGTTTTGGCAGATCCCTCTTGATGACCAA
AGCAAAGAACTAACAGCGTTCTCTACGCCTACTGGTCATTATCAGTTCAA
GAGAATGCCCTTCGGCTTGCGCGGAAGCCCGATCACGTTCAGTCGTCTAA
TGACAACGATTTTCCGTACTCTCCTAGGTGGCACGCTCATGGTCTACCTA
GACGATCTCATTGTGATGTCCCAAGATGTTCCTACTCATCTCGTAAAACT
TGAGCGGGTACTGGAAAAACTAGCCAAGGCTAATCTTAAGGTGAAGCTTT
CTAAATGCCAGTTCCTTAAGCAGGAAATAAAGTTTCTGGGCCACGTAGTG
ACTCAGAGCGGCATCAAGACAGACGAGTCTAAAATCTCGGCTGTGCGAAA
GTTCCCTAGACCTACGACGGGCGGATACTGTCCGCTCCTTCGTAGGCCTA
GCCGGATTCTACCGCACTTTCATAGCCGGTTTCTCCACCTTAGCTGCACC
CTTGACGCAGCTCCTTAAGAAAGATGTTCCCTTTGAGTGGACGTGTGACC
AAGAAAGAGCTTTCGTCACACTTAAAAATAGGTTAACATCAGCCCCAGTC
CTTAGGTTCCCTGATTTCACCAAAGCGTTCACCTTGACGACAGATGCCAG
CAAAGTTGGCATCGGTGCAGTCTTGTCGCAGGAATCTAATGGTAAGCAAC
AGCCAATAGCTTATGCTAGCCGTGTTCTTACCAAAGCTGAAGTCAATTAC
TCTGTGACAGAGCTAGAAGCCTTAGCCATCGTCTGGGCTTTGAACCACTT
CAGAGACATTATTTACCAGTATCCTATCAAGATTTACACGGATCATCTGC
CGTTATTATCCCTTTTTGCAAACAAGAATCTCTCTGGGAAACATGCTCGG
TGGTCTCTCACCTTTAACGACTACAATCCCGAAATCTGCTATGTACCGGG
TAAGCAAAATGTCGTGGCTGACGCCTTGTCGAGGCATATAGCCTTTGTCA
GTGCAGACAACTCGTTCTCCGTCGAGGACCTAGAGAGAGCCCAACGGCAG
GACCCGGTGTGGTCACCAGTCCTTCGATTCCTAACCAAGGAGGACGTTGG
CCCGCGGGTCAAGTCGCCCGTTCCGCTGACAGACTTAGTGGTCAATCAAG
GAGTACTGTGTCGTGTAGCTCGACTAGTGGACCCCGGCAGAACCGTACAC
CAACTGGTGATACCGGAGTCCCTGGTACCCGCGACTCTCAAGTTGATCCA
CGATGTCCCAGGCGCAGCGCACCCCGGGAAGGACCGCAGCATCAAACAGG
CTAGAATGAAATATTTCTGGCCTAAGATGGCAGCGGAAATTGCCAAGTAT
GTACACCAGTGTGTCGTTTGCTTACAACACAAGGGTACTGTCACGGGTCC
CAATCCCATTCTGAAGTATCCCATTACAAAGGAGCCCTGGGAGAGAACTT
CTGTCGACCTGTTGACGAATTTCTCGACCTCGGAGAAGGGTAATAAACAC
CTGCTTGTAATGGTAGATAACTTGACGCGGTACTGCGAGTTAGTACCCAT
CCCTGACAAAACGGCCGAGACAGTCGCAAATGCTTTCCGTGAGCGTATCG
TTCTCCGTCATACCTGCCCACGTGTTCTCCTGTCAGACAATGGGTCGGAG
TTCATAAATGCCACGATGAAGGACCTTTGTTCCAGGTTTGACATTCACCA
AGCACCAGTAGCTCCACGTCACCCGGCGAGTAATGGTCTTGCTGAACGTA
CAAACCGCAAAGTTCTGGAGGTGCTCAGAGTAACCGTTAATCCGAGTTGT
ACTACATGGGATGACGCTATTCCAGATGTTCAGTGTACATTGAACTCTTC
CCTCAACAGCTCGATTGGCGAGACACCCCATTTTGCCTTGTACGGCTATG
ATAAGCGTTTACCGTACGAAATCCTGTTTGCTCCGCCTAGCCCAATCTAT
GACGCCGATAACACCGGTATAGTTAAGATGCGGACCACACAGCTTGTTTT
CCAGCGAGTACGTGAGAACCTAATAAAAGCCACAGATAGGTTCACGTCTG
ATCGCAACGCCCACGCTAAGGAAAGTAAGGTGGAACCAGGTTGCAAAGTT
ATGTTGCTCAACCCGACGCAGACCCCTGGTATGCATAAACTTGTCCCCAA
GTTTGTCGGACCTTACCGTGTCCTACGACAGCTCCGCGGCAATAAGTTCG
AGGTGAGGGAGATAGCTACCGGAACTATCAGAGAAGCTCACCTTGACCAC
ATGAAGTATATTGATCATGTGCAAGCTGAAGCAGAGCTGGAATCGCGGGC
ATTGCAAAGCCACAATCAGACTCAAACTAGTGACAACCCGTCTAGTTCTT
CACCCGCTATCCCTACGACAGATGACAGTCCTGTAAGGCTCCATACTTAT
GGCCTGAGACCCCGGACAGCAGTACATTTCTGTGACATTGACATACCTAC
TGACTTGTCCGACTCCTACGCTAGCTACGCTAATTGTTTGCTTGCAGAAA
TGGGGATTAATGCGCACACATTGTATAGTTAGTAAATAATGGAGTCAGGG
TGGACAACACCATGTAAATACGTAAAATTTATTCTTAGAGGGTACCCGTA
GTATAATGAATTCCATGGAAATAATGTTATTGTGAGTATGTGCACCCAGT
GTGTCTTGTAAAGCCTGTATAAAGGCAAGGGCAATATCGCCCTTTTGAGT
TAAATGTCACACCTTAGGAAATGCTACTGTCAGTCATTGTTTGCAGATGT
GAGGATGGTACAGCGCTCATGGATGTGCAGTCAAGTTGACGTCTGGCCCT
GTGGACAACCTGTATATAGAAGACTCTAGTTCCTGTGTCAGCGTTGGCTT
GTTCTGTCCTCCGTCCAGCTGTACGGGCAGGCCGATTTTCTCTTCCCCGA
CTCACGNAGGGGGAGAGTTTTTTTTCGGCCTGCACCGGCAATTTCCTATT
GTAAATGTCAGGTGACCGGAAGCCAGTTTCCCCTGGGTAACCTTGCTTGC
TTGTTTACACCTTCGTGCCCGCCAGTATTGTCGTGTCGAGACGACACGCG
GTAGGTGGCCGAGCGGA
>LTR-9_CDe#LTR @cherax_destructor
TATTCCAAAGTCTCCACAACAATCACTCTTGCTATGAGCGCTATTAGAGA
CATATTCCAAAGTCTCCACAACTGCACAAAACTCACTCTTGCTATGAGCG
GCAACAGAGACGAAACTCAGCGTCTCACTTACTACAGTGCACTCACTTGC
TATGAGCGGCAACAGAGACGAACCTCAGCGTCTCACTACAGTGCACTCAC
TTGCTATGAGCGGCAACAGACAAACACCACTCAAGGTGATGGAGGCTCAC
ACAGGAACCTCACAAAGGTCAGAAGAATAAATCCAAGGTGCTCCTCAGGA
AAAGTGAGAGGACCGTCCTCCATGAAAGTCTCACTGAGGACTGAATGCTC
ACTGACGGATCATTGACCGATCACTGACTGTTGACTCGATGATGACTGAA
TGACATCTGACTGATCACCGACAGATCACTGCTTGCTGACTCGTTGACTA
CAGAATACTCTCTCAGTCTCTGTCTGACTCGCTGAATAGATACTGACAGC
TGTGTAGCAAGTGGCCCCCCTCATTGGGTACGATGACGTGGTAAGGCGGG
AATTCCTGACCTGTTAACGAGCGGATGGATAGTTAACTATACGTCACATA
AAACCCTATCTATATGTACAGGAGACATACCACTTGCCAATATAACGCTT
ATTTTCATAATAATGTCAAAGAGACATTTTCTACTGCCGTAGGCTCAAGT
ATATAATGATGGGTAAGGGTGAGTCCCGTAACACCTCCCCCTCACGACCA
CAGGTCGCACCAAGAACTTTAATAGTAAGGAAGTATCGTCCACGGAGCTT
GTGGAGGAGTGGCCGAAGATGCGATGGCAGCTGCGTAATATACCATTTGT
ATCATCGCAGCTCTGCACTCCTTCGCAAGGTCCGTAGAGACAATCCACTA
CTTCCGGATACGTACTGTAGAAACAAAAGAACATCATTAAAGAATATTCC
ACAAATAAATTTGTCAAAAAATTTATAAACTTAACAGAGATGTAAACTCT
TCTTTTAGCAAAGTCAAGTTTGGTGACTGGCTCATATAGTAAGCCTCAAC
ATCACGGTAAGTTTTGTACAAATGTAAAACGTTGAAACAGACCACTGACG
GTGATATCCACCGCATCTTGTCCACCTCAACATAGCAGGAACAGCAGAAG
TCTTGAGTCAGTCTTAGGATTATCATTACAGAGTACCTTACTAGCTTCAT
AGACGAATAATGTCGCCTAGTCAACACCAGCACTTTCTTCTAAAGCACTG
AAGAAGCGAATGGGTCCGGTAGTGGGAGCTCACCACACTGCTCCGAGACC
AGAAAGAAGTCAAGAGGTTGTGACACCTCAGACATGACCTCATGAAGTTC
TTTTCAGATATACTTTTCTAACCGGCAACCGCTTGCTGAAAACTAAAAGT
TGACACTAGTAGATTACACGATGAACATATCACTTGATCAGTCAAAACTC
TTTCAGTGAAACGTGAAGTTGGCGAGAGTCAGCTTGACACAGTAGATACA
TCATGAACATAATTAACAAATGTTCAATCAAAACTATCTCGGTGAAAACT
AAAGTCGGAGAGAAACAGTCAGGGTGATTTGAACAGTCGGTTAAGCATCA
ACTGCCGAAGCTTTTTATTCAAACGGGCCACAAACTGTGGGCCAGACACT
GTTGAACAGTGGCGTACGTGGCAACCAAGAACACTGCGCCAACACAGCGA
TGAACACAGACGAGGGTGATGAAATACTAACAGAAGATGAGTCCAGGTGG
GGACAGCGTTGCCTCTCACACATACGCCCTTACCTTCATATCTTCAATAT
TCTGAAACTTTTCATGTACATGCAGCATATAGCCATTTTCTTACTCAAGA
GACACTCACCAATATACCAATCTGGCGGAAGTACCAGCAGACCTCTGCTC
AGGGACTAGTTTGTCAGACTAGTATGTCAGAAGTATACGCTGACTCCTGC
TCAGGGACTAACTTGTACTATAGAGGCTAGTGTGTCAGAAGTGTACAAAC
TTCTGCTCAGGGACTAGCTCGTAGCATAGTGGCTAGTATGTCAGGCAGTA
AGCAAAAAACACTAACACTGGGAGTGAAACCTATACTCAGCATCAAGAAC
AACGACGTCTTGAAATAAATACGAAGAGCATCAGACTCTTCCTGAAGTGT
CGGTCGCGTCTCTACGTTCATGTCAGTCTGCTGGACATGAATACCTCCAA
AATGACTTCTTCCAGGCGACGAAGGAGTTCCAAGCGAGATACTCTGAAGA
AATGCAGCAGCACGAGACAATATGGCAAGAAAACCGTAGTTTTTCAAAGC
ATGTCTTAAGGTTCAGACGAGACGCTTCTCTAAGCGTCCTCATAACTGAG
TCACAACACAAGTTGCTGTAACAACGACTCAGACAGTAACACAGGAAAAC
AAACGCTGGCTCCTACATGAGGAAAGCAACACGAGAAAACACATGTCGCT
TGCCATAAGTTCCTCTGACAAGTCCGATTCAAACAGTGACTTTCCTGGCA
TAAACATCCTGTCAAAAGCACTTGTTAATGTCTCTTTGACAGTAGTTAGA
CATTCTTTACTACTTCCTTAGGCAAATTCCTTTGAAGAATTCTCGGCAGT
ATCACCCGTGACCGTAGCGTCACCCGTGACTAACATATCACCCGTGACTA
ACATATCACCCGTGACTAACATATCACCCGTGACTAACATATCACCCGTG
ACTAACATATCACCTGTGACTAACATATCACCTGTGACTAACATCACCTG
TGACTAACATATCACCTGTGACTATAATGTGTCACCCTGACTTCTCTGTA
AGAGTAGCCCTCAGTTTTTTTTCCTTCCTCATCTCCGCTGAACACTAGTT
CCAGAGGACCAGAGGTGATAACCTCAACACACTGTTTCCGTAAAGGCTTG
AACAAATACAAGTTTTGCTTCTCAACTTTACCTTCCATGTCTGCAAGACA
GACAATAAGAACAACAGCTCTACAAAGATTTCTTCATGCAGAAATCGCAC
AGCGGCTCCAGCATTAATAGGTAGAACAGTTGCTGAACTCACAATACCCA
CAGCAAGGCTGCAGAACAGATTAATGTAGTCTTCATTAATCTGTAACGAA
CACTAAGGAACCTGAGTAGGTTCTGTTCCAAAATGTCATCACTAAACTTG
TATCCTTTCACTACACGATACCAACTAGAATTATATGCTTCGTCCCAGGA
CAGCAGTGACTCACAAAATGACTGAAAGGTTCTTAGTCCTTAATACTAAG
GGCGAAAACAACACCAACCGTGCTAACTCCCGTCATGTGGATACTCAGGA
AACTAGGTTACAGGTACTGCGGGACCCTGGGTTACAGGTACTATGAGAAC
CCTAGCTTACAGGTACTAAGACCCTGGCTTAAAGGTACTACGAGAACACT
GGCTTACAGGTACTAAGACCCTGGCCTACAACAGAGGGACACAAATAAAT
CCTCAGATCTCCAACTGTAAAGGGAAGCACTTTACCAAGACCAAGCTCCC
AATCACTTTTTCACTGTCCAAATAAGGGAGTCGCCAATACCAATAGCAAA
AGAGGAAGAAACATAGTACTTATTCCATGTGGTTGCTTATCTTCTGGGAG
AGTGGTAAGCGAGCCAAACATCAGAAGCCATCCTTTTTGAGTAAACCTCG
AAAATTAGCAACTTTTCATTCCGGAGATTTCTCTTTACAGATTGCCATAC
TATTTCTTAAACTCATCCAATTTAACCAGAAAGAATTATTTCTGTTCCTC
ATTGTTCCCTTTCCTTGGATCAAAGCCTCCCGGACAGGCCCCCACT
>LTR-10_CDe#LTR @cherax_destructor
TGTTATGTTATTTTCCCTTATTATCATCAAGGTTCTACATGTACTAGCAT
AGGGTATTTACTTAAAAGGTCTTAGGGTAAAAGGAGGACAATATTAGGCT
AAAAGATACTTACTCAGGTTTAGCTGCTGCATCTGAAAACTTAATTCCTT
CACATTCCTCTTAAAGGTTATTTAAACCAACATTATAAAAATAGAGCTAT
ATTAAGAAGTATATACATATAATATACAGGTCTCCACTCCTAAACATATA
ATCAGCCTTTCCCAAAGCACATGGCTCAGCTGCCACCTTCAACTCTCTCT
TTCTCAACATTTCTTAACCCTCCAGTGTCTTGATACACTGAAGATCACAG
AATGTCATGGTAACATCGATCTACAACCCTCCCCATTACCTTTTGGGCAC
TCATTCAGCCCTGAAGCCAAGATAAGATAAGCACCAACAACAACAGCTCA
CTCCAGCCGCCATTGTTCTCTCAGGAAGGGATTGTGGGAAGCCAGCATCT
CTCTAAGCTCCTCCCCCTCAAAACATCCACATCACTTTGCATCCTCTCAA
CATATCTTAAGTTATTACAATGAGACATGCAACTTAATATTATTACTTAA
TNAAATGTGTGCATTATTTATATAACCTATTATATTGAGAAGATCAGGTA
ATTCAGCTTTTAAGTTTAAGGATGGCCAAGCCTTTTAACTCAACTAAGCA
GTACTCCTGATTAATTCAATATAATTAGGCATTCATATGTTATTTAATTA
CAACAATACATGCTGGGTTCCAATAGCCCCCATAACAAGTCCATAATACC
CCATAACA
>LTR-11_CDe#LTR @cherax_destructor
TGTGGGATGTAGGTGACGTGGCATAGAGTGAGTCAAAGTTGGCGGGCCGG
CGGCACCCTTGCGCCGCCTGTAGGTGAGGCAGTGAAACTCGAGTCGTAAA
CAAACAGAGTGCGGGGCCGTCGAACACGTATTACCTTCCTAATATGTAAG
TCAGTAATTACGTGTTATGTAGCATAAGGCACTGCACACCCACTATAGAG
TTACGTCCGTACAGTGTACATTAATGATATATTAGGACTAGGAGGTACAA
TGTGCGCTTATCTAGTCAGGTGTGCATCCTAATTTGTGTACTTTGTTTCT
TTGCAGCTAGGAGCATTCGCTATGTTGTATCTTAATAAAGGATTATCAGC
ACATCCCCGAATGTCTCTTTGACCA
>Gypsy-5_CDe#LTR/Gypsy @cherax_destructor
TCCCCCAGTTTCCAGCAGGAAACTCCTCACTCGGTGACGTAATCCCGTAG
GTACGCCGGCGGACGTCTGTCTCTGCGAGGTCTTGGAGGTGGCGACGCAT
GGGTGTGTCGTGATATGGTCGGGTCGGGTCCTTCTGCCCGTGGGACTGCC
TGGTCCATGTGCTCTATGGGAGGTTTGGGGTTCGGTGCTGTTCCGTGCAA
CTGTGGAGGTGTAGCTGCTGAGTCAGCATCGGGCGCCGGAGGCAGCTCGC
CGTCCTGTACTTCACCACTGGCTGGCGTGGATGGGGTGTTGGAAGGCTGA
TGACACGTATATGGTGATGACACGGGCTGGTTGGTATTGGCCAGCCCCTG
GATGTGGCGCAGGAACCGTCGATTCCGCAAAGTGAGCCGACCCGAGCCAT
CCACCTTGACCAAGTATTGGTCAAACGGCTTTGTTTCCACTATCACACCG
GTCCTGTCCCATCTCGTGCTGTGATTCCCGGTCTGGTTTTGCAGAACCAC
CCGATGACCAGGCGCTAAGGGGGGGAGCTGCCGTGTGTGGTGCTGTAAAT
CGTCGACTTGCTTGGCAAACCTCAGTCGGAGGGCCTCTTCTTGCATGCCC
CATGTTTGACGCCACACTGGGTGAATCACTGGGTTGGTGAATACCTGCGT
TCCCGGGGCGATGGGTAGGAGGTCCCGAAGATTCTTGCCGAAGATGATTT
GTGCCGGTGACATGTTGGTCTGAGGGTCTGGCGTGTTTCGATATTGAAGC
AAGCCAGCAGCTACCGCCTCCGTGTCAAGGCTGCCATTTGCGTCTGTGTG
CGATGTCAGTAAGCGCTTCATAGACTTGACAGCCACCTCCGCCCGCCCAT
TGGACTGCGGGTGGTAAGCTGATGACAGGCGATGTCTCACGCCCCATCGT
TGTAGAAGTGACATTGTTTCCTTTGCAGTGAACTCCGGGCCTCCGTCTGT
GCTCAATTCTTCGGGTACGCCGAACGTTGCAAAGTAATTGAGAAGGGCTG
CGATGAAGCCCCTGGCGCCAGACTTAGATGCGACGACGTGTGGCCAGCCA
CTGAACCTGTCCACAATGACCAAGTACCCAATGCCACGCAACACGCAAAA
GTCAGCGGCAATGGCTTGAAAGGGGTTGCTTGGTACACATGGCTGTACTG
GTGGCATGCATGGCTGGGAAGGTGACATTCCCCAGCAAGCATGGCACCTG
GACCGTGTGCCCTCGATATCTCTGGTGATGCCGGGCCAAAAAACGGCGCC
TAATGCCCTACTGTGCATGCGACTGGTGCCTTGGTGAGCAGCATGGAGTG
TCCGTAATACCTCATTCCGAAGTGCCCGTGGTATCACGATCCTGTGGTCC
ATCATGACGACTTCGTCCACGAGAGATAATCTGTCGCGGTACTGCCAGTA
TGGTTGCAGTTCCTCGGGTAAGGCATCGCGGGATGGTGGGAACCCAAACT
CGACTAGTGGCATGAGCAATTGGAGGGCCTGGTCTGCGGAGGTGCCCCTC
TTGACTCTCTCCCATGTGACAGCGTCGAGCGAATCCGCAGCTGATCTTGT
CGCCGCTATGAGTAGAGTCTCCAGGTCATCATGGGTACCTGCTGGGAGCC
GGACCGGGGACAAAGCGCACAACTCGCTGGCTGTGTCCATCGGGGCTGTG
GCTGATGGATATCGAGATGTAGCATCTGCCGCTGGAATGGTCTGGCCAGG
CACGTGCACAATCTTGTACTGCCACATGAGGGTGCGCTGTTTGAGTCTGA
AGAGCCTCGGATTGGTGATGTCATCTAGTGCCTGATCCCCAAGAATTTTC
ACGAGCGGCTTGTGGTCTGTCGTTACGATGAGATCTCGGCACCCCATGGT
GAAGAAGCGACTATCCTCCAGTGCCCATGCGACAGCTAAGGCTTCTCCCT
CAATCGGTGCATACCGCTTCTCGGCATCCCTTAAGAAGCGAGATCCGGCC
AGTGTTATCTTCCAACCGTCTGCACAACACCCCGGAATAGCACCATCACA
GCTGCAATGTTTCTGCCGTAGCCAATATCCCACCCCTGTTCGAGACCAGT
CGGGGTTGAGGCACGTCCGTCTGCTGGGGTCGAATATCTCGACCCCTGTC
TCGATCTCCTTGATGATTGCCTCTTTCGACCGATGGAACGCCTCTTCCAG
TGCCGGGTCCCATTTGAAACTGACCTTAGGGCTAAGGAGCGATTTGAATG
GTGCCATCATGTCCGTGGTCCTGCCGTAGTGTGATACCTGGTTAACCAGC
CCAAACCAGGCCCGCACATCCGTAATGTTGGAGGGTCTGGGAAATGTCGC
GATGGCATTTAGGTATTTAGGTAAAGGTTTCACCTCGGATTTGGTTATCT
GAAACCCAGCAAATTCAACTTCCATCGAGGCAAACTGAAACTTAGCTGGG
TTGAGGATTATACCGTTGCGTCCGACGAGTTCCAGGTAGTCAATCACTCG
CCACCAATGTTCCTTCAAATCTGTGTCCCAAATGATGGCGTCATCCACGC
ACTTGGTCTTTCTGGGTACATCAGCGATGATGGCATCGTACCGCTGTGTG
TAGGCATCCTGCGATGCGAGGAAGCCCATTGGCGCACGACAGTAACGGAA
CCTACCCTGCTCGGTCAGGAACGTTGTCTTGTGGCGATCCTCGGGCCGGA
TCTCAATTGAGTGAAAGCCATTCCATGCATCTGTGACAGTCTTGACTGTG
TTAGGTGGAATGGCCTTCGCCTGTTTAATAGGTGGGACGGTGTGATGGGT
TTCCCGTACACTGTGGCGATTTAGCGGTTGCAGATCCACTGTACGACGAG
GCGTGCCATCCGACTTGGGTGTCAAGACCATACTGTGAAGCCATGTCACG
GGTGTGTTCGGGGGCACCCGCTCTATAACGCCTAGTGCCACATCCCTGTC
AAGTTGGTCTGACACCTCCTGTTGCCAGTGAACTGGGACATTTGGAGGTC
TCCTGGTCACCACTGGTTGCACCTCTGGGTCAACCCGAATCACCATGGGG
GGGCCTGTCATCGCGGGGAGCGGCTGGTGAGGGCATACGTTGAAGGTCGA
TGATGCGTACCTCTCCAAGAGCCATATCTTCATTTCTGCGGTGGACTCAA
TAGATGGTACTATGGGCAAACTCGCCGGGCGGGGAGGCGGTGCTGTACGC
TGTGGGCATCCACATCCTGCCACCGTTGGGCGGGTGCCTGCATGTACAGC
ATTCCCAAACACTACAGTGTCCGTAGCGCCAATTCTCGGAAAGTCCGGCC
CGATAACCCTCAGCTGTTCCAACGCAGTACGGCTCAGGTAAAACCGGCTA
GTGGAGTCGGTAACATAGACCATGGTGGAGGTCTGGCGTTGCGCCCCATT
GTTGTTGCGACCTGACAGCGTGAGGAATACAGCACCCAGAACATTTATCT
CTGCATTGTTTGCGGCAAGAATGCGTGTAGAGACACGAGTGAGGTGATGT
TTGCGTAAACCCAACTTATGGAGTAGCTGCAGTCCCATCAGACAGGTTTG
TGCGCCTGAGTCGGCGATGGCAGAAATGCTGACAGACCGCCGTGGAGGAC
ATGGTGTCCTCATCCCAGCATAGGCCTCGCCGTCCACAGCTACCGTCAAA
GACAAGGTTGGATGTGGCGGTGCCTCACCCGCGCCAGACCCTGTCTCGGT
AGTGGCGACATAGTGAAACAGTGCCTCCACTGACCCACTGGATGCAGGTG
GGGATGATTTACGGTTGCGTGGGTTGTTCTTTTTCCAGCACTCGAGACAC
AACGTGAACTCCTTGAGTCTGCCCCTCACCGTACCGAATTGGGGAGTGAG
AGCGCCACAACGGCAGCGTATCTTGCGCCTCATCTGGGCCTGCTCGCCAT
GATCCCGTGCTGGGGCTGATGTCACCTGGCTGCAGCGTCCCTGAATCATT
TTCTTGTAGCCACTGGCCGCCACCCGTAGGTTCTCAGTCCCCATGGCACG
GGCGGCAGTCTCTTTACTATCGACGAGGCCGACAGTGTCATTCAGAGTTC
GTGTGTCAATGTCTGTTGTCCCGAGGACCTCCTTCTTGATGTCGTCATCT
GCCAGACCAGTTAAGAGAACCAATTTAACAATGTCATCCGTGTAGTCCAT
GGCGACGATGCCAGGGCAGGTGGCCACACTACAGGTCCCAGTTTTGGTCC
AATGACAGACATTGGCCAACCCACGTAGTCTCGCCACATACTGCCTGACG
TGTTCCCCTGGGTCCTGCTTCGTCTGAAGCAGTGTTGCCCGTCTCACACT
CAGCGCCACGCTCAGCACCGTGAGTCGTTTCATGGCGTTTAAGACCTCTG
TCTCAGAGTTGCTAGCAATTGTCGGGGTTTCCCGGAACAATGCGGCTTCT
AAATCTGGCTCACAGCAGGCCAGGAGCTGAGCAGTGACCTGACCTGGCGT
TAGGTCAGTCCCGTTCTTAAACATGTCCCACCTGCGGGTAAATGCAGCCC
AATCATCTTCACCGATGCCGTGCTGTAGAGTTGGGCGGTTGATTTTCGGA
GGTTTCTGTCGGGTGTCCCTAGTGTCATGCACATTCCTCTGATGTAACTG
CATCAGTGCAATGCATGTCGGCATGTCATCTGCCGTCTTCACCTCTGTGC
ACCCTGCAGCCTCGCAACTCAACGACACAGCCATTCCCACCGGGTATGCC
TAGGCTATCACACCAGCTCCGTAACTTGTGTAATATGTGTAATATCTAGG
AGCA
>LTR-12_CDe#LTR @cherax_destructor
TGGTGAGTCCCTCAGCCTGGAGAAGAGTTCAGCTCCATGGTCTGGAACAA
GGTGGTGAGTCCCTCAGCCTGGAGAAGAGTTCAGCTCCATGGTCTGGAAC
AAGGTGGTNAGTCCCTCAGCCTGGAGAAGAGTTCAGCTCCATGGTCTGGA
ACA
>LTR-13_CDe#LTR @cherax_destructor
CTCTCAACAATAGAGATATGTTCAGCCCACAGTCCTTAACATCAATTCTG
GGGAAATGTTGACATCCATCTTCACATCACGCACTGTTCTTCTGTTTTGG
ATTAATAAAACCACTTGTTGGCGAAACGTCTCCACAGTAAAGATTCCCAA
GTGTCTTATTCATCTGCTGTAGATCAATTTGAGTAGCTTATTTGGGAGTC
ACTTTGGTGAATAGTCATGCAAACGTCGTGTCATTGGTCTGCTGATATAA
ATGTTGATGCTTGTGTCCCTGAAGTGTCTGTATCCTGACAGTCGTTGGTA
AATACTGATGATTTTACCCCTAAAGTGAATGTGTCCTAGCAGTCGTTGCT
AAATGTTGGTGTTTTAACCCTGAAGTTTATGTATTCTGACAGTCGTTGAT
AATAGTACCTAGTATTTCGAACATTTATTTGGCTGGACTGCCTTCCAGAC
TAAATTGTTTGTTGCTAATGCCAAATGTTTTGGGTCTCAGGAAAAAAGTT
GGACTTCTGGGTACATAACTGGGACTGCAAGGAATATTTAGGAGGCAGAA
CTTTCTAGCCTGTTCAGACTGACTGACGAGAATTTGGCTCGTCTTTCAAA
CTCTCGTTGACACATAATGTATCCTTCCTTAACGGGGATGGATGAAGAAT
CAGACACATGTGCAAAATCTGGGAATCTTTATTTGTAGACGTTTTGCCTA
TCCAGTGACTTTATAAATACCAATTCCAAGGCTGGGGACTGATTACCTAG
TCTTCTGTATACAGTTCGTCGATCTTCATATGTCCTTGTATTGACAAAGC
CACTAAATGGCAAATCGTCTACAAATAAAGACCCAGACGTTGCACATCTG
TCTAATTCTTCATTTTATCGGTATTGTATACCATTAATATACAACAGAGT
TGGAATCTTTACAGTATTTTTCCTCCAAGTCCCAGACCAGCCAACACGTA
CATATTACCTACAATCCACGAGCTACACCTGCCTAACTTATTTATATCCT
CACACTAGCAAGGAGGTGCTGATTATAGTCAACCCAAATAATACACCTGC
AGGACTATGGTTAATAATCTGCTGTCCTCTCTAATGTAAGAGGTCAAGTG
GACATTTAGCTGTGTAAAAAAACTCTTAAGTGGGTTGAAGTGGACACTTT
GAAGTGCCCACAAGACTCGCAACATCTGGCATTGACAGCAGGTTATAAAG
TCTGGTAAGCACACCCTCTCCCTCCCAAAATTGTCAGAATTACTAGACAA
TGGAAGTGGTGTTGATTTTCGGTACTCGGGAGACCTACTCATCAATGAAA
AAACGTAAAAAAACTGACTGCCTTGATGTACCATCAATATTCATCAAGGC
AGGTTTTCGTAAGGTTACAAGTTGCTGTGAGGGGAATGGGGAAAGGGAGA
ATTGGAATGACTTTTCATTCCTTATTCGCTTCGGTTTCAGCAATAACAAG
GTGTTGTGGGGGGAAAAAGGGGTTGGAATGATTTTTGATGCCATATTCAT
TTGGATTTTCGTACAGTTACAAGGTGCTGTGAGTGGTGAGGGAGGAACTA
ATGAGTTTTTTCATACATAACTGACTTGGGTTTTGCTATATTTACACCGT
AGATATCACAGTCACTATAAGAATAGTGTAACAAATGTCACAGTCGTCAC
CCTCAAAGCCACAAGAGATCACCAAAACAAAATAACAAACAGGATCACGT
TACCGCCGTAGCATTTATCATTCCCTGTGGTAGTTGTGACAAACTTTACT
TTGGAGAAACTTTCCTCACTCTAATCACCAGAAATGGAGAACACCAATAC
GTTTACAGGACTCAACACCAACAAAATGTGCACTGCTCATCGGAATAAAC
ATTCACCTCATTGCGTGGCAAAGTGCTAGATTCATCATCAAAGAAGAGGT
ATGTTGAAAATGGCATAAAATGCCATTAAGCTGATGAGTAAGACACATGT
GTAACAGTTAGGTGTCGTTATTGTTGAAACGTTTCAACAATAGACACCCA
AATGCTGCTCATGTGTCTTACACATCATCAAAGGGGACTGAACTATGTAA
TTAGTACACGGAACCTCATTGAACAGAGCCAAGGCGCGTTCAGTTTATCC
CATCCATTTCCACACATTCAATATGGACAGTGACCAGAATGGAACGAGGT
GACATACCAGCCTGACTAGCGCACCGGCTGCATAGTTCCACTACTCCGAC
TATTAACCAACTATTATTAGCATTTGGGGGAATTCATCTACCACACCTCT
GCAGCGATCGTACCTGCATCTATGCCACATTATCACTGTTTAAGGTGCTT
TCAACAGTCACCCTTCTATCTTCATAACAGTGAATTATAGCTGTGAAGAG
AATGGCCTTTCTATCTGTTTCCACTGAAAATATATCCCGCAACAGGTTCT
ATTTGCAATATCATCAATAGTAGGCCATTTGCATCAGTCTACCCGGATTT
TATCGGTTAATGTATATATACCCCTCAGTTTGTATATATACTCATTTCAT
GTATATATACCCTCATTTCATGTATATATATATATATATATATATATATA
TATATATATATATATATATATATATATATATATATATATATATATATATA
TATATATATATATATATATATATATATATATATATATATATATATATATA
TATATACTATATATATACACTGGTTCAGCAGACACACAAGTCTGCTGGGC
CAGCAGACCGGAGAATCTGAGCCAGAATACCCGTAGTACCGTGAGGTATA
ATGTAAGTAGCGCTAGACTCTGAGATAACACTATGCTACCTAGCACATAC
AGCAGCACTGGTAACAGTCTTGAGTAGCACCTTGAGAAACACTGGTCATA
CTGTTACAAGTAGCACCAGTAGCAGCAACGGTAACGCTGCCAAGAGCAAA
ACTAGTAGCAGTAGTAACACTGTCCCAAGTAGCACTGCAGCAACACTAAT
AGCAATACCCACAGGATGGGTATATGGTGACTACTCCCACAGGATGGGTA
TAGAAAGTCTGTCACCCACAGGATGGGTATTTGGTGAATAATAACTCAGG
TGAACTATCTACTGAGTCACCACCAAACAAATACACTACCAAAAGTTGAC
AAGATTGACAAATACAACACTTTGGTACCTTTTTCTTTGCTGAAAATGAT
GCGTTGGTATCTTATTCATCAACCTGTCGGTATCGTGTGTCATCAATGAT
GCATCAAAATGTGATATGAAGGCAGGAAATCTGATTTTTTTTGATGTGTT
GATATTCAGACCTTGATCAAGGGAAGGATGGTGAGAGATACAGGTATTGA
CGTACGAACTGAGTAACTGATACAGAGGAACACATGCGTGCATGTATCCC
TTAAAGAACGCTTGCACACACACACTCTCTTTCGCCTTAGACTTCTCCAC
TAATCACCACAAAACCCGTATGAACTCCCTGCATTTTTACTCCCAACGCT
TCCTTGATCCTCGACCTTCCAACACAGCAAAAGCTAACCCTTCCTATTAT
CCCCCTACCTCACCATGTTTATCTCACCCTCACGATTCCACTACTTTCCC
TTCCACAGGACCTCTTCCCTCCACACTAACTCTGCCAACCCACCTCAATA
TACTTTCCCATTTGATGAATAAGACACATGTGCAACAGTTAGGTATCTTT
ATTGTGAAAAGTAGATAATATAATCAGTCCATCAACCTTGGAGAAATAGT
ATTTGAGGCGGACAGTCCCTTAGCCTGGAGAAGCGTTCAGCTCCATGGTC
TGGAACAAGG
>LTR-14_CDe#LTR @cherax_destructor
TGTAAGGGGTTGGGAGCAGTAGGAGGATTGAATACTATGTTTGTTTGGTT
CAGTCATTTATAATTGTTTTGTTATTGTCGTTGTTGTTATGGAGCGGCCC
TGGAGAGTACATTGTTATNGTTACTCTGGGTTTTATTAACCTACAACCAC
TACA
>CR1-1_CDe#LINE/CR1 @cherax_destructor
TGTGTACTCACCTAGTTGTGGCTGCAGGGGTCCAGTCATAGCTCCTGGCC
CCACCTCTTCACTGGCCGCTACTGGGTCACTCTCCCTGCGCCATGAGCGT
TATCATACCTCTTCTTAAAGCTATGTATGGAGCCTGCCTACACTACGTCA
CTTCCTAAACTATTCCACTTCCCGACCACTCTGTGACTGAAGAAATACTT
CCTAACATCTCTGTGATTCATCTGTGTCTTCAACTTCCAACT
>LTR-15_CDe#LTR @cherax_destructor
TGTGAGGGAAAAAGTCCATAGATAGGAGTGATGAAAGTGCGAAGGTATGT
AGAGTGATGGTTGAGTGGTAGTTTGCTGGTTAAGGTGGGGTGAGTGTCTC
GCTGCTGCTATACCCCCCCCCCTTTTTCACCCGGTGAGAGGTGTAATGCT
AGGCTTCGGATGCCGGTTGAGATCACTTGACTGGCNNCGCTCGATCCCAC
TGTAAGTACTTCTCGTATCTTCATTATTTTATGTGTAAGAGCTTCACTCT
AATTATTTTTGGAGCTTCACTCATGTTTAAAAACTTTCATTTCTGCTTTG
TCCTGCCTTGGTTTGGTAGAGTAAATTATTACAGTTCGCCATTTCTTTTA
AAGGCCTTATGCCTACTATGTAAATTAATGCTAGAGTGGTGAGTAATTAT
TGTGGTTTCCTTCACAGTCCTCTGTGTCCGCTCGGATCATCGGATTCAAG
GCTGAGTGGGTGGCCGGCGTACTCAACAATTGAGAAACAGAGCAACNANC
NCCACTCCTGNACTACCACCAGGACAGTACCTCGGGACATACTGAAGGAA
CATCAGGCAACTGGACGTCACTAAGGGACAACTTTCAACTGAGTCCCTNA
CATCNTNTGTGACATTGTAACAGTTTTGGAAGACTGTCGGATTTGTGGTA
AAACATNGAGGCAACAACAACAACAACAACAACACTACTACCACCACCAC
CACCNCGGAGTTCCCTCTTGNGATTCATTGCTTCAGTGATAACGTCCACA
GCTGTAAATATTTAGCTTTGAATCATATACATNTTTTTNTTTTTTCATTT
TTCATTTTCCTTAATATAGGNTTATTNTAATCATATTTNNGTNTTTATTA
TTTNAATTNCATTCTATTAAAATAAAGTGTTTATTTTTCTTGTTATTAGT
CTTTTTCTATTATNCTTTTCCTGAGAAGATTGGCGACGACCTTCACA
>Gypsy-6_CDe#LTR/Gypsy @cherax_destructor
AGTGGCGACCTTGCCAGGATTCGACTCAAGGATTCGACGCCTCGAACACG
ACTCGACGCTACTCTGGACTTGAGCCGGCGACACCTGACGACATTATTGG
AACTCCGCCAACAGTTACGCGGTGCACCTCAAACGCTCCACACCACCGAC
GGTTGCCACCCTTCATAAGTATTCATTTACTATAGTAGGACTACAGATAA
GGTATTTAAAGGATTTGGTGATTGTTAATTGCTCTTTGTTTATGTTAGTC
AAGTCAAGGCAGGATGTGCTAGTTACTTCTGTCACCTTTGTTTTGAGCTT
GAAGATTATTTTAGGAATAGACTCTAGGGATCCGAGATTTTCCAGTGATA
AATCTTCTTCATTGAGTTCTTGTATGTTATATCAAGGAACTGTCATAGGA
CACTCTTGATGATAGTGGGAAGAGTGGATGGTCAAGTGATCCCATTCTCC
TTACTGGTTGGTCGGAGCTGGCATAGAACCCTCCGGTCAAATTTATACTG
TATAAATCGAAGTAGGGATTGAACCCTCCGGTTTTGTGTGTACAGTTGTA
GCGGAGCAGGATTTGAACCCTCCGTTTTCTATATCTGTTTCATTCACCCA
GTAAGTTAAGTTATCCCGGTTAGTATGGAGGAATACCAGTTCTGGATGAA
TGCTGGGATGAAGCTAGGTATTTCGGGAAAACTTTAGAATCTTTCATAAC
TACTAAGATTCAGGAAAAAAGAATGAAATTGAAAGAGAGAAACAAGAGAG
ACAGTTAGAAAGAGAACGAGAAGAGAGAAAGGAGAAAGAGAAAATTGAAA
GAGAAAACAAGAGAGACAGTTAGAAAGAGAACAAGAAGAGAAAAAGGAGA
GAGAGAGAATTGAGAGAGAAGAGAGAAAGGAGAAAGAAAAAATTGAAAGA
GAAAGACAAGAGAGACAGTTAGAAAGAGAACTAGAAGAAAAGAAAGAACG
TGATAGGCTTGATCGTGAAGAAAGAGCACAAGTACGAGAACAACAGGCTA
GAGAACGTGATGCACGACTCTAGAGAAAGAATTAGAGGAAAGAGCAAAAG
CTAGAGAACATGAGGAACGAGAAAAAGAGAAAGATCGTGAAGTAGAGAAA
GCTCGTCTAGACTTAGAGAATAGGAAACTAGGTCTTACCCAGCAGCAATT
AAATGAGGGCGTAGTGGAGCGTCCCACTCCTTCATATACCCCACCCCAAC
TTACCACCCTTCACAGAGGGGGAAGACATAACTTCTTATATTATCAGATT
TGAAAATACTGCTTCCCTCTGTGAATGGCCATTTGATTCGTGGGCTACTA
GGCTGGGAATGTTATTTTCAGGGACAGCTTTGAACATTTATGCAACTTTG
TCACATGATATCATTTGTGACTATAACCTGTTGAAGAAGGCAATTCTTAA
GGCCTACCAGAAAACAACTAACTCTTATAGGAAGAATTTCAGGTATACCG
CCTTACAACACGGTCAGAATTTCCAGCAGTTACAGATTACTCTCTTTCGG
TTGTTTGATTTTTGGATAGACAGTGCAGGAATTGATCACACTTATGAATC
TCTTAGAGATTTCATGGTTGCCGACCAGTTCCTGACGGCTCTGCCCACCA
AATACGAACCTTCATTAGAGAACGTAATCTGATTACGGCTGCGGAAGTTG
CTGAGGCTGCTGACTTGTATGCGGAAGCCCATAATTCCTATAAGGGCCTG
ACGGGGTCGATCCCTAAAGGCAATGGTTCACCTGAACCAAAGGTTAAGTC
TCATGTAGAGGGAGAACAAAAATCATTTATCCCAGTTTGTCATGTATGTG
GTGGAAAAGGACATAAACGCTCCGATTGTCCTTCTAAGATAGTTCACAAG
GTGGGTAGATGCGTCAAAGAAGGTAATGAACAAGCTCCCTTCTGTTCAGG
AACCGTTAATGGTCTTAAGGTATCTAGGATATTAAGAGACACTGGATGCA
CTTGTATAGTCATTTCAGATAAACTGTTCCCTAATCTCAAACCCACACAT
GCCTCCACAACTCTTTCAGATTACTTGGGCCGTACAGACACGTTTCCTAC
CATGCGGTGTTACATCAGGTCCAAATGGTTTACAGGTTGGACTAAGGCGG
TACTAGCTCCCATCACAACTTGCTCTATAATAATAGGTAACGTTAAAGGT
GCCATTCCTCCTTGGAAGAGCGATCTTTCGTCACCTCACATAGATGCAAG
TTTTTCAGCTCAGCCTCCTCTCCAAGGTAGATAAGCTCCTTATCAGTCCT
ATTGCTAAATCTCCCTTATCTCATGGTAATAGTCATTTAAAAGTTGAAAC
AGATGATACTGCACTCGGAATCGAGATGGCAGGATCACCTGTTCACTCAG
TAGATGACAGTAAGGTTGCCACCTCCAACCATATACCATCTGTTCCAAGT
AAAGTAAAGACTAAATCTCAGACTTCAGCTTCTAATGATCCCTTAATTGC
CACAGATCTTGGGTCCAAAGATGACTTTATCAATTTACAGCAGACTTGCT
CTTCACTTCGGTATTGCCATAGACATGCTGTAAATAATACAGTTATCCAA
GGAAGATACTCGTCACATAAGTTTGAATATCGTGACAGGATCTTATATAA
ATCTGTGTTGAAACCAAATTCTCTTACAGTAGATTATTCCCTCCTAGTCA
TTCCCGACCAATGCCGCGAGTCAATTCTCCAAATGGCTCATGACCTGCCA
GTGACAGAACACTGGGCCCATCGTAAGATGTGGCATAAAATCAGGCATAC
GTATTTCTGGCCACATATGTACTCGCAGGTATCAAAGAAGTATGGGTCGT
GCAACAGGTGTCAATGGCTTACTACACCTCATATCCACGATCCTGCTTCC
GGTATTTATGAGCCTATAAATTCCCTCCACCGGAAACGAGATACCCATAA
CTTGAATACTATTTACTGGGGAAAGAATTCATTCTAGAAACAGATCATAA
ACCATTGGTATACCTAGAAACTTTTAAGGGAACCAACAGTCGCCTCTTGA
GGTGGACATTGGCACTCCAGGCTTTTAAGTTTCATATTGTGTATATCAAT
GGTTCATCTAATTATTTCTCTGACTGGTTAAGTCGTGACAGTCAGTAGAA
TATTTGTACTTATGCGACTTTCATTTTTTTTGGGGACTTTTACCTCATAA
TTTCTACTTCTATTCCTTGACTAGCAGTCTTGGTATGGGGGAG
>Gypsy-7_CDe#LTR/Gypsy @cherax_destructor
ACGGTTCGTTCGTACTTCTAACGGCTGTTCACGTGATTTCCAACCTCTGC
CCATGTGATCTGGCATTAGCCAATGATAGGCCTGCCTTTTGAATGCCTCA
GTGCAGGGCGGCCCAGTAGATCAGTATCATCCGGAGTAGGCATACGAGAC
GGACACAGGCATAGGCTCTCAGCTCCCATATATCCAACGCCTCATTAAAC
GCTACCAGTATTCAATGTGCTTCGTGTCTCATTTTTTATCTATGTTCCTT
GTGTAAACTCGTGCACATGCAGTAAGTACTTGTGTATAAATTTTCTTGTC
CTCGAGTGCAGTATTTGATTTATTCGTTATTATTGCAGTGTTGTGCATTA
TTAATTCCCTGTCCCTTCATTTTTCTCCCAGTGCATTCCCTTGTGTTTTT
ATGCAGTGTCTGTGCATAGTTCCCTATTGTTTATGCCCCAGTGTTCCTAG
TTGCATATTTCATTTTCCTGTGTTCCATTCAGTGTGTCCCATTAATTTTT
TGTGCCAGTATCTCACATGTTTTAGTTCAACAGACAGTTTATATTTTTGT
GTCAACCTGTGCCTCATTTTTTTTAATTTTGCAGAACCTGTTCATTGAAT
ATATTTTGTCTGAAGCAGCAAGAACTATCTCTTTATACATATTTTTACAT
GCAAGATCTTATTGCATAAACTATCACATTCACTGACTGAATCTTGTTGT
GTTGTGTATTCTCCTGCAAAACTGTAAGTTTTTTTTTAACCTTTATTTCA
GTTTGTGTATTATTGTCTTTGTGTTGATCTTATCAATAATTCCTTGAACA
AATTCACTCTTAATATTCATATGTAAAGTAAAGTAATATTCGTTATACTC
ATTTTCATTAGTTTTCTTAAGCGAACTAAGAGTTAAAGTGTTCATTCTCC
TTGTGCCCAGTGCGACATTGATTTTTAGTTGATGCAGTAAATTGTTTATG
CAATGCCATTTACATTGATTACACTTTAAAGTNAATTCTCCAGTAGTGAC
TACTTGTTCTTGTCANTTTTGCATACAGTTTTGTGTANTTGCTCCATTNT
ACTCAGTGTTATCCTGAAGAGTACTAATAATTCAATGCTAGTTGTCAGCA
TCATAGTTAATTCTTCAGCCAGCAATGCATATTAAATTCTAGTGTCATTT
CTCTTAAGAAAATTTGTTTTCTAGTATTTTTTCCAGTTGAATACAATTTT
TATTGTATTTCCACTTTGCATTGATTTATTATTTCTCGTCTNGCAATTTT
GTTTGANATTCCAAGNAGAGAGAGATCATCTTTGCNGTTAATCCATACAG
TTAAAGCCAGTATTGCCTTTTTATTGCAGTTTGTAAAGTAATTCCTTAAA
TTTTACAGCCAAAAATTTCCAGTGAGTTTTACCATCTTNTGCAGTGTATA
TTGGTTGCTNTNACCCCTTTTACTACATCCAGTTCAATAGTTCNTAATTC
CCATCAGTTAAGCTATATTGTGCCATATACTTGTGAATTTTTCAGCGTTC
TCAATTTCATCTAAATTCTCGTTCATTTGCTCGAAGTCATGTCTCAGGAA
AATGTAACTTGTAATGGTGTGNGTGCTGCCAGTCAAGGCAATGACGTGGG
ACTGCCTAGTCAGAATCAATTGAATAACGAACGACAAAAGACTCCTCGTT
CTTCTAACTATTCTAGAGACCCCATTGATTCACTACCCCTTTTTAATGGT
GACCCAGACAGTCTTGACGACTGGTTCCTTGCAATTCGTTCAAGGGCAAG
TTCCGTGGAAAGTCCTCCATCGGAGGAGCGCCTTATTACTATGGCAAAAG
AATCCTTGGCTAGGTCGCCTGCCGCTAATAATGTGTTGACTCTTTTGCGT
ATGAAAGAATTCAAAGGTCTAACTAAATGGGAAGAATACGAATCAAGATT
ACGTAAGTTCCTCAATCCTAAAGAGGCCGTAGATCCGTTTATTGTACTAA
AGGAACTAGTGAACGCGGTCCCTAGGCACGATGAACAGCTGTGTCAATTT
GCTTTCAGGTTAGATGCCCTCTTATCATCGTTTGCGACTGGATTCCAAAA
ATCCTCTTTCTTCCCGCCTGGCCATGTAATGGATGGTTGGTCAATAGGTA
AATTTGCAGCTTATGGTGCCATTAAGCAATTGATGCCACCTACAGCAGTA
TATGCTTATAAGGCAAGTCCTTTAACTGTCAGTGTAGAACCTCTTGAAGC
TCTCGGACATGTCCGTGATTTGTGTCCCCCCAAATCGTTCCCTCATCGTA
GGTCAGTACAATCNACATTACCTGAGTTACAGCACTCAACCCCCCCTGTC
GTTTGTGCAACACGGCAAGGCCCTAGTAACTATCATTCCCGTTCTTCTTC
CAAAGGGAGTGTGAAAAGTCAGTACGCTCATAGTAACCGTAGTACCTATA
GTGACCACAGCAGACGTATCTGCTACAACTGTGGTTACAGAGGTCATATT
GCAATAAACTGTCCTGACAATGCCTCTAAGAAACGTCGCACTGTCGAAGA
GCCCTATCCAGACTTACCTTATTGCACTTATCACCGGATAGCTGGCCATG
ATACTTCCGAGTGTAATGCCTTAAATAACCGCGGGTATTCCAGATCCTTC
CGTGGTCGCTCATACAGTAGAAGTAGAAGAGGTAATAGAGGCCGTGGTTC
TCAGCCTAATAACCAGAACCAAGCAAAGTTTGTGAACTCGGGGGAATCCG
AGCGCCCCAATCAGACCGNCCNGTNGTGACAGTAGGAGATACGGAGTACT
CCATCCCCACCCAGAATTCCTTCGAGGCTCTGTGTGATCTCGATGGAGAG
GATTGCGGTGATGAAACTCCAGTAACTGATGATGACTGTTCTGTAGACGA
GATAATTGAGGAAATTATTGATGAAATTCCAGTGGTGGAAGATGATACTT
TTGGAGACGAGGTGGAACAAACTTTTACTGATGATAATCCGCCATCTTGT
TTGCATATTAGTTCCAGTGCAAATATGGGTCCCTTAGTAGAAGGATCCGT
GTATGGTGCACCCGTCCAGGTGTTTATGGATTCTGGGGCACAAGTCAATA
TCATCAGGTCTAGTTTGTTTAGAGATAAGCAGCTAAAACATGTCCTTCTC
ATAGAACCAGCTCGTGTGTCCACCCTTCGTGGTGTTGCGGGTTCTCCATT
ACGTGTCAGAGGTCGGACTACTCTTACCTTCTTTATCCAAGGTAGAGAAT
TAACCACTTCTTTCCTTGTCGTTGATAAGATTAGTTTCCCTGGTGACCTT
CTAATCGGATTTGCTGCCATGAGAGATTTCCGAATTGTGCTTGATCCTTA
CCGATGGCAGGCAGAAATCGATGACCTAGTTGTGCCATTTTGGGGTTATC
AGCTNGNATCNGAGGTCTGCCATACAGCTGCGGAGTGTGNAGNCCGGATT
AAGTNCTTGCAGGCCGTATGTGTTTTACCTANTAGCGTTGCCGAGCGGCC
AGGACACTGGNANTNCTGTCACTCCNGTCTGGGNTCCANCCCCNACAATA
TCTNGACATGCAAGATAGCGCCCAGATGCCTACTCGGGTGCCGGAGGTAT
CCCGGACCGCCTTGAGTACTGAGTCTATCCCGGCAATGCCGACTAGTTCA
AGTAGTAGTTCCTCCCCAGGGGACGCCTTGTCGGAGAACGNCTACTTGAA
ATGAGTNATGGCATCTCTCGCCGACGTCACGNGCCGTCTGCAGAAAGCCG
CCTCTGTAGCNGCTAGTGCNCTCACTAGAGTGTCNGTTGTTGTCCCCCGT
GTTCCAGATGGTGACAATGTCCCAGTTGACAGTAATTCCTGCAGAGTGAA
GGGTTCGTNTGTCGAGCCATCNTTACNTACNGTCCGAGACAGTGAGAGCA
NTTCTNCTTGTCGCTNATACCTTGGGTCACAGTGTTCGACTCAGAGCCAA
TACCGTCATTGTTGATCTTGTTCACTACCCTTACCCTATTCGGGTTGAGG
ATGAGTTGCCACCTGACCAGTGGGTCGGTGCTATTTCAACCGGGGAGAGA
TCCATCCACTCCACCGGGCCAGTCCATTCCNCCAGTAGGAGAGAAAGACT
TAGCTTCTACTGACTTTCCAGACGAAGTCGGACGGTTGTTGAAACTGTTG
AATAAACACCGTAGAGCAATTGCCTTACCAGGTGAGAAGATGGGTTTAAC
GAACCTATTGTCCCATCGTATCCCACTTGAACCTGGTACCAGACCAATTT
ATGTACCTGCGTACAGGATGCCGCATTCACAAGTCGCTGTCGCAGAGGAA
TTAATAAATAAGATGCTTGACGATGGTGTGATCGTACCTAGTAACTCACC
CTGGAATGCGCCCTTAATCCTAGTACCTAAGAAGGACGGTACTTGGCGCC
CAGTGATTGATTTTAGGAAGTTAAATGCGAAAACAATTCCAGACCGTTTC
CCACTTCCTGTACTTGGTGACCTGTTACGCAATATAGGAGATAATAAGGT
CTTCTCAACCCTCGATTTGTTACAAGGGTTTTGGCAAGTTCCTCTTCATG
AGGACAGCCAAGAGCTCACCGCATTCTCTACTCCAACAGGTCATTTCGAA
TTCTGTCGTATGGCTTTCGGATTAAGATCCTCACCTATCACATTCTCGAG
GCTCATGACCAATATCTTTAGAGGCCTTATAGGAAAAGATCTAATGGTAT
ATTTAGATGACGTAATTGTTATGTCCGAGGATGTAAATAAGCATTTAGAA
AGACTGGAGAAGGTACTGAGTAAGCTTGAAGAAGCCAATCTAAAGATCAA
ACTGTCTAAATGTCAATTTTTCAGATCAGAAATTAAGTTTCTGGGTCACG
TAGTCACTCCTAGAGGGGTTATGACTGACCGAAGTAAAGTAGATGCAGTA
TTGAATTTTCCAACTCCCAAAACTGCTGATGCCGTAAGATCCTTTGTGGG
CTTAGCAGGTTTTTATAGATCATATATTGCCAATTTTTCCTCAATAGCAG
CTCCTCTAACTGAGTTGCTAAAGAAAGATACTCCATTTGTTTGGACCTTC
AGTCAGGAAAAAGCATTTCAAACCTTGAAAGAAAGATTAACTTCTGCTCC
AATCTTAAAATTCCCAGATTTTACAAAGCCTTTCTATTTAACCACTGATG
CCAGTTCTATAGGCATTGGTGCAGTTCTTGCACAGAAGATTGATAGTAAA
TACAACGCAGTTGCATTTGCTAGTCGAGTCCTTACAAAGGCTGAAAGGAA
TTATACAGTAACTGAGCAAGAAGCCTTAGCAATAGTGTGGTCTTTAAAAC
ACTTCCGNGACATAATTTATCAGTACCCTGTCCATGTCTTGACAGATCAT
GCACCTCTAATACCATTGTTCCAGAATAAACAACCTACTGGAAGACTAGC
TAGATGGTCCTTAACTATCCAAGAGTTCAACCCTACCTTTGAACATTTAC
CTGGCAAGTCAAATGTAGTTGCAGATGCTTTATCGCGTCATGTTAGCGTA
GTAACTGCTGATCCTCCGTTTAGTGCTGAGGATGTAAAGGATGCCCAAAG
AACAGACCCCTTGTGGTCTGGTGTGACTCGATTCCTGCTACAGGAAGACC
TTATTCTTACTGTGAAGCCACCAGCACCTATCAGTGACTTTGTTATGAAC
CAAGAATTACTGTATCGCGTAACCGAGCTGGGAACGCCTAGTAGACGGGC
ATACCAGTTAGTAATTCCTCAGTCACTAGTAAAAGTAGCTTTACAGCTAA
TTCACGATGCACCAGGTGTTGCACACCCTGGTATGGACCGTTCGATTAAA
CAAGCAAGATTGAAGTACTTTTGGCCTCGTATGGCAACTGATATTACCGA
GTATGTTAAGAAGTGTAGTGTTTGTATGAAACACAAGGGTAATATCAACG
GTCCCAATCCTATCCAGATGTATCCCACTACTAGTGAGCCATGGGAAAGA
GTTGCAATAGATCTGCTAACTAATTTTCAATGTACAACGCAAGGCAATAA
ACATCTGTGTGTGATGGTCGATCATTTCACCAGATATTGTGAGTTAGTTC
CTATTCCAGACAAGACTGCCGAGACAGTAGCTAAAGCGTTTAAGGAACGT
ATAATCTGCAGACATACCACTCCTAAGTCCCTCGTAACAGATAATGGAGG
TGAATTTTGTAACGAGATCCTAGAAAACTTGTGTAAACTTGTACAAGATT
ACNAAATCAACCATTGTTCCGCACCATCCTGCCAGCAATGGGTTAGCAGA
AAGAACTAATAAGAAAGTCCTTGACGTTTTGAGAGCTACCATCAATCCCA
ATAGTGTAACCTGGGATGAAGTTATACCTGATGTTCAATGTGCTATAAAT
TCTGCTTTCAATGCTTCTATAGGTGATACGCCGCATTACGCCTTGTATGG
TGTTGACAAGCGTTTGCCTTATGAGTTGTTATATTCTAATCCAAAACCGT
CGTATAACCCTGATGATTTCATAGCAACTCGTACCAGCCAAGCTCAGAGT
GTTTTCAGAAGAATACGTGAAACACTTCATAAGTCAACAGCAGAATTTAC
TAGAGTAACTAATACTAAAGCCAAACCGACTAAAGTTCAAGTAGGGTCCA
GAGTCATGTTGTTCAACTTTAACAAAACNTCAGCAATGCCNAAACTNGAC
CAAAAGTTCGTTGGCCCNTATNGAGTAGTCGAACATATCAANGGCAATAA
GTATAAAGTTAGAGAAATTAGTACGGGTCAGTTTAAAGAATCGCATTTAG
ATCATATGAAGTTAGTATGCGATGATGATGACGAAGTCCCTGTCACCCCT
AATAATCAGACAAGTGAGACAGAATCTGATAATTCTCCTGTTGCTGTACC
CTCTACCTCTAATGATCAGTCAGATCAACCTGAATGTCGTTATTCCCTAC
GTACACGCCAAGTGTTGAGAAGTCCTCAAGTATCATTTGTAGATACCAGT
GTAGATCCTCCTCAATCAGAAGTTGAGTTACCTATTGTAACAGAGTTTGA
TCCACCCAGAGATGATAATTATACAGCCTATATCAATCTCACCCTAGCAG
AGTTGGGGTTAAATGTAAATAACCTGTATAGATAAATATGTAGTAAGCGT
TTAACTGTGTGTTATAATATCTACTTAGTATTACTCAAATTTTTTTTTTG
TGTGTTCACGTTCTCTCCGAGTTCTGAGAATTAACAGTATAGATTTGAGT
GCACCAGATCTACCTTGTCTGTTAATCACTACCTTCTTGTAAATATATTT
CCTCAGAATTCGTAGATCACATGAAGACAGTTCGATCGAACAAATTATTT
TTTTTTATCTCTTTTATCATGATTTTCTAGAATGAGCTCATTTAATTAAT
TCCTATGTATCATGATGCATCATATAGTAATGTAGATTGTTCCGTCACGA
TAANATCCATGTGAAGTATAATGTTCAACTGTTGTGTACTTTGACATTGT
ATAGAATCAGCTGAGAGTTGTCGCCTGTTGTCCTTAGTTTGTATAGTTGT
ATGTCGAGACGCCATACGTAGCATGCCCGAGCTGTACGGTTCGTACTTAT
AACGGCTGCACCACGGCTGTTCACGTGATTTCCAACCTCTGCCCATGTGA
TCTGGCATCAGCCAATGATAGGCCTGCCTTTTGAATGCCTCAGCGCCGGG
CGGCCTAGTAGTTCAGTTACCATCCGGACTCAGTGCAGGACAGACGGACA
CAGGCATAGGCTCTCAGCTCCCATATATCCAACGCCTCATTAAACGCTAC
CAAAACCCAAGCTCATCGTCTGTTAATATTACCAAATCTATGAAAAGAAC
CCCACAACA
>Gypsy-8_CDe#LTR/Gypsy @cherax_destructor
GTGGCGACGAGGATGGGATCATCAGAGCCAAGGATAGTGGGCCAATGTGG
CCTGAAGTAGTAGGGATATTGGCAGCCGAGAACGTTGCAGCAGAGCGGTG
ATTATTAAAAATCTACAGCAGCAACAAGCGGCGGCATGGCGGCGTCACAA
GGAAGGTTGGAACCTTTCGACCCACGTAAGATTTCTTTGGAGCTTTGGCT
AAGCTTGTTGGAAGCCAATTTCGCTCACTTGGGAATTAAAGAGAAGATAA
CAAGAGGAATTTCTTGCTAGTGTCACTGGGATCAGAAACTTACGTGTTTT
AGGTAATGTGTGTGCACCAGATTTACCACACACGAAGCGTTACGACGACT
TGGTCGTGGCACTGAAAAGTTATTATGCAGTGAAACCAGCCTACCACCGC
AGTTTGTTGGCTTTTCAGCAGAGGAAGAAACGACAGGGTGAGTCCTTGCA
TGAATTATATACAGATTTAAAAGCGTTGGCTGTGAACTGTACCTTTGGGG
GACAATTTGACCCCAGAGTGAGGGACCAGTTGTTTATGGCGGTGGTGGAT
GAAGCGTATTTTCCTCACCTAGTTGCAGAAAATTTGGATTTGCAAAGTGT
GCAGTCTGCAAAACTATTTGACAAACTTTTGAACTTGGAACAGGCATTTG
TTANAGATCAGAACTCTGCTCCTGCGGTACANGTGNTTAATGCTGTGAAA
TGTAAACATTGTGGGTTCCAGCACAGTAATAGTACTTGTAGGTTTAAAGA
CNTTTTCTGTAATAAGTGTCATNAGAAAGGCCACTTGGGAAGAGTGTGTG
GAGAGAAATCTTCAAAAAGTGTCTCCTAAGGCTGTATCAAATTCGAGTAT
TGANAAAAAACAGGACAGCANGGANACAGCAGTCACCGAGATATCCTAGA
ACAAAGTCAGTTAAGGTGCTGGATGGCGGNGATAGTTCAGCGGATGAGGA
AGTGATGAGCTTATATGCCTTAGAGGATGGAGTGTTTTCCATGAAGGCAG
AGAAATATGGGTTTATCATTAACAATAAACAGGTACCTTTTGAGATTGAC
AGTGGGGCGTCCATCTNGACTTTATCCAAAGACTGGGTAGAGGCAGTAAA
GGNGNACATTGAGCCATGTTCTAGGAGGGTAAATGCATATGATAATTGGA
AAATAAACCTTCTGGGACAGGTGGTTTTGCNGGNAAGANATAATAACTTA
GAGGTGTCACAAGTGTTTTATGTAGTGAAATCCAATAATAGTAACTTGTG
TGGGAAAGACCTCATGAAAAAGGTAGGGATTTACCNTGCTGGATTGGATG
AATCTACCAAAATTAACAAACTAGACAGTGCTGAAGAAATGTTAGATAAT
TTTAGGGTAGATTCTAGTAAACCTATCTCCAGCNTCGTGGCCAAAATTCA
TGTGAAAAGTGATGCTGTTCCTAAGTTTGTGAAAGCANGGCCAGTACCAT
TTTTTTCACAAAGAGATGANTGAGAAAGAATTAGAAAAATTAGTGNAGAA
GGGCATTATTGAGCCTATTTCGCATAGTGAATGGTCTGTACCNATTGTAC
CAGTATTAAAGGCTGACTCNAAGTCTATGAGAATATGTGGGGATTTTAAA
TATGTAAATCAACAAATTCATTGTGAAAGATATCCTTNACCCAGGATTGA
GGAATTATTGTCTGTAGTGGGTAAAGGTAAAATATTTACAAAATTAGATT
TAAAGGATGCTTATTTACAGATACNTGTAGATGAGAGGAGCCAACATCTT
TTAGTAATTAATACCCACAGGGGACTTTTTAAATATAAGANATTACCGTT
TGGAATTTCCTCATCTCCTGGTATTTTCCAGAAATTTATTTCCCAATTGT
TTGTTAACCTGGATGGGGTTGCATCCTATTTAGATGATANAATATGTGGT
GCCACGGAAGTTGAGCATGATGTCAGACTCAGGCAGGTGTTGAGTATTTT
ACAAGAGCATAATGTAGTACTGAATAAGGATAAGTCAGTGTTGAAAGNCA
GATCTATTGAATATCTGGGGTATGAAATTTCAGGGGAAGGTATTAAACCT
TCTTCTCAGAAGGTGGAGGCTCTTGTGAATTTACCTTCACCTACGTCCGT
AGGAGAAGTTCAGTCCTTTGTGGGGATGGTGACGTATTATTNTAAATTTA
TTAAGAACTTTTCTTTAATTTTGGCACCACTGTATGATTTGTCANAAAAG
GGGGCTACATTTGAGTGGTCTTCAGTGGAAGAGGAAGCTGTTCAAAGGAT
TAAAAAACAGTTAAGCGTGTTCAGCTTTGTTGACTAATTTTACAGGAGAG
CATCCATTAATAATTGNGGTTGATGCTTCTTCTGTGGGTGTTGGNTGTGT
GTTAATCCAGGTAGTAAATGGCCAGGAAAAACCTGTGTATTTTGCTAGTA
AGAAACTTTCTCCAGCAGAACAGAATTATTCTCAACNTGATAAGAAGGTC
TAGCTTTGGTGTATGCTGTTAAGAAATTCAGATATTTTTTGCTAGGGAGA
AAGTTTGTTGCTCGCACAGATCATAAACCATTGCTAGGGTTGTTTGGAAA
GGGGAAACATATTCCAGTAAATGCAAATGCCAGAATTCAGCGTTGGGCTC
TGTTATTAGCTCAGTATGATTATGAATTGTCATTCAAGGCTGGCAAGGAA
AATGTTATTGCAGATGCATTTAGTAGATTACCTATTGAAGATCACAGCTT
AGAGTCAGGTACACCTTCGGAATATGTGAGATTAGTAGAGTTCCTCGATT
TCAAACACTTATCATTTGACAAAATCAAAGAGGAAACTGGGATAGATGCT
GTATTATCCCAAGTAGTAAATAATGTTAAATATGGATGGTAAAAACAGTG
TATTTTTATCTGACTATAATTCAGTCAAATCAGATCTGACTGTTCATGAT
AATGTATTATTGTATAGGAATAGAGTGGTAGTGCCTGTAAAGTTGAGATG
TAAGGTATTGGAGCATCTGCATATAGGTCATAATGGTATCAATGCTATGA
AAGCAGAAGCTAGGCAGTGGGTCTGGTGGCCAAAGATGGACCAAGATATT
GCAGAAGTGACAAAGAGTTGTCCNATTTGTTTTCAGAATTTTAAGCCAAT
TTCATCTCCTGTCCTATCTTGGCCCAGCACTGGGAAACCATGGTCTAGAG
TGCATATAGACTATGCAGGTCCAGTTGAGGGCAAATATTTTTTGGTAATT
GTGGATTCCTTTTCAAAATTCTTAGATGTGCAAGTAACTAGTTCCATGAC
ATCCACAGTTACTACTGAGTTACTGAGGAAATCCTTTTGTAATTTTGGGT
TACCAGACATAGTTGTGTCAGATAATGCGGCTTACTTTGTATCACAAGAG
CTGGAAGCCTTCTAATGCCATGGCATGCCAGTGGCTCTCCTTGCATTACA
GTTTTATAATTGTAACTACCAATAACAGTGTACACTTGTAACATGCATCG
AAATAAAAATATTATTATATTATTATTATTATTATTATTATTATTATTAG
TAAGAATAGTATTGAACATGTTACTCCAGCCCCATACCATCCATCATCAA
ATGGTCTGGCAGAGAGGGCGGTAAGGACATTGAAGGAAGGNTTACACAAG
TTTACAAAAGGNTCTCTCAATACCAGATTATGTAGGTTCTTATATAACCA
TAGGAAAACTGTTCATTCCTCCACTAATAAGACACCAGCAGAAATGATGT
TTCATAGGAATTTCAAAGTCCCTGTATCGGCTGTCAAATGTCATGTTAAA
GAGGACAATTCATTGCCTAANATGCCTGCTGGTGACCTTCAAGGAGTGGT
GAAGCAATTTAAAGTTGACGATGCTGTGTATGCAAGGAACTTTGGGAAAG
GTGACCCTTGGGTAGAAGGAAAAATTGTGGAGGTATTAGGGGTTAGGAAT
TACAAAGTGTTAATTAGAGGTTTTGGTAACATGATATGGAAAAGGCATAT
AGATCAGCTCATGCCAAGGTTTAGGAGTGGAGAGCAACCACTGATTCCAA
CAGTACCAGAAGCGGTAAGGAGTGGTTTAGAGGAACTGCCCACAACAGAT
AATAATGGTAATAAACTTAAAGAGCAGGTTAGCATGCAGGAAGAACCTCC
TGGGAGGTTTGATAAGGGAANCAGCNGTGTGAGAGAAGAGGAGGCACCTC
AGGACAGTGCAAACCCTCCAATTCTCCGGCGTTCCAGCAGAGTTGTCAAA
CCTCCAGATAGGTTGGATTTATAAGTTGGATGATATAATGTAATTTAGAA
AAGGAGGAA
>LTR-16_CDe#LTR @cherax_destructor
TGTAAGGGGTTGGGAGCAGTAGGAGGATTAAATACTATGTTTGTTTNGTT
CAGTCATTTATAATTGTTTTGTTATTGTCGTTGTTGTTATGGAGCGGCCN
TGGAGAGTACATTGTTATTGTTACTCTGNCTTTCAATAACCTACAACCAC
TACA
>LTR-17_CDe#LTR @cherax_destructor
TGTTATGGGGTATTATGGACTTGTTATGGGGGCTATTGGAACCCAGCATG
TATTGTTGTAATTAAATAACATGAATGCCTAATTATATTGAATTAATCAG
NAGTACTGCTCAGGNGAGTTTAAAGGCTTGGCCAGCCTTAAAAACTTAAG
AGCTGATTTAACTGATTTTCTCAATATAATAGGTTATATAAATAATGCAC
ACATTTTATTAACTAATTAATTATAAGTTGCATGTCTCATTGTAATAACA
TAAGATATGTTGAGAGGATATGCAAAGTGATGTGNATGTTGTTTGAGGGG
GAGGAGCTTAGAGAGATGCTGGCTTCCCACAATCCCTTCCTGAGAACAAT
GGCGGCTGGAGTGAGCTGGTGTTGTTGGTGCTNATCTTAACTTGGCTTCA
GGGCTGAATGAGTGCCCAAAAGGTAATGGGGAGGGTTGTAGATCGATGTT
ACCATGACATTCTGTGATCTTCAGTGTATCAAGACACTGGAGGGTTAAGA
AATGTTGAGAAAGAGAGAGTTGAAGGTGGCAGCTGAGCCATGTGCTTTGG
GAAAGGCTGATTATATGTTTAGGAGTGGAGACCTGTATATTATATGTATA
TACTTCTTAATATAGCTCTATTTTTATAATGTTGGTTTAAATAACCTTTG
AGAGGAATGTGAAAGGACCAATAAGTTTTCAGATGCAGCAGCTAAACCTG
AGTAAGTATCTTTTAGCCTAATAATGTCCTCCTTTTACCCTAAGACCTTT
TAAGTAAATACCCTATGCTAGTACATGTAGAACCTTGATGATAAATAGGG
GAAAATAACATAACA
>Gypsy-9_CDe#LTR/Gypsy @cherax_destructor
CCCCCACCTCCAGACGGAGTCTTATAAAGACGGAGTCTTATAAAGACGGA
GTCTTATAAGACGGAGTCTCACAAAAGCTAGCAGTGTCCCGCAGGATACG
GCTAGGGAAAATAAGGTCTTAGCCTAAAGGTGGTAGTAACACTACTAGAG
GTTTTACATATACCCCAGCACCATAATTACTCTTCACTGTACAGTTATAC
AACAAGGTGACATACAACATGGCAATCTACAAATCTCATGGCTCCACTGA
ACCTTCCCAGCATAAACATGCAATTCTGCCCTTACCATACACCATACAAA
ACCCATGAATGGAACAGTACTAGAACAGAGTGCAGAGGTTACTAGAAAAC
AGTTTAACCACATCCCCATACTGAAGGGTGTAACCATTAACTACTTTAGT
GGTTATCAACATAATACATTTTTACAATGCAAGGACTACACACAAAGCCC
ACTGTGAAAGCCAGCACCGACAGGCCTGTGCCTCCGCTGCGGTAAATCCA
GCAGGCAACTGGTACTCCAGGATGGCATCTTCCTGATCAGGAGATGAGAG
TAGAGCCAAACCCAGAGCAGTCAGGTATACCCCAGGCAGAAACTTCACCA
AAAAACATGTCAAGGTGTCTCTTACGTGGTGGCCGAACCAAAAAGTGAGA
CTCTCCAGTCAACACCCAAAATCCTTAAATGGTCAGGCACATACCCCCAT
CTTCCGAGGACCTCACTCCATACAGATCCTCCAACCTTATAAGGAGGAAC
TGCTATAGTACATGGAGGAGATACACGGGACCACTCAGGCAACCGTTGGA
CCGTTTCGTACTTAGAGCACACCAAGACACAAACAACATACCTCCCTGGA
CTTCTCATGTCACCGAAGGTTGTCAACTCCGCCTCAACTCACAATTNTGA
TACCCTGACTCCCTTCTCTTGTCTGGCTCCAACCATCTCCTTCACAGTTG
AATGGCTGGTAGGGAGCACTCAGGCCCGCCAAGAGTTCACCACTGCAAAA
ACAACAAGGTCAGCACAAGACAAACACTATGTACTAAGCATGCACCATTT
ATCTACATGAAACATCTAGAAGAACCTCAGCAATCACAGACAAAACCCAT
CTTAAGAGTCTGATTCGGGTCACCATACATAGGAACAGGGTGAAACGATC
CTGGGACATATACAGATGCAGAATAGACAACCAATACTAATTCTGCAACC
TCTTGCAATACAAACACAAACCCCAAGACATCTTCCCGTACCCTGGATGC
GTACATCAAGTTTACAAAAATACTTTCACGTTCAATCTCCCACAATAATT
TTGAATACTCAATGAACTCAATTGACATTACACACATGGAAATTGTATTG
GCACCCAGGCCAGGAATATCACATCTTCCTGCCTCATGCTTTACTTTATC
TAATACTTTTGCATCTTTTAAGACATCAGCATCAAACTTTCTAAGCCAGT
AAACTTTAGTTGTTACATGTACTTTGTGGCAGTCAGTGCATTTGCTCAAG
GTGCCATCGAATTTGGGAACCATGAAGCATGGGAATGCCCACTGACTCTC
ACTAAGCACTACAAACTGGTATTGAAGGAATTTCACTTCTTCCTCCATAT
CCCAGTTTTCATGCAGATTNCTCACACACAAATATTGTCGAATTGGCTCA
GCTTCCTTATCAATTTCTTCATGAAGTCTTGACTTTACCCCTTTAGTGAC
ATCCCAAACTTTTACAAGGTTACACGGTGGTTGAGCCAACTCTCCAACAC
TTTCCTTAGAAAGACCAAACATTATTTCTCCAATCTCTCTCATAAACATG
GAATTTCTTACATACTTTTCGGCCATTACATACAGAGTATTATTTTGCAC
CTCTTTACATACTGGATCCACTGAAACATTGGTCACTCTAGGTTTCTGAT
ATAATGCTAAATCCTCTAACCAGTTACTGTATACATTATTCTTACACCTT
TTCTGCTCGGGTGTGTGGATTATATATCTTACTCTTGAGAACTTTCCCCA
CACCATGGTCAGCTCACAGCAACTTTCCATACATTTTCTCACATGAACTG
GCTCCAATGCCAGCACCTCATCTCCAGCCTCCAGAGCATTATGGTCCACG
TTATGGTCCCACTTCATCATTTGGATCTGGTTGATGGGTACTTTCACTGG
TACCATCCATTTCATACAAGCCAAACAGTATCTGAAACTGAGAAAAAGCT
CCGAGGGGGAAGCATCACCATTCTCCCCAAGCCAATAGCTCAGAGATTCC
AGAGTGCTTCCCCACTCAGCAGTTACAAAGAGAGGGGTCCTCTCATCCCA
GATGTTAGTATTGTCTATACTACAGGCTTGCATCATTGTCTTTAGGGTCT
GATGGAAGTTCTCCGGTTTCCCTTGAGATGGAGGGTGACAGATAGCTGAA
AAGTTAGGCTTTACATGAAAAAGGAACTTCATCAAAGCCCTTAAGACTAC
ACGAGCTGTCATCTTATATAGAGGGACTGCTTTCAGGTACCTGGTAGTAG
AGCAATTAATTGTGAGTAAATAATCATTTCCCATTCTGGTCCTTGGGATT
GGACCGACTACATCTACTATCAGCTTGCTGAAGGGTCCACCTGGTGCTGA
AATAAGCTGAAAGGGAACAGGTTTAATACACGGACAAGGTTTCCCTCTAA
ATTGACAGACATGATAGGTCTTACTATATTCTTCCACAGTCTCCCACAGC
TGAGGCTTGAAGAAATGCCTGGAAACCTTGGACATCATCATCATTTGGTG
ACAAAACACTTGTTCTCCTTCCCTTGGTACTACAAACAGAGGCAACTTCT
CTGTAAAAGTTTCCTCTCTGAAATGAAAGCACTTATTAAATTGTGAAACT
GCTTCCTCAGCCACAGCTGAGGCTCTGCTCAGTGTGACATCATTCTCCTG
TACAGAAATTAAATGCACCTTAGTAGATGCAGCTTCTCTCACACTCCTGA
ACTGATCTATGCTCCAATCATGCTCAGCTCTGGCTGGAACATCCCTTTCT
TCAGTTGACTGCAGTTCAACATCAGAAAACAGTGTTTCCAGACTTAAGCC
CTCATCATCCTCATGAGAAATATCATAAAGACTATTGATAGCATGATCAT
GAGCCATACTTCTCATGGTGGAACCAGTAGGGAGAAGGTCTGGAAGGGTC
TCTCTAGCCTTCTCCTCCCAAACTTTGGGAATTGGTTCTCCCCTTACTAG
ATGTTCCTCACTGTCTAACAGGCCCATTACATTATTTCCTAATAAGAGGT
CAACACCCTCAAAGGGAATCTCATCTGAAATACCTACAGGGAGATAGCCA
ACTTGGTATGCGGATTCTACCCATAACTTGTGTACAGGTGTTCTTATGGT
CGAACCCGTAATACCCTTCAATAATATATCTTTCCCAGTATAGGTATCAT
TAGACACTGGCAGCACTCCCGCACGTAGCAAGGAGTAGGTGCTACATCCA
TCTCTCAAGGACAACATGTTCTCAACCCTGCCCACATCCTTATGCAAGGC
CACTGTGGACTTACTAGCAAAAACCCGCATCCTGGGGTCTAATTCTAAGG
GTTCCTCCTCACCTTGCCTTGAAGACCTAATGCAAGCCACCGGATGTGTC
TCTGCAGTTAGGATTCCCTGGGATTGTTCCTCCTTTCTCTGATCTTGCTG
TTTAGAAAAGCAATACTTTTGTATGTGACCAGTCTTGTTACAGTAGTAAC
AGGTATAATTCCTAAAGGTATGTTTACCGTTTGGAGTAGGACTAGTACTG
TGTGCTCGAGGAACTGAAACATTATTTGATGGTCTAGGTAAACTTTGAGC
TCCAGCTGACTTACCTTTCCCTTCTGTTTGAGAGGGTGCCTCAGCCTTCA
TTTGTCCCTGAAAATTCTTGTCCCACCTACCTTTATGACCGTAGGATTTG
GAATAAGGTTTAGAAAAGACAGGGAAATTTTTTGAATGAGCATGACTGTT
TTTACCTACCAATTCCCTATGAGCTAAGAATCTGTCACCCAAATCCATTG
CTGCTGAAAGATTATCTGGGTTTCTGTCCTCCAAATATTCTCTAAGGTCA
ACAGGGATTGCATTGTACAATTCCTCATGAACAATTAGGTCTACTAACTT
CTCATAGTCCTTGTTCACTCCTTTTGAACAAGCCCACTTCTTAAACAGGA
ACAGTTTCTCATTCCCTAACTCAGTTAAGGTCTGCCCCTCCTGAAATTTT
TTGCTTCTGAACCTTTGCCTATATTTCTCAGGTATCATTTGGTATGCAAG
CAATACTACCTCCTTTACTTTCTCATAATCAGAAAATTCTCCTTCTTCCA
GAGTCTCTACTCTCTGAAAACCTTTGCCTACAAGCTGTGTGCGAACTAGG
GTAGCCCATTGCTGTTTGGGCCATCTTTGCTCCTTTGCAGTCTTCTCAAA
AAAGGAAAAATATCTGTCTGGGTCATTCTCTGTAAACTTAGGGACAAAAT
TTGCAGCTTTAGTTAGGTTAAAGTACTGCTCAGGCCCTTGGTCTGAACCT
CCTAACCCTTTACNTACTCTCTCCTGAGTTTCTAAGAATTTTGTCCTAGC
TGCCATCAAAGCTATCTCAAGTTTCATCATCGCTTCCTTATTACCTGGAG
GAGGTGATTCCTCCTGTTCACTGTTAACAGACATGTTTACTGATGAATTA
TTTACCTCCTCACTGAAGCCAGAAAATTCTAAAGATTCAGCTTCTGACAT
ATTTATCCTTAAATTCCTGCACAGCATCAATGGACAAGGTCTTTACACAG
GTACATAAAAAAATAACACAAGTTCTATGGAAAAATCTTCACATGGCACT
CTACCATAACCACAAACAAAATGTGTTACTCAACTTTAATCCCCACTCTG
GAGAAAACAACCTGTAAACTAATACATGAACCTTCCACTGACACCACCAA
GGTAATTTTTACAAGGTAAATTTTACAAGGTAAATTTTATCCTACCAAAA
CATGTGACTCATAACCCTATCTCATACCAGTACATCTCAAAGAATGTTTT
GAGTTATTTTAACAGTCAAATAACTCTCCCGGTTAAGGCCCCCA
>LTR-18_CDe#LTR @cherax_destructor
TGTTACGGGTATACCCTCGNCCAATATTTTATATTGTGTGTATTTTTATC
ATAATGGTATATTGGAGATATTTCCGTTATTAGCTAAAACGAAAATGTCT
TACTTTATACTATTATTTGATTTAGCTATGTTTTAGGTAGGATGTTACAT
TGTAATTTTATGTTTTACAATGTTAAAGTTTTACTGTGCCGGTCATGTAG
TGGGAGACCACTAGTCATACTCCCGGTTACTTGTTTACGTACCAGCCGGC
CTCCCCCCTCTGTCACGTGACCGACCTAACTTGAGCTTACCACACCGTGG
TATTGGCAGTAGGTTCACACACCCTCTCCCGGTTGGGAGTAGATTCGCTC
TCTCTTGACGATCATATACTCTCTCATGAGTTGATCCAGGCTCTCAGCCT
TAATACAAATTCCCAACTCAAGGAATATTACTTAGTCTCGACTGATATCT
AATATACCTGTGTCGTTATTGAGACTATATCAGTTGCTACATTTTTATAG
TGTATCTTTGTTTTACACTGAAAGAGAACTTTGTAACATACTCTAAGTAT
TTATGTATGTATTAAAGGGCATGACTTTTACTAAGTTGGATCAATCTAAT
AATCCCATTATAAATAAAAGGTGGCTATTTTCTAAAGAACAATTAGAATA
GAGCCTGAGTCGACATGTTGTTACGAGGGGGCCAAAACAGGCTCATAGAT
GAAGCCCTGATCGTAACA
>LTR-19_CDe#LTR @cherax_destructor
TGTAAACAGCCTATACTGAGTCCCTTTCAAACTGCGCGGCACTACGGTGC
TGCCATCTATAGGCCTATCAAGGTCAGGATGGCCNGCCNTGTTTCTCTCT
CACTCTGGNGGCCTACCTCACNGAAGCAGGTCCTACCCTAGCTGGTTTCC
GGTCCCCTCACACGCTCTGCATCCGTGTACACTTGCCCTATTCGANAATA
AACCCAAGCNTAGTCTACGGCCGTATCACTTCACCTACGCTACCATTCTA
CTGCTCGTTATCCGACGAGTAAGTCANGATAAGTCATAACA
>LTR-20_CDe#LTR @cherax_destructor
TGTCATGTCAGTAATATGTATACACTTGTGTAGTGTATTAGAATTNATCT
TAGCTTTATATNGCTGGTCCCTCTGCGTGTGACGTCANAGGCCGCGCATC
TGTGTGCTCAGACACAGGCCTCTCCCCCACTCCTAGGCAGACCTAAGGCC
GGACNAGACGTATTGGGGTATCTCTCTCACGTAATATACCTAGTTCACCN
TCCATCCNTGAGTTTACTTCAACCATATTTGNTCTCCCAATACCCACACG
ACA
>LTR-21_CDe#LTR @cherax_destructor
TGTTGCGTATCTTGAAGTATACGCAATAAGAATTTTATATTTCATGTATA
TCTATTATCATATAAGTTTATATTGGAGATATTTTCAGTAATAGCTAAAC
TAAAAATATCTTACTTTATAAACTTGTATACTTAGTTGTGTAAATAGGTA
GGATGATTTATGACGGTAGCTAACTAGCTATCCGGTCGTTATGAAACGTC
AGGTATTCCCGCCTTGAAGCCACGTCACCATACCTAAGGTTGTGGCCACC
AGCCTGACCCAAGGCAGTCTTCACTTGCTCTCTGATGGAGAACAAACTTC
CCTTACCTTGTGGAAGTACACCATCTCGTCTCCTGGATTAACTCTTCTTG
CATTTCCCGAGGAATTGGTCTCTAACTCCAAGCTGAGCAACTCTACGTGT
GCTACGACATTAAGAGACTTTGAAATTGGTCTCTAACTCCAAGCTGAGCA
ACTCTACGTGTGCTACGACATTAAGAGACTCTGAAATTGGTCTCTAACTC
CAAGCTGAGCAACTCTACGTGTGCTACGACATTAAGAGACTTTGAAATTG
GTCTCTAACTCCAAGCTGAGCAACTCTACGTGTGCTACGACATTAAGAGA
CTTTGAAATTGGTCTCTAACTCCAAGCTGAGCAACTCTACGTGTGCTACG
ACATTAAGAGACTCTGAAATTGGTCTCTAGCTCCACCCGGAACGAACCAG
TGTATATTAATTTAGTGAAGAGTGTTATTTAGTTACAACTATATTAAGAA
CTAAAGTAAGGCATAAGATATATATTATATTAGTGAAACTAACTGGAAGG
TGTTTAAATATTAATTTATTTTACTAAGTAATGTTACACTTAGTATTTGA
CAAATAAAATCCTGTTAAAGTATTGTGTGCCTTATATCCATTCCTGATTA
TTACGAGAAGCACTAATACAAAAGCAATCAACTGGCCTGAATCGTAATA
>Gypsy-10_CDe#LTR/Gypsy @cherax_destructor
AATGGGGGCCTGTCCGGGATGCTCTTGATCCAAGGAGGTGGAGGTAGTTT
CTATCCCATCGCCGGAGAGCAATCAATATGGACATACAGATAGAGCAGTT
AATAGAGACTCTAACTTTGTCCAAGTTAGAAACATTAAGGCTACAAACTT
GCTGGCGTATAGCAAGGCACCTTGGGATACCCTACAATAATCGGTACACA
GCTGAGACTGTCCGGTCAATAATAAGAAACATTCAGTTTCCACATCAAGC
AGAGGCCCTTGATGTTTCAGACTCGGAAAGTCTAATTTCACAATTGGACA
ATAGGTCTTTAATATATGATTTGGAAAACTCGGTTGAAGCAGGAAATCAG
GAGCCTGAGAAGGGCAGATCATCATTCCCTTCTAGTCAGACAGGGCCAAG
TTCGCAAGACATACTTGGAGCTATGGCCCTCCCGGTGTACAGCGCTGGGA
TATCGGAACATAGTGATCCTCTTCCGGATTTAGAGTCCTTAGGAACGGCT
ACTCAGAGCGTTCGCCCTAAGGAACGCCCTGATAAAGGGTTTAACGTTCC
AACTCCGCCTGGGCTTTCAGCGCCAATATCTCAAGTGCAATTTGATAGAA
TGGAACGCCTCATTCGGCTGCAAACTGCTCAGATAGAGGCACAGCGAAAG
TTAAATAATGAGCAGTTGCAAAGAGAAACTATTCTTTTTGAACAACGTCG
AAAAATGAAAGAGGATCCGAAGCCCAGTGTCCCAACAGAAAATACCTTTG
ACATACATAGGGCCGTTTCTTTGGTCCCTAAGTTTTTCGATACTGATTTA
GAAACATACTTTGAAGTTTTCGAGAATCAGGCTCGAGCCATGCATTGGCC
TCGAGAAAACTGGGCCGCGCTACTACACACCGTTCTATCAGGTAAAGCTC
AGAAATGTGTTGCTTCCCTCCCTTATGAGAAATATATTGATTATGATGCC
GTTAAGAAAGTTATTTTAGAATCCTACGACATGCTCCCCATAAGTTATCA
ACGTGCTTTTCGCTCGTTACAACGACAGCCTGGGCAGACATGTGTAGACT
TTGCTCGCCAAAAGAAAGTTGCTTTCGAAAGATGGCGAAGATCTTCAAAT
TGTGACTCTGTAGGCAGCTTAACTCAACTGATATTACATGAAGACTTTTT
TGCTGCAATGTCAGTAGATCTGCAAAAATACTTAATAGACCATCAGACAT
CTGATGTTCTGGAAACAGCCGCCCTGGTAGATCACTACGAAATTTCTAAT
CAACTTGTTCTTAATAAAACGGTAAAGGAGAGGGAAGTGAGGTCCGTTAA
TAAAGACCGCCAACCTAGAGCGATGAGAGGATATCGTGCAGACACGCCTA
TGCTGGCTTCTCGTTCGTTTCCCAGAACAGACAATGTTCACAACTCTGTC
TCTCTGATACATCGGGAATCAGAAAAAGGAAAGAAGAAATCCTTCTGCAC
TTACTGCCGGAAAGAGGGACATTTAAGAAAAGTACTGTTATAGACTAGAA
AGTGACATGAACAAAAAAAGTGCGGTTGGCCTCCCCACGCAGATAGTATC
TTCAAAGTCACAAGAATATAGAGATTCAAAAACAAATCTAGTACCAGAGT
CTGGAAAAAATTCTTTCTCTAGATGACCAAGATCGGCAAACATGTCCGAA
AAGAAAATTCATGCTGCCATGAGCCCATATTTTTCCAGAGGTAAGATAGG
GCTTAACGATTCTCAATTGAAGGAAATCAATACATTCAGAGATACAGGAA
GTTACTTAACATTATTGAGGGAAGGTGTGCTTCCATTGTCTGATAAAACT
TACACTAAGATGGACGTACTGTTGGAGGCCTACGGTGGAGCTGTCTCCAA
AGTACCCCTCCACCGAGTATATCTGGAGCTGAGTAATTACAGAGGATATG
CTTCTGTGGGTATATCCAGTGGAGCTTTTCCCATCCGATCGGTTGATTTG
TTAATTGGGAATGACCTAACGAATGTTGGGATCAGTAAAGAACCGCTTGT
GATGGAAAATGAAACTAACGAAAATTATGCAATAGAAGCTTGTAGGGAGA
ACAGTCGTTATATCCCCTTGCTATAATAACGAGAGCCATGGCTAAGCTTC
AGCAAAAATCTTCGTTAGATGAGGAGTTAGAACACTCGAAGGATTTAGGA
CTGGACATATTGTTCAGTGACTCATGTCACCCAGGAGCTCTCACCACCAA
ACAATCTACGGTGGATCAGAGTGAGACCTCGCTCGATATTAAGATGTTAA
CATCAGACGACTTGATCAAAGATCAATTCGCCGACCACTCTTTGGACAAA
CTAAAAGAAATAGCGGTCACTGAAAAGGAAGCAAAGAACCTTAAGGATTG
CTATTACTATAGTAATGGCATTCTAATGGAGAAAAGAACTCGTCCTTTGT
CGCCAGGTACCACTTCCAACACCATAAAGTATCTGGTAGTCTTGCCAGTC
TCCTTCCGTGAGTATACGATTAATTTTGCTCATAATAGTCCTATGGGAGG
TCACTTAGGAATTAAAAAGACATTGGGAAAGATAGTGAGACATTTCTCTT
GGCCCAACATGAAAGAAACAGTGGTAAAACATATTCGTAGCTGTCAAGCC
TGTCAGATAGCAGGTAAACCTGCCCATAATCCTCTTCCAGCTCCTCTAAT
ACCCATCACTACAGACGGTGAACCATTTTCCCGCCTAATAATAGATTGCG
TCGGACCTCTTCCCAGAACTAAGTCCGGCAATCAATATTTATTTACCATA
ATGGACTCGGCAACGAGGTACCCGGAAGCGGTGCCAATGAGAAAAATTAA
CGCCCGTGCCATAGTCCGCTCCTTAATGAAATACTTTTCGCACGTGGGAT
TACCACGAGAAATACAATCTGATCAAGGGACTAATTTTACGTCCAAAATC
TTCAGAGAAGCTCTATCTCGTCTCGGAATTAAGTCAATACTTTCCACTAG
TTACCGACCTCAGACGCAGGGTGCTCTTGAAAGGTTCCACCAAACCTTAA
AATCCATGATGCGTACATACTGCCAGCAATTCGCTAAAGATTGGGACGAA
GGGATACCTTGTCTTCTTTTTGCAGTCAGAGAGAGCGAGCAAGAAAGTCT
GGGCTTTAGTCCTTTCGATTTAATTTATGGTCATCAAGTGCGGGGTCCCT
CGCAGTTTTAAAAGAAGCCTGGACAGGGAAATCTGAGCCTTCCCTATGCA
TATCTCCTTCATCTACGCAGAAACATTTATCCTATGCAAGGAACTTAGCA
TCAAAGAACTTAGCCGAAGCCCAGGCTAAAATGAAATTACTCTATGATAA
ACGTGCAAAGTCTCGCTCTTTTCAAGCTGGAGAGATGGTGCTCGCTCAAA
AATTAGTGCCAGGGCACTCATTACTACCCAAATATGAAGGCCCTTTAGTA
GTAGTAAAGAGGCTCAGTGATGTAAATTATCTAATACGAACACCAGGAAA
ACGAAAATCAGAACATGTGTATCACGTAAATCAGCTAAAAACGTATTACC
CTGGTCTTCCTACTGCTCCCGTCCTCCCTATACCAAAGGACAAACATCCT
CATTTACCGGATGTTTCAAGAGGGATAGAAGTCCGTCTAGAAAATTCAGA
AACCCTACGAACTTTAGATAATTTTCTTGCAGACCTTGAAACTGAAAAAG
CGAAAGATATTAAAGAGATGATATTAAGATTTCCCGATTTGTTCAGTGAT
GTTCCCAAACGCTGCACGCTGGGTATTCACGACGTAGATGTTCAGAGTGC
CTCTCCGATTAAACAGGCACCTTATCGCATGAGCCCTGTGAAACATGCCG
CTTTAAAGGAAGAAGTATCCTTCCTATTGTCCAACGGACTTGTCAAACGC
AGCAAAAGCCCATGGGCTTCCCCATGTATTTTGGTGCCGAAGCCAGATGG
AAGCTACCGTATGTGCACTGATTATCGAAAAGTCAATTCAGTCACGGTAC
CAGACGGATTTCCCTTGCCACGTATTGACGATCTTATTGACAAAGTCTCT
GGCGCTAAATACGTGAGCCGTTTAGACTTGCTAAGAGGCTATTATCAAGT
TCCTCTTTCAAAACGAGCTCAGGAAATTTCAGCTTTTACGGTACAAGATG
GTCTATTTAACTATTTAGTTACTCCCTTCGGGTTATGTAACGCGGCCTCC
ACGTTTCAACGCCTTATGAATGAACTCACTAACGACTTACCGGGAGTAGA
GGCTTATTTGGACGATTTAGTTGTATTTGCAGATGATTGGAAACAACATC
TGTCTCGTCTACTGGCTTTGTTTGAAAAATTGAGGTTTTATAATTTCACA
GTGAATTTGGCCAAATGTCAATTTGGCCAAGCTAAGATAAAATATTTGGG
TTTCTGTATAGGTCAGGGGGAAGTAGCTCCGCTGGATCTTAAGATAAAGG
CCATATCCAATTTTCCCGTGCCCTTAGATAGAAAAGGGGTGCAAAGATTC
CTGGGCATGGCCAGTTATTACAGACGATTTTGTCCTAATTTCTCCCAATT
AGCCGCCCCCCTTTCGGAACTCACCAGTACCAAAGTAAAATTTAACTGGA
CTAAGGAATGTGATCAAGCTTTCGTAAGGTTGAAGCGTTTGCTTTCGTCT
GCCCCCGTTCTTCGTAGTCCAGATTTTGCTCAGCCTTTTTTGTTACACAT
AGATGCCAGTGCCTACGCGGTAGGTGCTGTTTTGCTTCAGAAATCGCCTT
CTACCGACGTTTTACATCCAATCTGTTATTATTCTTCCAAACTTAAGTCA
CATCAAAAAAGTTATTCAACCGTTGAGAAAGAGGCTTTGGCCCTAGTTAT
CTCTTTAGAGAACTTTGATGTATATTTAGGAACTTCTATGCATAAAATTA
AAGTCTTTTCTGATCATAACCCTCTTACATATATTAACACAATGAAATCA
AGAAATGCTAGGATCCTGAGGTGGGCTCTCAGGATCCAACCCTATTCTAT
AAGTATCCTCCACATTAAGGGCCAACATAATATAATTGCAGACACTTTGT
CTCGCCCTTAAGTTCTATAAATTATAAGTATTCATGTACCAATAATTAAA
TTTGCATTTTGTTTAATACTTGTTTTATATACTGTTACAGTTAAGTATCG
GTGTTGTGGTGACTTAAAATGTGGATTATTGTGGAACCAGGAGCTGTCAA
ATCTGTTGTTGGCGCTGCCTGTTCATACACCGCCAATGGCAGGCTGATTT
CCTGCATGCCTTACGGCTTCCCCTGCTCCTGGAAACTGTATACCTGGCTT
CCAGACTCTTCACGAAACTCACTATTCGTCTGGACCTGAGCCTCCCGTTG
CGGATTCAGCGACAGACATCTCCCACTGTTGCATCCATTGCGTCTCAACC
TGTTGCCTGAAGAACAGAAGTCACGCTGCTGATGCAATGGCTGTCTACTG
GCGAGAAACACTATAGTAAAAACCAAGTGATTCGTGAGAATGAAGAGTTA
AAAGCTAAATTTTTTTGTTTGGTGCGACGTATTGTCGTGTGAAGGGG
>LTR-22_CDe#LTR @cherax_destructor
TGTGGAGGATGGGCCTCCAACGATAACGTGGACTGTAGGTACTTAACTTC
TTGATGAATCCAAGATGTTGCAGCCACCCCCAACACCTTCTCAGGGGATC
CATATATTGCCACACCTCCACAGGGCTGTAATATAAACATNAAAGGGATT
TATTATAATATATTGCCCCAAAGGAGCGTATGTCCATATTTCAGTCTTAG
ATGGACTGAAAGGCGTTTTACTCACTGTTTTGGACTAAAAAGTCCACGCA
TAACCGCCGTCGTGTGTAAAAATTTGAATGTTCTTGAATACAAGAACTGC
GCAGTCCCCTGTTTGACAAGAACATCCAATTCTTACCTTGCTCGTGTAAC
TTTGAGCGATGGTGTTGGCTCCACCATATACGGCGGAAATGCTGTCTTGA
TTGTAGAATGCCGCTGAAGAATCACCGTCTTGTTTCGATGGAGTTCACTT
GCGATTGTCTCTACTTTTCTCCTTTTTGCAGTGAGAAGTTGCGCACACTT
CTGAATATACTGCAATGTTGATATTATACACTAAACGCGCTGGAACAGAG
TTCTTATCTCATTTCCCGACGTTAGTGGAGATTAAATGATATAACGGACG
CNAANNAGTAATGTCTTATGTTGATTTACGTCGCCTCGCGCCGCATGACT
ACTAGAGTCGTATGACCCGTTCTTGCGGTGGCCAAATTCAATCTGCCCGC
TTGTGCTGCTCTTTTGCAGTCTCGTGCAACCATGTGGCGCCACGCGNTGC
CTCGTGATGCTGTGGTCAGCACAATTCTTGACACACTGTTGACAGTACAT
CTGGCATTAATTAAATTGTTTATGCAGCCAGACGCGCCTCCTCTGGCCCT
TTCCTAAGGGTGGAAAAGGGNAAGGGCCCTTACCAAGGGTAGTAAGGGCG
CATACCCCCCTCCTTTGGAGAATTTTCTCCACA
>Gypsy-11_CDe#LTR/Gypsy @cherax_destructor
AATGGTGGCAGCTTGTGGGCCTAGATTTTGTGTAATCTGAGCAGATTTAA
CGAGAAGAGGAAGAGCCGGTGTTCAGTGCCTCCAGCGTCAATATCAACCG
TCGCCAGCGACTCACCTTCCCTCACCCGTGACGTCACCCATCCAAGACTC
TTCTGAAGCAGTGTCTCCAGTCTTCTGGCTTCTAATTGCAAGTAAACCTN
CGAGGGGTTGACCCGGGTTTTGCAAATTANGCCAACGAGTAAGCCAGTTT
GTGGGGAGAGCCCAAGCCAGCCTACAGCCACCACCAGTTACGTCANCCTA
GGCCATCCANCCAGCTTCTNCNCTGCTGTGCGCAAGTAAGAGAATTCAGG
CCNGCCAGTCCGTGNGAAAATATTCTGCTAAGCCAGCTTCTTCGGAAAGC
CACTCTGCTGTCNTACAAGTAAGCCAGTCGTTTCTTCAGCAAGCCAGTTC
CTTGCAGTATTGTCTCCAATCGCTCTGTGCTACAAGTTGGACGCTTGTCA
GAGTGATATTCACCATTCCTGTGGCTTATTGTGCAAAAAGCCACCCTGGG
TTAGTAGTCCCAAGGCCGTGAGAANTAGTGTACTGGCCGAACGCCGTGAC
GTCATCGCCCACCGCCAGCGAGTCAGGCAGCAGTGACGTCATCCACGCGC
GCGCCACCCACCACCCGCGCTGGTGTAAACAAAGATACCACCTGCTCACA
CTACCCTCTACCAGCCAACATTTTGTGGTATTTTCTACCCTATCTGGGGT
ACCAGCAGCATTGTTTCTGGCTCACGTAGCAAGTCGAGAGTGTCTTCCTT
CATCCCAGAGCGCCAACGTAAAAGCTTGCTGTGTGAGTTCTTCGGTAAGC
GCATTTCTNCAAGACTGTCAGCAGTCAACGACCAGGAATATATTCTCTCC
ACCTACACTCGTCGTTCATTCATCATTAGACTCTATTCTATTATAGACAT
TCGTGTGTGTGAGACATTTAAGCAGTGAATTTTCTTAGTGACATTTAAAG
ACTTGTGTTTCAGTTTCGTGTAAATTTATTTCAAATACTTTTTCAGTNTT
CAATGTATTCCGTGTCTCATTTTATATCTATGTTCCTTGTGTAAACTCGT
ACACATGCAGTAAGTACTTGTGTATAAATTTTCTTGTCCTTGAGTGCAGT
ATTTGATTTATTCGTTATTATTGCAGTGTTGTGCATTATTAATTCCCTGT
CCCTTCATTTTTCTCCCAGTGCATTCCCTTGTGTTTTTATGCAGTGTCTG
TGCATAGTTCCTTATTGTTTATGCCCCAGTGTTCCTAGTTGCATATTTCA
TTTTCCTGTGTGCCATTCAGTGTGTCCCATTAATTTTTGTGCCAGTATCT
CACATGTTTTAGTTCAACAGACAGTTTATATTTTTGTGTCAACCTGTGCC
TCATTTTTTTTAATTTTGCAGAACCTGTTCATTGAATATATTTTGTCTGA
AGCAGCAAGAACTATCTCTTTATACATATTTTTACATGCAAGATCTTATT
GCATAAACTATCACATTCACTGACTGAATCTTGTTGTGTTGTGTATTCTC
CTGCAAAACTGTAAGTTTTTTTTAACCTTTATTTCAGTTTGTGTATTATT
GTCTTTGTGTTGATCTTATCAATAATTCCTTGAACAAATTCACTCTTAAC
CTTCATATGTAAAGTAAAGTAATATTCATTATACTCATTTTCATTAGTTT
TCTTAAGTGAACTAAGAGTTAAAGTGTTCATTCTCCTTGTGCCCAGTGCA
ACATTGATTTTTAATTGATGCAGTAAATTGTTTATGCAATACCATACATT
GATTACACTTTAAAATTATTCTCCAGTAGTGATTACTTGTTCTTGTTATT
TTTGCATACAGTATTGTGCACTTTATTCCATTTTACTCAGTGTTATCCTG
AAAAGTGCTAATAATTCAATGCNAGTTGTCAGCATCATAGTTAATTCTTC
AGCCAGCAATGCATATTAAATTCTAGTGTCATTTTCTCTTAAGAAAATTT
GTTTTCTAGTATTTTTCCAGTTGAATACAATTTTTTTTATTGTATTTCCA
CTTTGCATTGATTTATTATTTCTCATCTAGTANTTTTGTTTGAATTCCAG
TAGAGAGAGATCATCTTTGCAGTTAATCCATACAGTATTCATATTGCCTT
TTATTGCAATTTGTAAAGTAATTCCTTAAATTTTACAGTCAAAATTCAGT
GAGTGAGTTGTCATTTCTTATGCAGTGTACATTAGTTGTTTTAACCCCTT
TTCTGCATCTAATTCAATGACTTCTTAATTTCCATTTTAACTAATTGTGT
ACTGTGAATATTTTACCATTCTCATTTTTTTACCTGAATTAGTCTTTGTG
CAATTTTCATTGCAAGTATGTCTCACTTACCTCACAGTAGTGTAGCTAAT
GACGGCATTCAGTCCCCTAATGTTCCAAATGCCCTTGCTGAAATTCATGA
TAGTCACTTACCGAATGCTAGACCTACCCAGCCACAGAGTCAATATATAG
TTTCCTTCGTGATCCTGATAGTTCCTTACCGACTGAAAGACAGTATCTAG
CTCTTGAGCAATGTGTTTGTTCTCACAGCTTGTATCAGAGAGTTATAACA
GTGCTGCGGAATGTGAAGTTCAGATTCAGTCCTGATAGCTNTGTGCNTTA
CGTATTAACGTAGCCGAGCGGTCAAGGCACTAGTATTACTGTCACTCCTG
TCTGGAATTCAGTCCCTACAATATCTTGCATGCAAGATAGCGTTCAGATG
CCTAGGGTGCCGGAGGTATCCCGGACCGCCTTGAGTACTGAGTCTATCCT
TGCAATGTCGCTAGTTCAAGTAGTAGTTCCTCTCCAGGGGACGCTTTGTT
GAAGAAAGACTATTTGAATGAGTTATAGCATCTCTCGCTGATGCAAAAGC
AATTGCAGAAAGCCGTTTCTGTTGCTAGTGTTCACTAGAGTGCCAGTTGT
TGTCCCTCGTGTTCCAGATAGTGATATTNTCCCAGTTGACAGTAAGTCCT
TTGCAGAGTAAAGTGTCGTGTGTCGAGTAATTNTTACCTGCAGTAAGAGA
TAGTGAGAGCCGTTCTCCTTTGCTCATACTTTGTGTCATTGAGCTANCTA
TTTCANCCGGGGAGAGTCCNTCCACTCCACCGAGCCGTTCATTCCTCCAG
TAGGAAAGTGATCCCAGTTCTTAGTGAATAAAGAAAACTCAGTTTAAGAG
ATTATTTGCATTTGCTAGCCGAGTCCTTACTAAGGCTGAACGCAATTATA
CAGTTACGCAAATCCAATGTAGTTGCTGATGCTTTGTCGCGTCATGTCAG
TGTAGTAACTGCCGATCCTCCATTTAGTGCTGAGGATGTAAAGACTGCTC
AAAGAACAGACCCCTTGTGGTCTGGTGTGGTTCGATTCCTGCTCCAGGAA
GACCTTATTCTCTCTGTGAAGCCACCAGCACCCATTAGTGACTTTGTCAT
GAACCAAGAATTACTGTATCGCACTACCGAGCTGGGTAATCCTAGTAGAA
GAGTATACCAGTTAGTAATTCCACAGTCACTAGTGAAAGTAGCCTTGCAG
CTAGTTCACGATGTACCAGATGTTGCACATCCTGGTATGGATCGTTCTGT
GAAACAAGCCAGATTGAAATACTTTTGGCCTCGTATGTCNACCGATATTA
CCGAGTATGTCACNGGTCCTAATCCAATCCAGATCTTTCCTACTACTAGT
GAGCCATGGGAAAGAGTTGCACTAGATCTGTTGACCAACTTCCAATGTTC
CCTCAGTGGAAACAAACATCTGTGTGTGATGGTCGATCACTTCACCAGAT
ATTGTGAGTTAGTTCCTATCCCAGATAAGACTGCCGAGACAGTAGCTAAA
GCGTTTAAGGAACGTATAATCTGTAGACATACCACTCCTAAGTCCCTCGT
AACAGATAATGGAGGTGAATTTTGTAACGAGATCCTAGAAAACCTGTGTG
CCTTGTACAAGATTACNAAATCNACCATTGTTCCGCACCATCCTGCCAGC
AATGGGTTAGCAGAAAGAACTAATAAGAAAGTCCTCGACGTCTTGAGAGC
TACCGTCAATCCCAATAGTGTAACCTGGGATGAAGTTATACCTGATGTTC
AATGTGCCATAAATTCTGCTTTTAACGCTTCTATAGGTGATACCCCNCAT
TACGCACTGTACGGTGTCGACAAGCGTTTGCCTTATGAGCTGTTATATTC
CAATCCGAAACCGNCTTACAACCCNGATGATTTCGTAGCAGCTCGTACCA
GCCAAGCTCAGAGTGTTTTCAGANGAATTCGTGAAACACTTCATAAGTCA
ACAGCAGAATTTACTAGAGTAACTAATACTAAAGCCAAACCGACTAAAGT
TCAAGTAGGGTCCAGAGTCATGTTGTTCAACTTTAACAAAACTTCAGCAA
TGCCAAAACTCGATCAAAAGTTCGTTGGTCCTTATAGAGTAGTCGAACAT
ATCAANGGCAATAAGTATAAAGTTAGAGAAATTAGTACGGGTCAGTTTAA
AGAATCGCATTTAGATCATATGAAGTTAGTATGCGATGACGATGACGAAG
TCCCTGCACCCCTGACAATCAGACAAGTGAGACAGAATCTGATAATTCTC
CTGTCGCCGTACCCTCTACCTCTAATGGTCAGTCAGATCAACCTGAATGT
CGTTATTCCCTACGTACACGACAAGTGTTGAGAAATCCTCAAGTATCATT
TGTAGATACCAGTGTAGATCCTCCTCAATCAGAAGTTGAGTTACCTATTG
TAACAGAGTTTGATCCACCCAGAGATGATAATTATACAGCCTATATCAAT
CTCACCCTAGCAGAGTTGGGGTTAAATGTAAATAACCTGTATAGATAAAT
ATGTAGTAAGCGTTTGACTGTGTGTTATAATATCTACTTAGTATTACTCA
AATTTTTTTTTGTGTGTTCACGTTCTCTCCGAGTTCTGAGNNTTAACAGT
ATAGACTCGNGTGCGCCGGGTCTACCTTGTCTGTTAATNACTNCCTCCTT
GTAAATATATTTTCCTCAGAATCCGTAGANCGCATGAANACAGNTCGATC
GANCAAATTTGCAAATTTTTTTATCTCTTTTATCATGATTTTCTAGAATG
AGCTCATTTAATTAATTCCCANGTATCAAGAAGTGCGTCATATAGTAATG
TAGATTGTTCAGTCNCGATAATATCCATGTGAAGTATAATGTTAACTGTT
GTGTGCTTTGACATTGTATAGANTCAGCCGAGAGTTGCCGCCTGTCTGTC
CTTAGTTTGTATAGTTGTATGCCGAGACGCCATACGATAGCATGGCCGAG
C
>BEL-Pao-1_CDe#LTR/BEL-Pao @cherax_destructor
CTGGGGGGCAGCGAGAAATTCACTTAAAGTGAACTACTCATCACTTAACA
TTAATTTGATTTTCTCACTCGCCATCACTGCTGCTTGTCTTTTCTGAACA
GCTTCAGTCTGTGTGGTTTCTGGAGAATCACTAATTTTATTTTGTTTTCA
ACACTGTGTAATTCTAACGGCACTAATTTATCTATGGTCCGCTTATTCAC
TACACCTTTGCTCAAAACATCAACTGTCCTGATGATTCCATTTGCATCAG
GATATATGGTCACAATTTTTCCAAGAGGCCAATGGGACCTCGGACCATCA
TTGTTAATAATCACTATGTCACCAGGTCTTAAGGACTTATAATTTTCTGG
AACACCAGCTCCATAGAAGTGTTCTCTCAATGAGGTGAGATAGTCTTCTC
GCCAAATTTTCTCCCAGCGTTCAATCACTTTATTAAGGTGTTTGAATTTA
CGTCTGAGTTGCTCCGGTTCGAAGGACCACTA
>LTR-23_CDe#LTR @cherax_destructor
TGTTACGCCCTTTGCTCATTTCTAGAACGAAATGATGTGTATTAATGTTT
GTTTTGGCTTTTTCACTTAATATTATATTAAGGAGTATTTCCATTAATAG
CTAAAATGGATTTACTCGACTTTATAATATTATCTGGCCCCAAATTGTTT
AGCTTTGTACATAGGTAGGATGTTGTAATATTGTAAACTGCTGGTGCGGC
TGGTTAAGTACCAGCAGACACTTTGAGCTACAAACCGAGTTTAGGTCGGC
TGGTAAAGCCTTGTCTTGTTTAGTTCATACCTTCCTCTGGTCTAGGAAGG
GACTAGTGGAGAATCTGTCTTCAAGACTCCCTACTCTCCCCCCACCAGTG
CCCAGGAGTTATTGGAAGCCCTNGAATAGTGAATATCTATCTGAGACGGT
GGATGAATATATTGGTCTGAATAGGCGGATGAAAAACTCTTGAAGACAAT
GAGAATAAGTGAATGAACCTAAGTGATATGCCGTTTGTAGAATCTTATCT
AGAGAAGGATCCTCGANAAGTGAACAGTTATTTGCTTCAGCGTGGTGTTA
AGGCTTGGAAAATGCACGTGTCTGTACATATATTTGCATATACCTTTTGA
CTCGTTGTGAAAGAGTCTAATAACGCTCGGCCTAGAGCAGTTTGTGAATG
TTTAACTTATTATAGTGATAATAAGGTTAATGATATGTTTTACTCAGTGT
GCGAAATGAGTATTAATTATTAAAACTGTTAATAAAACTAACTGAAACTA
GAAAGATTCCTTTTTCCTCCATATGTGAGCCCTGTTACGAGTTAGATCTG
TTCTTTTCTCAATTTTGTTACGAGAAGCACTACCTCTAAGTGATTTACCG
GCTAGGCCCGTAACA
>Gypsy-12_CDe#LTR/Gypsy @cherax_destructor
AAGTGGGGGCCTGTCCGGGAGCTTACTCTTTAATCCAAGATGCTGGAGGA
GACATAGGCCTTGAGGAATAAGTGCTAGTCCCACGAAAGGAAGCTGCTGT
CTCGACACCCATAGTCGACAATGGAGGCCCAAATACAAAAGTTATTATGT
GAGTTAACTTTGGATGATTTGGAGTCTTTAAAACTTCAGAACTGCTGGCA
AATTGCTGTACGCCTAGGAGTGAAGTATAATAGATATTACACCGCCGAGA
CCACTCGATCTATTTTAAGGAACATGTTGTTTCCCGAACGGGGAGAAGTG
GATAACCTTCAGGATACTGTTGAGGCAAGTCTAATATCTCAGTGTGAAGA
CTTAGAACAACCACTTGAAGCAGCAGGACCTGATCCTGGTGGCCTTCCAA
CTTCCCTACCTTCTGGGGATGTGGCTGAGCCTGAAGTTAAGGGAACATCT
GGTGAACTTACATTCCTGGGAGAGGTGCCTGAAATTGGGGCAACTAGTCG
CCCAGTTTCCGATCCTGATCCACTAGAGGTACCCGGCTTGGGTGCTCGAC
CCAAGGAAAGACGGGGAAACGTCTATCCCCTAACTCCTCCACTGCCTTCT
GGTCCCATATCCCATATCCAGTTCGAAAGGATGGAGCGCCTTATTCTTTT
GCAAACGGCCCAAATAGAAGCCCAAAGGAAGCTGAATGCGGAAGAATTTG
AAAGGGACAACATACNCTACGAGCGTCAGCGGCAAAGAGAAGAAGTTGTG
AGGCCCAAGGCCTCCGAAAGTGCTTTCGACATCCATAAAGCAGCATCTTT
GGTGCCCAAGTTTTTTGAGTCTGATCTGGACACCTATTTCGATACCTTTG
AAAATCAGGCTCGGGCTATGCAGTGGCCCCAGAAGTTCTGGGCTATCTTG
TTGCATACGACGCTGACTGGAAAAGCTCGGGAATGTACAGCGTCTTTGCC
TTATGAAAAATACGCTCAATATGACTCTGTGAAAAGGTCATCCTGGAAAC
ATATGACCTACTTCCTTTGAGCTACCAGCAAGCCTTCCGTAATTTGCAGA
GGTTACCAGGACAAACTTGGGTGGACTTTGCCAGGCAGAAGCAGATAGCA
TTTGAGAGGTGGCAAAGAGCCTCACAAAGCAACACCATAAGCAGTCTGTC
CCAATTAATATTACAAGAGGACTTCTATAATTCTATATCAGGAGATTTGC
GGAAGTTCCTGATCGACCGTCAGACTCCTGATGTGTTAGAAACCGCTGCT
CTGGCCGATCGCTACGAGATCTCCAACCAGCTGATCCGCGATAGAACATC
CAGAGTGGAAGCAGTAAAATCGAGCCAGAAGGTTCAACCAGTTAAGTCGA
GAATAGAACCTCGCCAAAGGTTTCCTTCAACAGCAGTAACCTCTCGTCCC
CTATATAAGCCTATTAATGATGTCAGGTTTGCACCACGACAAAAACGGGA
GATGTATAAAGCCAGGAAGAATTTATCCTGCACCTATTGCCAAAGAGAAG
GTCATGGACGAAACCAATGTTATCAGCTGGAAAGGGACATGAGGTATAAA
AATCGGGAAGGTGCCCCTATACAGATGGTGTCTTCAATATCCCAGACACA
GGAAGGCCTACAGACAGATGTAGGACCGGCAGGAACGAAGTTTGCTTCAC
TGAGATGACCAGAGACGATGGCCATATCAGAACAAGAAATTGAAAAGGCG
ATGAGCCCATATTTTTCAGAAGGAAAAGCNGGTATTGACGAGTGTCAAGT
GGTATCTATTAAGACTTATAGGGATACAGGGAGTTACTTGACATTATTAA
AGAAGGGAATCCTCCCTCTATCTGACCATACTTATACGAAGATAGACGGA
CTTCTGGAGGCTTATGGAGGAGCTGTCTCCAGAGTTCCCCTCCATAGGAT
ATACCTAGACATAAGTGGCTATAAGGGATATGCGGCGGTCGGCATATCAG
ACGAAGGATTCCCAATTAAGTCTGCTGACCTACTGATAGGTAATGACTTA
AGCTGTGAAGGGATCAAGAAAGAACCTTTGGTGATAGAGAATACCTCTGG
GGAGGATTATGTGATTGAGGCTTATAAGAAGGACCTATCATTATTTCCAC
TGGGCGCTGTCACTAGATCCATGGCTCCCCGAGTGCCTCCTGAATCACCG
GAGGAAGAAGTGGGCAATGCTGATCTGGGTTTGGACCTGTTGTTACGGCC
CCCTACCTAACAATGGTAGTTAGGTAGTTACCTCACCGGCCGGCAGTCAA
GGGGTTACGTCATCAGACCTGATGTTTGACTGCCGGGCCGGCTTGACTGA
CAGTGTCATCGAGACTCTCCCCTATTCAACACTGGAGAGTCCACCAGCTC
ACTGATATACTACTGGAGTTCGTCAGTCAGACCTGCATGAGAGTTGCAGT
GTGGTGCTGGTGACAAGCTCCCTGACATACTACTGGAGTTCGCCAGTCAG
ACCTGCGTGAGAGTTGCAGACTCATGCAGTGTGGTGCTGGTGATAGCCTA
CAACAAGGAGAGNGGCAAGGTCACCAGAATCTACTATGTACCTGCGACGA
TGTACCTGCGACGATGTACCTGGAGATTGTTTACCCGGAGATTGTTAACC
GGAGTGTCAGGTNTTTTAGTGGTGTATCAGAGAGTTTGTGACGGTGGCAC
GACACAAGTTAAGAGTCGTGTGTTTGGTGTGTCATAACGCGGTGAAAAGG
CTTAATCAGAGACGNGTTCATGTTACAGGGGGCGTTCGTGAGACACAGAG
AATGGTGTCGTGTGACGCGGCGAGGGNGTCNTGTGGCACAGGGAGAACGG
GTGTCGTGGAACCCTGTAGTGCGTGCCATAANACAGAGACAAGGGTGTCT
GAGGACACGGTGGAGAAGGAGTATCATGACAAGGTGTGGTAGTGTCCTGC
GTGACACTAGAAGATGGCAGCGACTTGACACNACACCGAGTACNTGATTT
TACTTGTGACATTTCATCTTGTACTGTGATTTTGTGTAAATATGTTTTTA
CACAGATTATTAGATTATATGTTTTTATTCAGATTATATGCTTTTATATT
AATAATATATATTTAATATAATAAAAATCTGAAAAATGAGATTTTACTTA
GTATCCCAAACAGTCGTTTATTACAAATGCTTCTTTTATTTGTAATGGAC
CTGTTGTTCAGTACCACCCACTGGCCCAAGCCCGCGGCTACAGTGTCTGT
CGGACAAGATTCAAGTTTAGATTCCTTGTGTGCTAAAAAGTTTGGGCCGA
AAGATCTAATTCAAGCTCAGTTGGAAGATCCCTCGTTGGAGAGTATAAGG
AAGTTAGCGATAATGGAAGATGAGGCCGAGAAACTAGAGGACTGTGTTTA
TTCAAGTAGCGGTATACTTATGAAGAAATCCACCAGAAAAGATTCCCCGG
ACATGCATCTTTTGAAACCAAGATATGAGGGACCTTTGGAAGTCATTAAA
AAACTAAGTGAAGTNAATTACCTGGTTCGTACGCCAGGGAAAAGAAAATC
GGACCATGCATACCATGTTAATCAGTTGAAGAGATATTATGTCGGGTTAG
CCCCGACCGCTGCCATTCTCTTAGAATCCCGGGAAGAAGTAGAGGATTTG
GAGGACTGCTCCAAAGGAATCGAAATCCGTCTTAGAAATACTCAAGTTCT
ACGATCCCTGGACGATTTTTTGCAAGATCTGACCAGCGACCGGGCCAAAG
AAGTGAAGNGTATGATATTGAAATACCCATCCTTGTTTGGTGATATACCT
AAGCGCTGTACGTTGGGAACACACGACGTGGATGTCCAAGGAGCCACGCC
CATCAAGCAATCTCCTTATCGCTTAAGCCCAATAAAACACCAAGCATTAA
GGGATGAAATCGACTTTTTACTGACCCATGGGCTAATTGAAAGGAGCAAA
AGTCCGTGGGCCTCTCCTTGTGTGTTGGTCCCGAAGTCAGACGGTACATA
TCGTATGTGCACTGATTATAGAAAAGTGAATTCAGTTACAGTTCCAGATG
GGTACCCTTTGCCGAGGGTGGATGATTTAATTGACAGGGTTGCCGGAGCC
CAGTATGTGAGCCGGCTGGACCTACTGCGAGGTTACTATCAAGTGCCCCT
AACAAACCGTGCTCAGGACATATCAGCATTCACGATACATGGGGGCTTGT
TCAATTACTTGGTTACCCCATTCGGGTTGTGCAACGCAGCTTCTACTTTT
CAGCGGCTCATGAATGACCTTACTTATAACCTTGAGGGGGTAGAAGCCTA
CCTCGACGATTTAGTAGTTATTAGTGATGATTGGAGTTCACATTTAAGAA
CATAAGAACATAAGAAAGAAAGAACACTGCAGCAGGCCTACTGGCCCATG
CAAGGCAGGTCTATGTCACCCCCAACTTAGACCAATGACCCATCTAATCA
GGTCACATCCTCTGAAGGAAGGAGCATGGCATCAGACCTAGTAGCACAAG
CTAGTCAGGTCCAACTCACACCCACCCTCAGCCACTCATGAATTTATCTA
ACCTATATTACTTTCCTCTTATAAGGGGAGTGTTAATGCGACATAACATC
ATTGAATCCCTGGTGTTTGCCACACTATTTGTTCTAGCTGGCACTCAATC
GAACTGGTGCTCCCACAAGTGGTCCCAGATTTTTTTAATACTGCGCACAC
TGAGTGCTCAGACCCATTCTCTCATGTCTAGGCGACTCAGGCAAATAACA
CTAAATTTGAAGGAATGAAAAATAAAACGTAGTTCTACGTTCAGTCAGCT
ACGCGAGTGAACGTATATCTACGTGTGGACAGTTTAAGGGTTAATCACGT
CTCCAGGCCCTTCTTATACTACACTTGCTTTTCATTTTGAATTTTTATTC
ACACAAAAATAGATGATTTACTGTTATTCAAACTACTGTACAATTTGTAA
TAATTGCGTAAATATCAGCACATTCGTGAATGCATATTAGACCCACCAGT
TGACATGTATTGGACGTGTGGCGTAATTTGTTTACTCTTGAATATCAAGA
ATTGAACATTTCCGCTACTTTGAGCTCTATTTCAAACTACTTTAATTTAG
TAAATAATTCAAAATTAAATCCATTTCTGTAATATATCATCTATCCTATC
AAATGAGACCAAGAAAACGAGAATACAACCATAAATACTATACAAAAATA
CACCACAAAGTCACTGATTTCAACCAAAAACACAGTTTTTTTTCTCATTA
TGCACTGCTTGCTGCAGGATTTTTGATACTGCACACTTACAATGCAGACC
CATTCTCTCATATGAAGGCCTACCAGCTTTCTCCTGGAAGATTTGAAGCT
ACTAGAATTTTGGCGTAGTATTACGGATCGACACTGGCTTCAAAGCTGTA
ATATTACGGCTCTGACACTGAAAGGGTTAATCCTACCCCTCTCCCAAACA
CCCTAGCATTTACTTCTTTTACAACCCCATCTATAAATATGTTAAACAAT
CATGGTGACATTATACATCCCTGTCTAAGGCCTACTTTTACTGGGAAGTA
ATCTCCCTCTCTCCTACATACCCTAACCTGAGCCTCACTATCTTCATAAA
AACTCTTTACAGAATTTAGTAACTTACTACCTAATCTATATACATACGTA
TGGGAAATCCAAATCAACAATCACTTCCATCTTGGCAAAAAAAGTAGAAA
TCAAGGAAGCTAATGTTGCGAAATGGTTAAATATGCTAACAAAACAAAGA
TCACCAATAATTGAAGATGTAGAGAAATTATTGTTGGTGTGGATCAACGA
TAAACAATTAGCAGGAGATAGTGTTGTGGAGTCGATCATTTGTGAAAAGG
CAAGGCAGTTGCATGCGGATCTCGTGAATAAAATGCCTGGAACGAGTGAA
GCTGTTAGTGAATTTAAGGCCAGAAAAGGCTGGTTTGAGTGATTTAATAA
GCGTAGTGGCATACAGTGTGGTAAGGCATGGCGATGCTGCAAGTTCAGAC
AAACGTACAGCTGAAGAATTCGTGCATGAATTCAAGGAGTCGTAGAGGCT
GAAGGATTTCTCCCCCAACAAGTGTTCAATTGTGACGAAACATGCCTCTT
TTGGAAGAAAATACCAAAGAGGACCTACATCACGCAGGAGGAAAGGGCAC
TGCCAGGACACAAGCCTATGAAGGATAGGCTTACTCTTTTGTTCTGTGGT
AACGCTAGTGGGGATTTCAAAGTGAAGCCTTTACTAGTGTATCACTCTGA
AAATCCTAGTGTTCAAGAAAAACAATTTCGTCAAGAGTAAATTGTGTGTT
GTGGAAAGCTAATAATAAGGCATGGGTCACAAGGCAAATTTTCATTGACT
GGGTCCATGAAGTGTTTGGCGCCAGTGTGAAAAAATACCTCCAGGAAAAT
AAATTGCCACTTAATTGCCTCCTGGTACTGGACAATGCTCCTGCTCATCC
TCCAAACTTGGTAGACCTATTGTCTGTAGAGTTAAGTTTTATAACAGTGA
AGTTCTTGCCTCCTAACACTAACACCACTCCTCTCATCCAGCCCATGGAC
CAGCAGGTCATTTCTAACTTCAAAAAACTCTACATGAAAGCAACGTTTCA
AAGGTGCTTTGAAGTGACCTTGGACACTGACTTAATCCTAAGAGAGTTCC
AGAGGAATCACTTCAATATCCTGACTTCTAGGACTTTGAACTCTGCTTGG
AGAAAATTGTGGCCAGAATGCGTCCTCGACAAGAATTTTGAAGGGTTTGA
GGCTGACCCTGACCCTGTCGACCCTCTGCCTGTTGTGGAATCTATTGTCT
TTGGGAAAGTCCATGGGGTTGGAGGTGAGTGGCAAGGATGTGGAAGAGTT
GGTGGAGGACCACAGGGAAGAGCTAACCACTGAAGTGCTGTAAGACCTTC
ATCTGCAACAGCAACAAACCACAGCTGAGGAAATTAGTTCAGAGGAGGAG
GAGGAAGAGAGAGAAGGATGTGCCTTCTTCAGTGATTAAAGACATTTGTG
CAAAGTGGAGAGAGGTGCAAAGTTTTGTGGAGAAATACCACCCTGACCAA
GCTGAAACAAGCCAAATCTGCAACATGTTCAGCAACAAAACCTTGTCCCA
CTTCAGGCAAATCTTAAAGAGACGACAGAAACAGAGCTCTCTGGACATTT
TTGTGTGACAGGTGCAGTAACTCTCAAGCTGGTCCTAGTGCCAGTAAAAA
GACAAAGAAGGGAAGTAACCCCAGAGGGCTTTGATACCTAATGTCCTTAT
GGAGAGGGATTTCCCTTCCAAACAATAATCACATTTAAACCGTCTGGAGG
CTCTTTTTAGGAAATTAGATACTTATAACTTTACTATCAATTTGGCCAAA
TGCAAATTCGGGCAAGCTAGGATAAGGTATTTGGGGTTTAATATAGGTCA
GGGAACGGTGGCACCCGTCAATGCAAAAGTGAGAGCCATTTCAGATTTTC
CTATACCACAAGATAGAAAAGGGGTACAGAGATTTTTGGGAATGGCTGGG
TACTATAGAAGATTCTGCCCAAATTTCTCACACGTGGCGGCCCCCCTTTT
TGAGCTGACTAGCTCTAAAATTAAGTTTATTTGGTCTAAGGAATGTAATT
TGGCTTTCATCAGGTTAAAGCGATTGTTGAATTCTTCTCCAGTGTTGAAA
AGCCCTGATTTTAACTGTCCTTTCTTGTTACATATAGACGCCAGCAGTTA
TGCTGTTGGATCAGTGTTGCTGCAGACGTCCCAATCTTCTGATCTTCTTC
ATCCGATTTGCTATTACTCCTCTACCTTAAAGCCCCACCAAAGAGATTAT
GCCACTGTTGAAAAAGAAGCCCTAGCCTTGGTTCTCTCCCTAGAGCATTT
TGAAGTTTACTTGGGAACATCTCCCCACCAGATCACGGTATACTCCGATC
ATAACCCTTTAACATTCATTAATACCATGAAATCTAAGAATGCCAGAATA
CAAAGATGGGCCCTTAGATTACAGCCTTTTTCCATTAAAATTCTTCATAT
AAAGGGCAAATATAATGTGATTGCGGACGCATTGTCCCGTCCTTAAGACT
AGTATGATTTTACGCTGTCAATGCTCTAATTTATGCCTAATAGTTCCTGT
TTTTTCGCCTACAGTTATGTGGGGGAGTAATACCAATTACAGTTTAGTAA
TGGAGGATGAAGTTTAAAGACCAGTTGGGGTGACCTTATGGAGGTCCCGG
CCTACAGCACTGCCTTCATGCCACTCAAGACAGTGAGAAAATCCAGTTCA
GTTGAGGCGAATGTCTATGGTCTACACTGTCTCCTTCCTGGACAACACTC
TGACTATATGGAGACCAAGAGTATATGAGATATTTTTGAAGGCTGAGAAA
TATATACCAACTGTTATGTTCATATTCCAGATATTCTATTATAGGTAGTA
GGAGATTTAGGGCTATTAATATTCTGTTTAGTGCGACCTTTGGTCGTGGG
GAAGGAG
>LTR-24_CDe#LTR @cherax_destructor
CTGTATATAGTTAGCATTTTTTATGCTTAAGTAATGAATTGTTATTTTCT
TCAGCTGCATTTTGAAGGTGAATATATAATTCATTATATAATCAGTGCAT
AAATGTATATTTATATTTAAGGATCCAGAACTGGTTCTAAATATCTGCCG
CTGGGTCCGTGCTGCAACTACCATCCCCTTCTTTGCAAAACTCACCCCCA
ATGTCACCAATATTGTTACCATTGCTAAAGCAGCACATGAAGGTAAAAAC
TTTATTATTAATGCAGCACATTTTGTTTACATTAGTAACGTTCTCATTCA
GCAGTGATGATAAATTTGTAAATACCAAAGTTGTGTGTACACTACTGTTT
ACTCATATTGCTAGTTTTGTATACTGTACAGTAAGAACTAATGAACTAAT
CTTACAATGTCTTAATATTGCTTAATTCAGTTGCTTAAAATTTGCAAAAT
TGTTGACACGTAATTTCCCTTGTTTTAAAGACACAAGGCACCCTGGTGGT
AGTTTAACCCTTTGGGGGTCGACAGGCCTCGGAAACGTGTTTCTGGGGTT
GAAAATGTTTTTGAAAAAAAAAAAAAATCTTATGAAATGATAGAGAATCT
TTTTCCGATCATAACGCCACCAAAATTATGAAATTTGATTGAAAACTAAC
GGAATTATGCTTTTGCGAAGTTCGCGGTATCTATGACACTGACGCATCGG
CGATTTCGCCCACTTTGAGCCCTATTTTCAACAAATTCCAATGTTTCAGT
CTCCTAAAATTATAGCTATTTTGCTAGAACTCCATTTCTTCTATCGATTG
AGTACAAGAAACTGCCTCTTTACCAATTTCATCTACCCAAAATAGTGGTC
AGAAAATGTCAATTTTCCAATTTCACACAAATTTCAAATGATGCCAATTT
CAAAATAGGGTCCAGAGTAAACAAGGCAGACATTCCTGGCACTAAAATAA
CATGTTCTCTGTTCATTAGCCACGTCTCCAGGCCCCTGTTCCATTACTTT
TGCTTTCCATTTTGAATTTTTATTCTCACACAAAAATAGAAGATTTACTG
TTATGTATACAACTGCATCATTGTAAAAATGGTATAAATAATATCAGAGC
ACTTGTGCATGAATATAAGACTCGCCAGTTGATGTGTATTGGACGCATGG
TGTGATTTGTTTACTCTTGAACATCGTCAAAATCGAACATGCATTGCTTT
TAAGGTACTTTGATGCATCAATCAAAGTCATCTCTATTTCTGTAATATAT
CTTCCATTCTATCAAATGAGACCAAGAAAACGAGAATACATCAATACATA
CCATACGAAAATCGACTGCAAACTCGCTGTTTTAATAAAAAAAGATGGTC
AGAGGTTTTTTTTTCTCATTATGCAGTGTGTGCTGCAGGATTTTTTTTTA
TACTGCGCACACTGACCACACAGACCCATTCTTTCATATGTAAGCCTACC
AGACGTTTTCTGCTTAAATTGAGGCCGCTAGAATTTGGGCGTACTAGTAC
GGCACCAACCCCTGCTCGTAAAACGTACAAGTACGGCACCGACCCCAAAA
GGGCTAAATAAAAATATTTATATTTTCGAGAGAGAATTTTTTACTGTATT
TTTATATCACTTCCTCAGTTGATAATGTATAAACCTATAGGGGTCATACA
ATGCTTGCCACTAATCAAGTGTCTAATAATCAGTATGATGGACTAGTGAA
TTCTAGGTCACTTGTTCAAAGCTTGTCCATTCCTTGAAAAAGTTAAATAG
TTTATGGTTTTTCCAATGCAAAATATCCCAAAACTTTTAACTAGGATATG
GTTAGAAAATGCTTTGTGTCATACAAAGATATCTTTCAACAAAAATTATT
AATCATTTGCATGCAATATTAACAATTTAGTTTTTATAAGGTGGAGCAGA
TGGTGTGACTGCTACCAACACAGTGTCTGGTTTAATGGCTATTCGACCAG
ATGGCTCAGCTTGGCCATCTGTTGGTAAAGAAAGGAGGACAACATATGGA
GGAGTCTCAGGTAAATATGCATATAATTATTAATTTTATCTTAAATATTG
TATGCTCATCTTTTTTGGAATATGTTTCAGCTATACAAATACATATGTCT
TTCTTCTTTCAACAAACCGGCCGTATCCCACCAAGGCAGGGTGGCCGAAA
AAGAAAAAACAAAAGTTTCTCTTTTTAACTTTAGTAATGTATACAGTAAA
GGGGTCACTAGCCCCTTGCTCCTGACATTATATATAAAAAAAAATCCTCA
GATGTTTATCTGATAGTAGTAGGTAAGTAAATTAACACGCTATGAACACA
TCACTTGACCAAAACAATTACACATTTTTGTAAACCCCAGTTTACATTTA
ATTCATCCATTTTGTCTCTATATAGAGTATCAACTTTTGTAATGACATTA
GCAGCATTGTCAGAATGTATTGGTAATGTACAGTGCCTCAGTAAAAAAGT
CTAATGTCTAAAGTGAAAGGCATATCCCAACGAACATCAAATCTTAAGAA
AAAAAAGAAAAAAATATCTACAGGTCCGAGCCAAAGAGAGGGACACAGGT
ATCTCCAATTCCTCAGATCATAAGCCCCTTCCTCCCTTGAAAACAAATTA
CATATTTGATACATTGTCTTCACTGCGATAAACCACCTCAGTTACTGGAA
ATGCTTGAAGTTCCTAAACCTGTACTCCCTAGAATGAAGGCAGGAGAGAT
ACATTATTATATACACTTGGAAAATCTTAGAGGGATTAGTACCAAACTTG
CACACAAAAATCACTCCCTACGAAGGCAAAAGACTCGGCAGACGATGCAA
CATTCCCCCAATGAAAAGCAGGGGTGCCACTAGCACGTTAAGAGACAACA
CAATAAATGTCAGAGGCCCAAGACTGTTCAACTGCCTCCCAGCATACATA
AGGGGGATTACCAATAGACCCCTGGCTGTCTTCAAGCAGGCACTGGACAG
GCACCTAGTCGGTATCTGACCAACTAGGCTGTGGTTCGTACGTTGGACTG
CATGCAGCCAGCAGTAACAGCCTGCTTGATCAGGCCCTGATCCACCATGA
GGCCTGGTCACAGACCGGGCCACGGGGGTGTTGACCCCCGGAACTCTCTC
CAGATAAACAATCATACATTCGTTGTTTCCTTTCATATAGTATATGCATA
TAACCATTTCTACATTGTAGAATTCTTATTTCCCTTGGCACAGTCCTTGA
TCTGACCAACTCAAGATAATCAACTATCAAAACATTATTAACACTTTTGT
ACATTGCTAGCCTATTCATTTCTTTTACATGTTAACAAGTGTTATTCTAA
TAAATACAGTGGACCCCCGAGTTTCGTAAAAACTTCACTACTGAAGTCTG
CTCAAGTGCCATTACCGAACGAATTTACTCCCTTAAGGAAAAATTTCACG
TAGGTTAGTCTATTTCAGACCCCCAAAAATACACTTCCACAAGAACTTAC
AAAATTATACTTACATAATTGCACGATTTCCGGGGTATTCGTTAACCGAG
GGTCCACTGTATTTTTTATTAATTTTTAAAATTTTTATCCCTCAAATAGG
TAATGCAATTCGTCCAATTGCTCTCCGTGCTGTAACTGCCATTGGTCAAG
CTTTGCCCAACTTTCCCATCCTTGCCACTGGTGGTATAGATTCTGCAGAT
GCTGGATTTCAGTTCTTGCTGGGCGGTGCCTCAGCACTACAGGTTAGGGA
ATGCTTCAATACTTATAATATTATAATTACAAGTAACATTAAACCTATGG
GACATTCAGCATGGATACTTTTGTAATACATGTACGTTTTTTTTTTTTTT
TTTTTCAACAAGTCGGCCGTCTCCCACCGAGGCAGGGTGACCCAAAAAGA
AAGAAAATCCCCAAAAAGAAAATACTTTCATCATCATTCAACACTTTCAC
CACACTCATACATAATCACTGTCTTTGCAGAGGAGCTCAGATACGACAGC
TGAGAAAAGTCCCTCCCAGCTGTCACTATCTCAGACCCCTCCTTTAAAGT
GCAGGCATTGTACTTCCCATTTCCAGGACTCAAGTCCAACTAAATCAATT
AACTGGTTTCCCTGAATCCCTTCACAAAATGTTACCCTGCTCACACTCCA
ACAGATCGTCATGTCCCAAATACCATTCGTCTCCATTCACTCCTATCTAA
CACGCTCACACATGCTTGCTGGAAGTCCAAGCCCCTTGCCCACAATACCT
CCTTTACCCCTTCCCTCCAACCTTTTCTAAGACGACCCCTACCCCGCTTT
CCTTCCCCAACAGATTTATACGCTCTCCAAGTCATTCTACTTTGATCCAT
TCTCTCTAAATGACCAAACCACCTCAACAACCCCTCTTCAGCCCTCTGAC
AAATACTTTTAGTAACTCCACACCTTCTCCTAATTTCCACATTCCGAATT
TTCTGCATAATATTTACACCACACATTGCCCTTAGACAGGACATCTCCAC
TGCCTCCAGCCTCCTCCTTGCTGCAGCATTTGCAACCCATGCTTCACACC
CATATAAGAGTGTTGGTACCACTATACTTTCGTACATTCCCTTTTTGCCT
CCATGGATAACGTTTTTGTCTCCACAGATACCTCAACGCACCACTCACCT
TTTTCCTTCATCAATTCTATGGTTAACCTCATCCTTCATAAACCCATCCG
CTGACACGTCAACTCCCAAATATCTGAAAACATTTACTTCTTCCATAATC
CCTCTCTCCAATGTGATATCCAATTTTTCTTTATTTAAATCGTTTGATAC
CCTCATCACCTTACTCTTATCTATGTTCACTTTTAACTTTCATGTACATG
TACGTACTGTACAATAATATTCTAAGAGCGAGCTTCATCACAGAAAAAAT
ACAATATTCTCACTTTGTTTAAAATAATTCTATGAACTATGAAAGCTAAT
AATCTACATTCACATTTCATTATACCTAAGAATATTCATAAAGCTAAACA
TGGTTTGCAGGGATTACAGTAGGGCCTCACTTTACGGCGTTTTGCCTTAC
GCCATTCCGCTAATACGGCTATTTCAAATTATGACGAAAACTCTCTATAT
GGCTCCCCGTCTTTCTAATATGGCGTGCTCCACCTGGTTTGTTTACATTC
TTTGTGAGCACCGCGTCTTTCCTTTATGTTTGGAAACTCCAAAATTTCAA
GTGTTTTAAAGTTATTTCATATTTTATATATACATACAGTAGGGCCCCAC
TTATACGGCAGGTTAGGTTCCAGGCTATCGCCGGAAAGCAGAACGCCATT
TTTTCCACTTATAAATGCCAGACAACAAGTTTACAATAACTTATATTAAG
TTAGTAATAGAACTAAGCATTACAAAACAATAAAAAATAAAATACATACA
CAGTACATTCATTACTTACCTTAAAATATTTGTAGTCTTATTAATGTAGG
GCAAGAGGTGAGTTGTACTTATTTGTAGGAAGTCAGGTGTAGGTAGCCCT
GGCTCCCTATCCCAAACTTAATATACGATATTTAAAGGAGACCAGAGAGA
TAAAATACACATTCAGTACACTCATTATTTACCTTAAAATATGTGTAGTC
TTAATGTTGGATGAGAGGTGAGTATTTATTTGTAGGTAGTCAGTGTAGGT
AGCCTGGGCTACACCTACCGGTTACTTACACTGCGGCCCAGAACCATATT
ATTACCATCGACATACCTTGTTCACTGAATTTAATCATTTCTAACAACTA
CCTTTAGATGCCATCATAAACGAAGGGAGAAGTAATGAATAATTCATGCC
AAGAATTGTAAACAAAAGTGGAGTGTTAAGGGAAGTGACTAGGCCAAACG
AAGATTCATACACGTTTTTCTCTGGTGCTGGACCAGAGAAAACATAATGT
TTTCCCTCCGTCCGACTACCACACCTCCATAACATATAAACATAGCATTT
TCGTATGCTATGTGACGTGTTTCTTATACAGTGGACCCCCGGCTAACGAA
AAAACTTCATTCCAGAAGCCTGCTCAAGTGCCATTACCGAACGAATTTAC
TTCCTTAAGAAATAATGTCATGTAGGTTAGTCTATTTCAGACCCCCAAAA
ATACACTTCCACAAGCACTTACAATATTATACTTACATAATTGTACGATT
TCTCCATGGGGAAGTGGAACAGAATTCTTCCTCCGTAAGCCATGCGTGTC
GTAAGAGGCGACTAAAATGCAGGGGGAGCAAGGTCAAAGTAGCACCTTCT
CCTGTATATATTACTAAATGTAAAAAACTTTCGTTTCTTTTAGAGCCACC
CACTTATGGGAAACGCAAATGTTGAAAGAAGAAAAAAAAGATATTAAGTA
CGATTTCTGGGAGGTTCGTAGACAGGGTCCACTTATAATTTTGAAAAAAA
TTTAATAGATGGATTTTTGAAAATCTAACGTAAATAAGATATTTAATGTG
CCCAAGAGTGATTATTATTATGTACTATTAGTATTACTATGGTGTTAAGA
CTAGAGGGACACTCCTAGTGATTTTAATGTGTACCTGCACGCCAGCACAG
TGTGCAAGTACATATAAAATATGCAATAACTTTAAAACACTTAAAATTTT
GGAAAGTTTCCAGACATAATAGAGAGATGTGCTCATGGAGAATGTACACA
AATCAGGTGGGGCACACCGTATTAGAAAGACAGGTTGCCATATAGTGAGT
TTTGGTCATAATTTGAAATCGCCATATTAGTGGAACGCTGTAAGGCGAAA
CACTGTAAAGTGGGGCCCTACTGTACTCTGATAATTATACTTATGTGTAC
CTGTACCTAAGTAAACTTACACACTGTGCTGGCATGCAGGTACACATTAA
AATCACTAAGAGTGTCTTATTAGTCTTGAAGACGCCATATTAATAATGAT
AATAATAATAATAACACACTTAGGTCACACTACACATACATGTACATGTT
TATGTTTACACACTCATCTGAGTTTTTTCTTTGATTTTATCTTAATAGTT
CTTGTTCTTATTACTTTTCCTTTCATATCCATGGGGAAGTGGAATAAGAA
TCTTTCCTCCGTAATAATAATAATATCTTTATTTACTACAAGTACATGTA
CATGGTATACAGGCCTAGCTGACATCAGTGACACACTACTATATAGAAAG
TCCCTTGCTATGCTGAGCATTTCGGGCAGATTAGGTCAGTGTCCTAGGAT
GCGACTCGCACCAGTCGACTAACACCCAGGTACCCATTTTACTGATGGGG
AACATAGACAACAGGTGTAAAGAAACACGCCCAATGTTTCTGCCCTGGCT
GGGAATCGAACCCAGGCCCTCGCCGTGTGAAGCGAGAGCTTTAGCCACCA
GGCCACCAGAGCCCCTAAGCCATGCGTGTTGTAAAAGTTAACTAAAATGC
CGGGAACAATGGGCTAGTAACCCCTTTTCTCGTATAACTTACTTAAAAGA
AAAAGAAGAAAACCGTCAAAGTGGGATGTTTGAATGTGCGTGGTTGTTGT
GTGAATGATAAGAAAGATGATTGTGGATGTTATGAATGAGAAGAAGCTGG
ATGTCCTGGCCTTAAGTGAAACAAAGCTGAAGGGGGTAGGAGAATTTCAG
TGGGGAGAAATAAATGGGATTAGGTCAGGGGTTTCAAACAAGAGTTAGAG
CTAAAGAAGGAGTAGCAATAATGTTGAAGGATAAGTTATGGCAGGAAAAA
AGGGAATATAAATGTATCAATTCAAGGATTATGTAGTGTAAAATAAAGGT
TGGATGTGAAAAGTGGGTTATAGTAAGTGTTTATGCACCCAGAGAAGAGA
GAAGTGTAGAGGAGAGAGAGAGAGATTTTGGGAAATGTTGAGTGAGTGTG
TGGGGAGTTTTGAACCAAGTGAGAGAGTACTTGTGGTTGGGGATCTCAAT
GTTAAAGTGGGTAAAAATGTTGTGGAGGGAGTAGTAGGTAAATTTGGGGT
GTCAGGGGTAAATGAAAATGGGGAGCCTTTAATTGAGCTATGTGTAGAAA
GAGGTCTGGTAATAAGTAATACATATTTTATGAAAAAGAAGATAAATAAG
TATACAAGGTATGATATAGCACGTAATGAAAGTAGTTTGTTAGATTATGT
ATTGGTGGATAAAAGGTTGATGGGTAGGCTTCAGGATGTACATGTTTATA
GAGGGGCAACGGATATATCGGATTATTATTTAGTTGTAGCTACAGTTAGA
GTAAGAGGTAGATGGGACATAAGGAAAATGGAAACAGCAAGTAAGAGAGA
GGTGAAAGTGTATAAACTAAGGGAGGAGAAAGTTAGGGTGAGATATAAGC
AACTTTTGGCAGAAAGGTGGGTAAATGCAAGTATGAATAGTGGGGGGATT
GAAGAGGGTTGGGATTGTTTTAAAAAGGCAGTACAGTGGACCCCCGAGTA
ACGAGCATAATTCATTCCAATAGCCTGCTCAAGTGCCATTACCGAACGAA
TTTTCTCCCTTAAGGAATAATGTCAAGTAGGTTAGTCCATTTCAGACCCC
CAAAAATACACTTACAAAAGCACTTACAATAATATACTTACATACGTGTA
CGCATTTCGAGGTCCCAAACTCACCCATCTGTTATTAAATGTTGGCAGAA
GTTTGGGGTCTAAAGGATAGTCTAGTTAGCAAAAAGGAGTAATTGTTGGT
ATGACTGAAAGATGGTGAAAAAAGAAAAGGATAGCTTATGAGAGGTATTT
TATAAAACAGAAGTTTGTGAGGCAGAGGAAGAGAGAGGGATGATGGAAAT
GGATAAAGAGAAAAGGTGAAGAGATGTTTAAAAGAGAGAGATAGAAAAGA
AAGAGTGGAAGAGGCACTGTCAAGAAATTTTGCAGAAAATAAGAAAAAGT
TTTGGAGTGAGATAAACAAGAGAATGAATGGATATGTCAGTTAAAAACAG
AGTAGGGGAATTAGTAGATGGGGAGTTGGAGGTATTGGGTAGATGGCGGA
AATATTTTGAGGAACTTTTAAATGTCGATGAAGAAAGGGAGGTGGTAATT
TCATGATAGTGGATAGGGGAGCAATGTGGCAGATGTTGCAAGTGTATGGA
ATAGGTAGTAAGTTACTGAATGCTGTAAAGAGTTTTTATGAGGATAGTGA
GGCTCAGGTTAGGGTGTGTAGGAGAGAGGGAGATTACTTCCTGGTAAAAG
TAGGTCTTAGACAGGGATGTGTAATGTCACCATGGTTGTTTAATATATTT
ATAGATGGGGTTGTAAAAGACAGTTACTTTTTGTTGATGATACTGTGCTT
ATAGGAGATTCTAAAGGAAAGTTGCAAAGGTTAGTGGACGAGTTTGGGAG
GGTGTGTAAAGGTAGAAAGTTGAAAGTGAAAAAAGATAAGAGTAAGGTGA
TGAGGGTATCAAATGATTTAGATAAAGAAAAATTGGATATCACATTGGAG
AGAGGGAGTATGGAAGAAGTGAATGTTTTCAGATATTTGGGAGTTGACTT
GTCAGCAGATGGGTATATGAAGGATGAGGTTAACCATAGAATTGATGAAG
GAAAAAAGGTGAGTGGTGCGTTGAGGTATCTGTGGAAACAAAAACCATTA
TCTATGGAGGCAAAGAAGGGAATGTATGAAAGTATAGTGGTACCAACACA
CTTATATGGGTGTGAAGCTTGGGTTGTAAATGCTGCAGCGAGGAGGAGGC
TGGAGGCAGTAGAGATTCCTGTCTAAGGGCAATGTGGGTAAATATTATGC
AGAGAATTTTGAGTGTGGAAATTAGAAGGTGTGGAGTTACTAAAAGTATT
AGTCAGAGGGCTGAAGAGGGGTTGTTGAGGTGGTTTGGTCATTTAGAGAG
AATGGATCAAAGTTGAATGACTTGGAGAGCGTATAAATCTGTAGGGGAAG
GAAGGAGGGGTAGGGGTCATCCTCGAAAAGGTTGGAGGAAGGGGGTAAAG
GAGGTTTTGTGGGCGAGGGGCTTGGACTTCCAGCAAGTGTGTGTGAGCGT
GTTAGATAGGAATGAATGGAGACGAATGGTTTTTGGGACCTGACGAGCTG
TTGGAGTGTGAGCAGAGTAATATTTAGTGAAGGGATTCAGGGAAACCGGT
TATTAATTTAGCCGGACTTGAGTCCTGGAAATGGGAAGTACAATGCCTGC
ACTTTAAAGGAGGGGTCTGGGATAGTGACAGTTTGGAGGGACTAATTCTA
AACTGTAGTATCTGAGCGCCTCTACAAAGACAGTGATTATGTATGAGTGA
GGTGAAAGTGTTGAATGATGATGAAAGTATTTTCTTTTTGGGGATTTTCT
TTCTTTTTGGGTCACCCTGCCTCGGTGGGAGATGGCCGACTTGTTGGAAA
AAAAAATAATAACACAATAATAATCACTGAGGCACATTAAATGTCATATA
AAACGTTAATGTAGACATTTTTCTTGATCTATCTATGGTATTTTTTTCAA
AATTATATAATGTACACACTACATAACATATAAACATGATAAATATACCC
ACAGTAGAATAAACATAAATATGAGATGTTTTTCTAGTCGGCTTGCTGGA
ATGAACTAAAACCATACACGTTCGTCTGGTTTGTTTACATAACTCGCATC
TGTCCGCTCTCATGTACTCTCTCTCTCTCATTTATTCTCGTTTACTCACC
TCTCACCCTACATTAAGACTACAAATATTTTAAGGTAATTAATGAGGAGT
GTACTGTATATGCATTTTATCGCTCTAGGGCACTTTAACCCTTTTACTGT
CCAAACGTAGATCTATGTTCACTCGCGTAGCACTCCGAACGTAGATCTAC
GTTTTATTTTACATGCATTCAAATGTAAAAAAAAACCGTAGATCTACGTT
TGGAGCGCTATGCGAGTGAACGTAGATCTACGTTCAGACAGTTAAAGGGT
TAAATGCCTAGTATACAATGTGTGGGTGGGGTGGCCAGATGGGGTTACGA
TACCTACCACACTATTCGATACCTACCTACCCTACTATTCACCTTGCACC
CTATATTAAGACCATTAAGACTACAAATATTTTAAGGTAGTAAGTAATAA
GTGTACACTACGTATATGCATTTTATCGCTCTTGGGATCTTTAAATGTTG
AAGTATAATACATGTGGGTGGGGTGGCCTGGCTGGCTACCATACCTACCA
CACCTAACTTACAATAAACACTACTCACTTCTCACCTTACATTAAGACTA
CAAATATTTTGAGGTAAGTAATGATTGTACTGTGTGTGTATTTTACTTTT
TATTGTTTTTTTAATGCCTTGTTCTATTGCTAACTTAATATATGTTAGTG
TAAACTTGTTAAGTGGAAACAAATGGTGTTCTACTTTCTGGCAATGTCCG
CTTTCCAGCAGTAGCCTGGAACCTAACCTGCCGTATAAGTGGAGCCCTAC
TGTATTTTGTTAGATGACATGATGGTTATTTTTTGTCAAATCTCATGTGC
AGGGCAGAAGATAATGAAAATTGTTATTTTTAGCCAGACTTGAGTCCTGG
AAATGGGAAGTACAATGCCTCCACTTTAAAGGAGGGGTCTGGGATATTGA
CAGTTTGGAGGGACTATTCTAAACTGTCGTATCTGAGTGCCTCTGCAAAG
ACAGTGATTATGTATGAGTGAGGTTAAAGTGTTGAATGATGATGAAAGTA
TTTTCTTTTTGGGGATTTTTTTTCTTTTTGGGTCACCCAGCCTCGGTGGG
AGATGGCCGACTTGTTGAAAAAACAAAAAATACCAATATGAATAGACAG
>RTE-1_CDe#LINE/RTE @cherax_destructor
TATATATATATATATATATATATATATATATATTTATTGCATTTATGGAT
TTAGAAAAGGCATATGATAGAGTGGATAGGGGAGCAATGTGGCAAATGTT
GCAAGTGTATGGAACAGGTAGTAAGTTACTGAAGGCTGTAAAGAGTTTTA
TGAGGATAGTGAGGCTCAGGTTAGGGTGTGTAGGAGAGAGGAGATTACTT
CCCGGTAAAAGTAGGTCTTAGACAGGGATGTGTAATGTCACCATGGTTGT
TTAATATATTTATAGATGGGGTTGTAAAAGAAGTAAATGCTAGGGTGTTG
GGGAGAGGGGTGGGATTAAATTATGGAGAATTAAATGCAAATGGGAGTTG
ACACAGTTACTTTTTGCTGATGATACTGTGCTTATGGGAGATTCTAAAGA
AAAGTTGCAAAGGTTAGTGGACGAGTTTGGGAGAGTGTGTAAAGGTAGAA
AGTTAAAAGTGAACATAGATAAGAGTAAGGTGATGAGGGTATCAAACGAT
TTAAATAAAGAAAAATTGGATATCACATTGGAGAGAGGGATTATGGAAGA
AGTAAATGTTTTCAGATATTTGGGAGTTGACGTGTCAGCGGATGGGTTTA
TGAAGGATGAGGTTAACCATAGAATTGATGAAGGAAAAAGGTGAGTGGTG
CATTGAGGTATCTGTGGAGACAAAAAACGTTATCCATGGAGGCAAAGAAG
GGAATGTACGAAAGTATAGTGGTACCAACACTCTTATATGGGTGTGAAGC
ATGGGTTGCAAATGCTGCAGCGAGGAGGAGGCTGGAGGCAGTGGAGATGT
CCTGTCTAAGGGCAATGTGTGGTGTAAATATTATGCAGAAAATTCGGAAT
GTGGAAATTAGGAGAAGGTGTGGAGTTACTAAAAGTATTTGTCAGAGGGC
TGAAGAGGGGTTGTTGAGGTGGTTTGGTCATTTAGAGAGAATGGATCAAA
GTAGAATGACTTGGAGAGCGTATAAATCTGTAGGGGAAGGAAGGCGGGGT
AGTGGTCATCCTAGAAAAGGTTGGAGGGAAGGGGTAAAGGAGGTTTTGTG
GGCGAGGGGCTTGGACTTCCAGCAAGCATGTGTGAGCGTGTTAGATAGGA
GTGAATGGAGACGAATGGTTTTTGGGACATGACGATCTGTTGGAGTGTGA
GCAGGGTAACATTTTG
>Gypsy-13_CDe#LTR/Gypsy @cherax_destructor
GTGGCGACGAGGATAGGATCATCAGAGCCAAGGATAGTGGGCCAATGTGG
CCTGAAGTAGTAGGGATATTGCCAGCCGAGGACATTGCAGCAGAACGGTG
ATACAGCAGCAACAAGTGGCAGCATGGCAGCATCACAAGGAAGGTTGGAA
CCTTTCGACCCACGTAAGATTTCTTTGGAGCTTTGGCTAAGCTTGTTGGA
AGCCAATTTCGCTCATTTAGGAATTAAAGAGCAAGATAACAAGAGGAATT
TCTTGCTAGTGTCCCTGGGATCAGAAACTTACAGTGTTTTAGGTAATGTG
TGTGCACCAGAATTACCACACACGAAGAGTTACGACGACTTAGTCGTGGC
ACTGAAAAGTTATTATGCAGTGAAACCAGCCTACCACCGCAGTTTGTTGG
CTTTTAAGCAGAGGAAGAAACGACAGGGTGAGTCCTTGCATGAATTATAT
ACAGATTTAAAAGCGTTGGCTGTGAACTGTACTTTTGGGGACAATTTGAC
CCAGAGTGAGGGACCAGTTGTTTATGGCGGTGGTGGATGAAGTGTATTTT
CCTCACCTAGTTGCAGAAAATTTGGATTTGCAAAGTGTGCAGTCTGCAAA
ACTATTTGACAAACTTTTGAACTTGGAACAGGCATTTGTTACAGATCAGA
ACTCTGCTCCTGCGGTACAAGTGATTAATGCTGTGAAATGTAAACATTGT
GGGTTCCAGCACAGTAGTAGTACTTGTAGGTTTAAAGACTTTTTCTGTAA
TAAGTGTCATAAGAAAGGCCACTTGAGAAGAGTGTGTAGTGAGAAATCTT
CAAAAGTGTCTCCTAAGGCTGTATCAAAATCGAGTATTGAAAAAAACAGG
ACAGCAAGGACACAGCAGCAATATTCCAGCCTAGAAAGAACAAGCGATCT
GTAAAGTGTCAACATGGGCTTGGCATCCCTGGTTTTGAAGGTTCTCATTA
TCCATCCTGTCATTTTTCGAGCAGAAGCAATTGCTACTTTGTTATGGTTC
AAGGACCATAACAAAGTAGCAATTGCATCTGCTCGAAAAATGACAGGATG
GATAATGAGAACCTTCAAATCCAGGGATGCCAAGCCCATGTTGACACTTT
ACAGATCGCTTGTTCTTTCTAGGCTGGAATATTGCTGCACACTAACGGCA
CCTTTCAAGGCGGGTGAAATTGCTGACCTTGAAAATGTGCAGAGAACCTT
CACCGCACGCATAAGTGCGATAAACCACCTCAACTACTGGGAACGCTTGA
ATGTNCCTAAACCTGTACTCCCTAGAACGCAGGCGGGAGAGATACATTNT
TATATACACGTGGAAAATTNTCGAGGGNTTAGTACCAAACTTGCACACAA
AAATCACTCCNTACGAAAGCAAAAGACTCGGCAGGCGATGTAACATCCCC
CCAATGAAGAGCAGGGGTGCCACTAGCACGTTGAGGGACAACACAATAAG
TGTNAGGGGCCCAAGATTGTTCAACTGCCTCCCAGCATACATCAGGGGGA
TTACCAACAAGCCCCTGGCTGTCTTCAAGCAGGCACTGGACAGGCACCTN
AAGTCGGTACCTGACCAGCCGGGCTGTGGTTCGTACGTTGGACTGCGTGC
GGCCAGCAGTAACAGCCTGGTTGATCAGGCTCTGGTCCAACATGAGGCCT
GGTCACAGACCGGGCCGCGGGGGCGTTGACCCCTGGAATTCTCTCCAGGT
AGACTCCAGGAGATATCCTAGAACAAAGTCAATTAAGGTGCTGGATGGCG
GTGATAGTTCAGCGGATGAGGAAGTGATGAGCTTATATGCCTTAGAGGAT
AGAGTGTTTTCCATGAAGGCAGAAAAATATGGGTTTATCATTAACAATCA
AATGGTACCTTTTGAGATTGACAGTGGGGCGTCCATCTCGACTTTATCCA
AAGACTGGGTAGAGGCAGTAAAGGGGCACATTGAACCATGTTCTAGGAGG
GTAACTGCATATGATAATTGGAAAATAAACCTTCTGGGACAGGTGGTTTT
GCCGGTAAGATATAATAAATTAGAGGTGTCACAAGTGTTTTATGCAGTGA
AATCCAATAATAGTAACTTGTGTGGGAAAGACCTCATGAAAAAGGTAGGG
ATTTACCTTGCTGGATTGAATGAATCTACCAAAATTAACAAACTAGACAG
TGCTGAAGAAATGTTAGATAATTTTAGGGTAGATTCTAGTAAACCTATCT
CCAGCATCGTGGCACAAATTCATGTGAAAAGTGATGCTGTCCCTAAGTTT
GTGAAAGCAAGGCCAGTACCATTTTTTTCACAAAGAGATGATTGAGGAAG
AATTAGAAAAACTAGTGCAGAAAGGCATTATTGAGCCTATATTGCATAGT
GAATGGTCTGTACCTATTGTGCCAGTACTGAAGGCTGACTCTAAGTCTAT
GAGAATTTGTGGGGATTTTAAATATGTAAATCAACAAATTCATTGTGAAA
GATATCCTTTACCCAGGATTGAGGAATTATTGTCTGTAGTGGGTAAAGGT
AAAATATTTACAAAATTAGATATAAAGGATGCTTATTTACAGATACCTGT
AGATGAGAGGAGGCACCTCAGGACAGTGCAAACCCTCCAATTCTCCGGCG
TTCCAGCAGAGTTGTCAAACCTCCAGATAGGTTGGATTTATAAGTTGGAT
GATATAATGTAATTTAGGAAAGGAGGAA
>LTR-25_CDe#LTR @cherax_destructor
TGTTGCATGCAAAGAGTACGTACCCTTTATTCAAGCATGTTAAACACAGC
CACATAGGCTCCCATCCAACCAGCAAACCATCGTTAAGGATTTGGTGATG
GGGCCCCATCACCAAATCAATGACTGGTTCAGCCAATCATAATGCGGTCT
GGCAATGGGAAGGGTCACGTGGATACCACTTGCAAATTTGTCCTTGTCAT
TCCAGCATTGAGCTGGTTGTTGTACGGTCGTCTCTGTCTATTGGCTGCTG
TTTTGCCTTGACTACCGTGGTGTGCACTAATACTACTCTATGTATATAGT
GTACATACTTGTACAAAGCTTTATAATATACTTGGTGAAGGAAAATACAA
AAATCACTTAAAATATATAATTGCTTGGTGAAGGAAATACAATTCAAAGC
ATTTTCTACTGTGTTTCTTTGCTCCAAGTTCCCTTTTACACTCAGGATAA
CAGGCCACTGAACCTGAGGTTGTAATACT
>LTR-26_CDe#LTR @cherax_destructor
TGTTGCATGCAAAGAGTACGTAACCTTTATTCGGAGCATGTTAAACACAC
CCACATAGGCTCCCCTCCAACCAGCGAACCATCGTTAAGGGTTTGGCGAT
GGGGCCCCATCATCAAATCAACGACTCGGTTCAGCCAATTATAATGCGAG
TTTAACAATGACAAAGGTGACGTGGATACCACTCGCAGATTTGTCATTGG
AATTCCTGCATTGAGCTGGTTGTGGAAGGTTGTCTCTGTCTTTTGGCTGC
TGTTTTGCCTTGACAACCGTGGCGTGCACTAAATACTACTCTTTCTGTAT
ATAGTGTACATANTTGTAAAGCCCTTTTNTAATACTTGGTGAAGGAAAAG
ACAAAAGTCTGATATTAATCTAATTGCTTGGTGAAGGAAATACAAATTCA
AAGCATTTTCTACTGTGTTTCTTTGCTCCAAGCTCCCTTTTACACTCAGG
ATAACAGGCCATTGAACCTGAGGTTGTAATA
>LTR-27_CDe#LTR @cherax_destructor
TGTTTTCTANNATTATTGCGTCGTCGATCAAGGCGGGGTAGCAATGATAA
GTTCTTCGGAGGCTTCTTACTTTATTTGCGATAACGTGAGGGTACACAGG
CAGTGTGTTTGTGCCCATGGCCCGGGAGGGCCATGCCCGCGAGNNAGAGA
GNAGTAGGCCTGTTGACTGAGTGATGCCTGGACGAGAAGTGAGGAAGGAA
CATGGTGGGGCAGACTGAAGTGGGTATGGGCCTATAGGTGGCAGCACGAG
CATGGCACGAAATATGAACTCAGCTGGCAGACAGCATAGGCTGTCTATGC
AGACAGTACAGGCTGTCTACA
>LTR-28_CDe#LTR @cherax_destructor
ATTCCACTTCCTGACAACTCTGTGACTGTGTGTGTGTCTCGCAGTTAGCG
TAGCTCCCCAATGTGACTCTTTAGACCACTCAGCCACAGATTCCTCAAAC
AAGCTAGGTAGCCTGGTTATAAGCCATGTTTCTTCCTAGCCCCAGGCACA
CCAGTGAGCCTCAGGGGAGGGTTCCATGGGGGAGAGATGGAGCGTAGATA
TTTAAGTAGGTAGGTAGGACAGCAAAGGGGGTCTGGTAGAGAAAGGCGCG
CGACATAGTCTTCCAGTGAACCATAGAAAACAATATAATGTTCAATTTTG
ACACATTTCAGTTACTTCGTTATGAAAAAGATGTGGAAATATAAACTAGA
ACGGCGTATAAAACTAACCATACAATAAATCGAGAAACGTGAAGGTCTTG
ACTTATATTGTGAGTGGATCTCACCTTCCAGGATCACAAGTGTATAACAT
GTATTTAATTCTCAGATGAGAGGCATGCCTCCCACAGTGGAAGTGATGGA
ATGAATAATGAACCAGCAAAACAAATGCCAAGCCAGTGATGGCCCTCTTG
AAGTCACTTGTCACACATTATCAACCCCCTTGTAAGGTGACCCAAATTAC
AGACCTTAGGAATGTACATAGAACTTTCACTACAAGTATACATTCAGCAA
GGCACTTGCGAGGAAGATGCACTATAGTTTACACCTGGAAAATCCTTAAG
GGACTAGGCCCAGATCTGCACAGAAATCACTCCCTATGAATTCAAGGGTG
AAAAGTACCCCCAGTGAAGAACAGGGATGACATGAGAGAGGGTGAGTGTA
GGGGACCCGAGGCTTTTCATCACCCTCTTATCATGCATAAGGTAGGGAAT
TACCAACAGACTCCTAGCTATCTTCAAGAGGGGACATAAGTTCCCAAAGT
CCCTTCCTGATCAGCTGGGCTGTGGCTCGTACGTTGAGGTGCGTGCGCCA
GCATTAACAGCTTGGTTGATAAGGCCTGGATTCGCAAGGAGTGGTCTGGG
ACCGGGCCGCAGGGGCATTGATTCCCGGAAACGTCTTTCAGGGATCAGGC
TACCACTGGAAGCATTTATGTAGATATATGTTGGCAACATGTGGATGAAA
GTGAAGATTTGTCCCGGGTAGCTGAATAAGCGTGGTAAATTTATCTTAAA
CAGTGTGTGGCCTGTCACACCCACCACAGTAAATCTCTTTTATCAAACTC
TGAATATCATGTCTTAGGTAGTTGAGGCAGCAGTCAGTCAGTCCTTCGAT
TATCACAGTGAACTGGTGACGTTTTTCTTAGTGTCATCTGTTCTGTGCAG
CTAATATGATATTCCTTAATGTTCTGTCTTTAAATATGTGTCTGTGAAAT
TATAATTATCTTCTCTGTAATAGCTTAGGTTTTTTTTATATTGTATGCCG
TCTAAGCATTGAGTGGACACGAGTCTCATAAGATATACAACATTCCGTCT
TGCGAATACATTGTTCGCTTACACGTGTTTCCAAAAGCTGAATGCCATGA
GACATTCCGCCGAATCATTCGGGCCTTGTACCTGTGTGACATTCCTGTGA
CCAGTTTCGAGAGTTTCGCAGTCCGGTCTGAGGCCAGACATCCTTGTTGA
CTGCTTGGTCAACCAGATTGCTTTTGCTAACAGTACTCAGTCTCACGTAG
CCATCACAATCCGGTTAGTCAGGCACCTGGACACAGTGGCTCAGTTCCCT
TATAAACCTGCCTTCGCCCCGGCAACATTAATTTCTGCTGGTAGCTGACT
GTATTCTTAAACCACACTGTTCTCTGACTATACTTATGACACTCCTCTTT
TTCGCTCTCCAAGAGCTTTGACAAAGCTCCTCGAGAGCGAAACTTTGCCA
CAATAAACTGTCACATTAGTTGCACTTGTGTCCTTTTATCTAACATATCG
ATAATTCTACCAACATTATTAAAACTTCTCTTTTTCATTGGATTAATTCT
ACACTGTCTCACATATCTTTCACTCCGCTAAATTATGGCAGTGTGCAAAT
TGTGGATCAGTCCCTCAGGTATCTTATGAGTTTATTATGAGGTGCATCTC
CTTCGAGCCAATGGAAATAAATGTATAAAATACCGACACAATTGAAAAAT
AAACACTTAATCAGTATAATGTGATCCTTTATTGACAACGTTTCAGCTAC
GCAGTGGGCTTTATCAAGTCAAACAGATGTTTGTGACTCGATAAAGCCCA
CTGCGTGGGCGAAACGTTGTCAATAAAGGATCACATTATACTGCTTAGGT
GTTTATTTTTCCTTCGATCCAGGGAAAAACAGTGCTTTAAATAGTTCCCA
ATAGTTTATATATTTAATGGGTTCTATGGGGGCAATAAACAACCTCTGTT
CAGAGTAAATGTTTTGATTCAGGTTAGATTACGTTACTTTATTCTCTGTG
TATTTGGTGTTAGGACGGGCTAAGGGAGGGGTTGGTGGGTTAGTGGTCAT
ACCTGTAGCATACATGTAAATGGTTAAGAGAATCATCACCCCCCATCCCT
CTTGTGCCTGGTGTGCGATCTGGTTGACGGCTTGATCAGTCAGGCTGTTG
ATGCTTGTTGCATACAGTTCAACGTAGGCACCACAGCTCGTCAAACTGGC
TTTGTTTACAAATTTGGCGCCAGGGTTGCAGGAAGGAGCGAGGTAGCACA
AACAAGACGAGTGATGGATGTAAACACACCAGGAGAGGTAGGCAAGTGTG

>Gypsy-14_CDe#LTR/Gypsy @cherax_destructor
TACTCTCAGTGAGTCACAGCCTTCCTACGTGATCACTGACCGTTACTGAG
TCGTTCTGCTGACCTAGCATGATGTCATAGGTCACCCTTTGAATGCCGTG
AGCGTCCTCGCTCACTGGCGTCAGTTCAGAGCAGAGTATAGAGACGGACA
GGTCAGGCTCTGAGTGCTTCCCATATTTTTCCACTAATATATAAGTTACT
AAGCCAAGCTACGTTTGTGTTTATTACCAAATCCATCAAGAACCCACACG
ACAAATTGGTGACAGTGGTGGGATGGATTAGGGTATTTACGCAGATTTAA
GAAGATAGAGCCAGGTAGAGTGCCACCGGGGTCCCTCAAGCCAGCCCACC
ACACACCACCCGCCAACTCTAAATGACAAAGCCAGCCACTCAGCCGGCTT
CTTCAACCGTCCAGGCCAGTTTCTACAGCTTCCTGGCTTAGTTATCGTGT
TAATTGCTAACCTTTAAGGAGTTGATCCGGGTTTTGCAATTAAGCCAGCC
AGTTAAACCAGTCTATGGGAGAGAGCCTCAGCCAATCATCCAGCCTGTTT
CTTTAGTCATGCAACATGCCCCTTCATGCTGTGTGCATAGTGCATCATAG
GTAACGCACTTATGGTGTGCTTAGATGATGTGATTGTCATGTCACAATAC
GTAGATACGCACTTGAAAAGACTTGACGTAGTACTTGGTAAGCTTGAAGA
AGCCAATTTAAAGATCTAACTGTCTAAATGTCAATTTTTCAGATCAGAAA
TCAAGCTTCTTGGTCACGTAGTCACTGCTAGAGGGGTTACGACTGACCAA
AGTAAGGTAACTGCAGTATTAAATTTTCCAACTGCTGATGCCGTAAGATC
CTTTGTGGGCTTAGCAGGTTTTTATAGATCTTTCATTGCTAATTTTTCTT
CCATAGCAGCTCCTTTAACTGAGTTGCTTAAGAAAGATGCTCCATTTGTT
TGGACCTTCCATCAAGAAAGAGCATTCCAAACTCTCAAAGACAAGCTAAC
ATCTGTTCCAATTTTGAAATTTCCTGATTTTTCAAAGCCTTTCTACCTAA
CCACTGATGCTAGTTCGATTGGCATAGGTGTCATACTAGCTCAGAAGACC
TGTTGCAAGTATAATGCAGTTGCATTTCCTAGCCGAGTCCTTACAAAGGC
TGAACGTAATTATATAGTTACTGAGCAAGAAGCTTCAGCGATAGTATGGT
CTTTAAAGCACTTCCGAGACATCATATATCAGTACTATGTTCATGTGTTG
ACATGAAGACTAGCCAGATGATCCTTGACTATCCAAGAGTTCAACCCCAC
CTTTGAACATTTACCTGGCAAGTCAAATGTAGTTGTTGATGCTTTATCGC
GTCATGTTAGTGTAGTAACTGCTGATCCTCCATTTAGTGCTGAGGATGTA
AAGAATGCCCAAAGAACAGATCCTATGTGGTCTGGTGTGATTCGATTCCT
GCTCCAGGAAGATCTTATTCTTACTGTGAAGCCACCAGCACCCATCAGTG
ACTTTGTCATGAACCAAGAATTACTGTATCGCACTACCGAGCTGGGTAAT
CCTAGTAGAAGAGTATAGCAGTTAGTAATTCCACAGTCACTAGTGAAAGT
AGCCTTGCAGCTAGTTCACGATGTACCAGGTGTTGCACACCCTGGTATGG
ATCGTTCTGTGAAACAAGCCAGATTGAAATACTTTTGGCCTCGTATGTCA
ACTGATATTACTGAGTATGTTAAGAAATGTAGTGTCTGTATGAAACATAG
AAGTAATGTTACTGGTCCTAATCCAATCCAGGTGTATTCAACTACTAGTG
AGCCATGGGAAAGAGTTACACTAGATCTGTTAACTAATTTCCAATGTTCC
CTCCAGGACAACAAACATCTGTGTTTTATGGTAGATCATTTCACCAGATA
TTGTGAGTTAGTTCCAATTGCAAATAAGACTGCCGAGACAGTAGCTAAAG
CATTTAAGAACGTATAATCTGCAGGCATACAACTCCGAAGTCCCTAGTAA
CAGATAATGGAGGTGAATTCTGTAATGAGATTCTCGAAAATATGTGTACT
TTGTACAAGATCTCTAAATCGACCATTGTTCCTCACCATCCTGCCAGTAA
TGGTTTAGCTGAAAGAACTAATAAGAAAGTACTTGATGTATTGAGAGCCA
TTATCAATCCCAATAGTGTAACCTGGGATGAAGTGATACCTGATGTTCAG
TGTGCAATAAATTCTGCTTACAATGCTTCTATAGGTGACACTCCACATTA
CGCGTTGTACGGTGTCGATAGCGTTTGCCTTATGAGTTGTTATATTCTAA
TCCACAACCAAATTACAATCCTGATGATTTCATAGCAACTAGTACCAGCT
TAGCTCAAAGTGTTTTCAGAAGGATCCGCCAAACACTTCGTAAATCAATA
GCAGAATTTACAAGAGTCACTAATATTCGAGCAAAACCAACCAAAATTAA
AGTAGGTTCGACTAACTTTAACAAAACGTCTGCAATGCCTAAGGTTGATC
AAAAGTTTGTTGGTCCTTATCGAATAGTTGAACATATCAATGGAAATAAG
TATAAGGTTAGAGAAATAAGTACGGGTCAGTATAAAGAATCGCATTTAGA
TCATATGAAGTTAGTATGCGATGAGGACGAGGTCCCTGACAACCAGACAA
ATGAGACAGACTCTGACAGTCCTCCTGATGCTGTACCATCTACCTCGAAT
AATCAGTCAGATGATCAACCTGAATGTCGTTATTCCTTACGTACACGACA
AGTATTGAGAAATCCTCAAGTATCATTTGTAAATACCAATTTAGATCTTC
CTCATCCACAAATTGAGTTACCCATTGCAACAGAGTTTGATCCTCCCAGA
GATAACCATTCAGTATATGTCAATCTCCCCCTAACAGAGTTGGGGTTAAA
TGTTAATAACCTGTATAGATGAATAATATAGTTTAACATCTATTTCAACT
GTATATTATTATATCAACTTAGTATTATTCAAGAATTTTTATTTTTTTGT
GTTCATGTTCTCTCTGAATTCTGAGATTTAACAATACTAGATTTGAGTGC
ACCAAGTCTGCCTTTTCTGTTACACACTTCCTTTTTGTAAATATATTTCC
TCAGAATCTGTAGATCACATGAATACAGATTGATCGATCATTATTTTTTA
TCACTTTTATTGTACTATTCCACCATTGAGCTTATTAATTAATATAAATT
GTGATATATCATACCTTGTAATGCAGTACATTAACTTCCATTCTGATAAT
ATCCTTATGAATAGTCATAATGTTCAACTGTTGTGTACTTTGACATTGTA
TAGAGTTAGCCCATATACCTTGATATACCTTTGAAGAGTTTCGAGAGTTT
ATCTACTCTCTGAGCCNNGCCATGGGCCAGGCTCGTCTGGTGCTTGCCTG
GTCAACCAGGCTGTTGCTGCTGGAGGCCCGCTGCCCCACATATCCATCAC
AGCCTGGTTGATCTGGCACCTGGTGAAGATATTTGTCCAGTTTCCTCTTG
AAGGCTTCTACACTGGTTCCAGCCGTGTTTCGGATATCTTCTGGTAAGAT
GTTGAATAGTCTGGGACCCCGGATGTTAATACAGTGCTCCCGTATTGTCC
CCACCGCACCCCTGCTCCTCACTGGGTTTATTTTACACTTCNTCCCATAT
CTCTCACTCCAGTATGTTGTTATGGCAGTGTGCAGANTTGGGACCAGGCC
CTCGAGTACTTTCCATGTATATATTATCATGTATCTCTCTCTCCTCCGCT
CCAATGAGTACATGTTCAAGACTTGAAGGCGTTCCCAATAATTTAGATGT
TTCAATGGCTCAATGTGAGCCGTAAACGATCTCTGGATTTGTTCCAGCTC
TGNTATTTCTCCTGCCCTGAACGGGGCCGTCAGCACTGAGCAGTATTCTA
AGTGAGGGAGCACTAGCGATTTGAATAGTGTCACCATCGGCATTATTTCC
CTTGTTTTGAAAGTTCTCAATACCCACCCCGTCATCTTCCTGGCTGTTGT
GATCTTTGTCTTGTTATGGTCTTTAAACGACAGATCAGCAGACATAATTA
TTCCCAAGTCCTTTACGTGTTCCTTTCGTTCTATGTGGTGACCCTCTTGC
GTTTTGTATATAGTGTTCCTTTTGAGTTCTTCATTTTTTCCATACCTAAG
CAGCTGAAACTTATCACCATTGAACGTCATGTTGTTCTCCACTGCCCACT
GGAAGACCCTGCTTATGTCCTCCTGTAATTTTTCAGTGTCCTCTACCGTA
GTGACTTTCATGCTTATTTTAGTGTCATCTGCAAATGATGATACAAAAGT
GTGCTGGGTGTTTTTATCTATGTCTGCTATGAGGATGAGAAACAGCAGAG
GTGCCAGGACAGTGCCTTGGGGCACTGTCCACACGACA
>LTR-29_CDe#LTR @cherax_destructor
TGTTACGCAGAAATTGGGGTTTCCCTGAGGCCTAATGCCTTGTCTAAGGG
CAAAGGGTAAAAGTTACACAAAACCCCTGTAAAACTAGGCCTTCCAGGTC
TATCCCCATAAACAAAGCTACGGTGTTACCNGTGTGGTTTAGTGCTCCAC
TGGGTTAGGGTATCAGAAGGTTCCACACAAAAATTCCTAGGTAAGAAAAT
ATACATTTATTTACTTATATTAAACTATATACAGTCCAAACACGCCTCTT
CACANATCAATTAGCCAAACCCCCTCAAAAACAGTACAGGACGGAGAAGG
CGGCCGGGTGGTCACTTNAAAAANAAAACAATNCACTAAGCGGTCAGCCA
AGCCACCACTCCCGTCCTCCNGAACACATCTCCTCCTATTTCTTCAGTTC
ACACTCGTCCCTTNGGGCCCCGACCATGTCCGAGCCCAGGGTGTGTACTG
GTACACCATTAAAAGAGCCTATGGCTTGAGTTAGCTACACAAAAGGGAAT
ACAACATCACAAACTTAGCTGAACNCAGGCTCCGTCTCGCCAGCCGCTAT
CCATGCCGCGCACATGTGTAACCCACGCGACGCCNACACCCTCACCACAA
ACATTTGGNAAATAAATCCCTAGCTGGATTTCTCTATTTCACCGCTTAAA
CTTACTTTACAGTATTCACCAAAAGNACAGCATATTTCTAAAATTATCAT
TTACATTTATCTAAAGGTTATACATTATTATTACTGTTTTTCCTAATTAC
CTGAAATTTATGGCACACTTCTCCAATAGCTATATATTACGTATATTTAA
ATGTCATGCAGAAACCTGCATAACA
>Gypsy-15_CDe#LTR/Gypsy @cherax_destructor
TGGGGGCCTGTATATGGGAGAATTATCAAATTTTGTGGTAATTCAAGTTT
GCAACCTGGAAAGTTAATAATCATACTTTATTGGGTTGGTTAGAGGAAGG
ATTCACTAGAAAATACCTACACTAAAATGTGGCCTTACTTTTGCAGGGGT
AGTACTCAGGTTACTGCTAGTTTTGTGTGAAATAGGTCTAATTTTTTTTT
GTTATTAGTGCCCATAATTTTTCTGGGACCTACCTTACCTTTGCAGGTGT
AGTACTCAGGTTACTGCTTANTTTTGTGTGNNATAGGTCTAATNCCTCTT
GTTATTAGTGCCCGTAATTTTCTNNGGGANCTAAATTGCCTTTGCAGGTG
CAATAACCCCAGATTGCTTACTTNTNTTGTGTGCANTAGTGCTGATCTTG
TTGTTANTACCAGTATTTTTGGGGGTACAANTTGCCTTTGCAGGTGCAAT
AACCCCAGATTTTATTTGTTTTGTTTGCAGTATTGCTGATTTTTCAAGGT
GTTATTAATACATATTTTTGTTGAATAATTTACACTTGCAGGTGCAATAT
TGCTGATTTTTAAGGGTGTTAATAATACAAATTTTGGTGCATAATTTACC
TTTGCAGGTGCAATATGGTTGGTTTTCTTGTTATTAATACCTAATTTTTT
TTTGGAGNTATTTTTCCTTGGCAGGTGAAATAGCTCTATTTTTTCTGCCA
NATATTTTGTGTGCTATCCTGTTTCANTTTTGGGGAGTTCCAGGATAATT
ACTCCTTGTGTTTCTTATANTAATTTTGTGTTGGTGCTTTACTGTGTGAT
TTATTATTTTATATAAGTTGTNGTGGATAGCAAGAGTTTGTGCTATATTT
TCCCAAAATGTCTCACAGTGGTGAACTTGCTGGGGTTGTTGTGGGTGATG
GAGGAAACCCTGGGTTAGGTTCCACTGGTAGGGACCTGGATAAGGAAGNA
NAANTTATGAGGTTGAAATTGGACATAATTGAGCAACAAAAAGACTTGNT
AAGGATTGAACGTACAAAGATCCAAGAACTACAAGACTTAGAAAGGTTAA
AGCAAACCACCAACAGGTGTGTAAATGCGTTTCANTTGGACANAGCCATA
AAATTTGTGCCCAAGTTCCTCGAGAAAGACCCAGACCNGTTTTTTCTCTT
ATTTGAAAGTACGGCCAAATCCCAAGATTGGCCGGAAAAGGAATGGGCTA
CATTAGCACGTACACAATTAGTTGGTAAAGGCTTACAGGCAGTTAGTTCT
CTAGAGGGACCAGACTTTGCTGATTATAAGAAGCTGAAGGAGGTAGTTTT
ATTGTCTTATCAGATTTTGCCAGAAAGGTATCGGCAGAAGTTTAGAGGGC
TTAAATTTCAAGCAGGGCAGTCTCTCTTAGATTATGGTAAGGAGAAGATG
TCACTTTTAGACAGGTGGTGGCGCTCCAAAGATGTGGTTGACAGTTATGA
GAGAGTGCGTACGTTAATTTGCTAGAGGATCTTTTAAAAATGCTCCTCCT
GACCTTAAGGCTTATCTTGAGGAGAAGGATCCGGATGATTTTAAATATGC
TTTAGAGCTAGGTGATAGATTTTTAGCTAACCAAAAATTTGGTAGTAATT
ATCACCCACCCCCTACTAATAATGGTAAGTTTTCTCCACCTACCAGTAGG
GGTAGGAAATTTCAGAAGTTTAAGTCACCTGTTTTCCAGCCGAATAACCA
CCAGAATTTTAATAAGCCTAATTTTCCAGTACCTACCCAGGAAAGTTTTA
AGTCCAGAGCCACTGGTCCAGGACTCCAAGGTACAGGTAGGACAAGCCCA
GGTCTTCAGCGTCAAGAGACCCAACCTAGGTCAAATGGGCAGGGGGCCTT
TACACCTTATTACTGTAATTATTGTCACAAACAGGGCCACCTGCAGCCAT
ATTGTAGACAGATGATTAGAGACCAGGCTGCAGCAGATACCTCTCCAGTA
AGTACGCCAGTTACATATGCTGTTGCTTGCATTGCCGTCTTGCCCAAAGG
TACACAGAGTAGTCCAGCTGTCCTAGACCCTCGGATGAAGGTCTATTCCA
GCAAGTCTACCGTGGCCTTACACCAAAATGAAGGTAGGGTATCAGGTGTT
GTATCCTTAAGGGACACTGGTAGCACGTACACCTTGCTTCGCAGGGGTGT
ATTTCCAGTGTCGAGTGACACATATACTGGTTTACACATTTTCCTCACAG
GGATTACTGGAGGTATTGTCAAGACTCCGGTGCACAGGTTATGGGTGGAG
TCTGCGTATCAGTCTGGGTACCTTCCTGTAGGTATTACAGAAGATGTACC
TTTTGCAGGTGTTGACCTTCTACTAGGCAACAATGTTTTGGGTCTCCTCA
ACAGTGAGGAATGTTTGGTTTCACAGGACTTTGCTTCAACAGGTGGTAAT
GTACAACCTGGAGTAATGGTGACTGACAGATTTTCAGTGTGTAAAATGAA
TAACCAAGTAAGCAAGAGAAGAACTTCCGTACCCGGCCTTGATTTTCCTA
CTGACTGTGGTGGCTGGGGCCTGGGGAGCCTGTTCATTGAGTCTGACCTG
CAGGAGACTCTTGGCAGTGACAACCCAGCCCCGGTAAAACCCGGTTTAAG
GGGAGGTTTCGGTGCTGGCATGGGAGTGACTACCCGGCCGCTGATGCAGC
TGGTTCAGGTCAAGGGATGTAGTGACTCCTTGAAGGCTATTCAACTGGCA
GCTGTGACAGGGGAAGTGTTTCCAAAATTTACCAAATGTTTATTTTACAG
AGCATGTAACCACGCAGTCATGGCAGAGCTGTTTGAGAAAAGTTTCTGAA
TTCTCTACAGATTCCCGATGGAGAATATTCCAGTATTGAGAGGGGTGAGT
TGACTTCTAACTGTTTCCCAACCACTTATCTTTTTACCAGGGTACCAGAG
TTCCTGCCTCTCCCTAATACTTTTGTGTGTGTGGTTTTGAGATTTCTGGT
AAAATTTTGTCAGCGAGGCTTTCACCAAGCCAACCAGAATTCCAATTATA
TGACATGTCATGTAGTTTTGAGATCCTTACTTATGGATGTCTATCACTTT
GAGAGTCACAGAAAAGTAGGGTGTTTTTACCAGTCTCTCAGGACGATGCA
TTTTTGTTTTCCCCAGTACCAGAAGGACTGGGAAGAGGGGATGCCCCTCT
TTTTCATTACCGTGTGGGGAAGCACTCTGGAATCATTAAGTCATGGGCTA
GGTGAGAATGGTGATGCTTCCCCCTCGGTGTTTTTTCTCAGTTTCAGAGA
CTGTTTGGCTAAGATGAGAGGGGCGGCACTAGTGAACCAGCCTACGAGTC
TGCCTAGGATAACGTGGGACCAGGAGGTGGTGCTACTTGATCTGGAGGCT
AGTGAGGAGGTGGTGATACTGGAGCCGGCTCCTAGGAAAGCTATGATTGG
GTTGGTGTGGAAACTGATGGTGGATACCGTCCCTGAAGATAATGTACACT
GGAAAATTGTACGAGATGGTGGAAGCATTGGACCTACTGAAAGAAGGGTT
GTAGTTGTGGCTCAGCCGTGGTGGGTCTTTGCGAAGGAGTTTTGGGATGC
TGAAAATGGGGGCCAGGTGAATCCCCATGAGGTAAATGTGGCTGTGCACA
GTCATCCTGTGTGGGGCAACATAAACTTGTGGGAAGAAACCTGCCGTGAT
GAAGATGTGAATTTTTTTATCTTTCAATGTACTTAGCGAGAGTCAGTGGA
CGTTGCCTTTCAAGGGTCTCACACTCGATGACCCTCTCAGCAGGTTCACT
GACTGCCGCAAAGTAAAATTGCTAACTAATGTTCGAGGGTTTCCTCTTAT
GAATAATTTTGTTGATGTACTAGACACACCAGTTGTGAGTTTGTGGCGGT
ATTATATGATTCTTATGACCCGATGTGCCAAGGACACACCCATAATTGTA
ACNTTAATATCTTTGTACATGAACCTTTTGTATGACATTAACCCTCATGA
TCTTTTATTTGTAAACNTGAGTCACCCACCCTGGGTTTTGCAAAATGATA
CGNGAGTTGGGGNANTCTTGTTGCAGGGTAGAGCAGGGCAAGTACTGCCA
GTCAGCTACTTNNCAGAGAAATGTAACAGACACCAAGGACGCTATGTCAC
CATAGCACAGGAAGCTCTGGTTTTAGTTCTGGGAGTGCTAACTTTCTTTT
CTGTTTATGTAACAGGGTCTCTGCATCCTGTTATGGTCTCTAGTGACTAC
AATCCAGTACGTTTCCTTCACTTAATGAGGAACCACCCTCAGAGCCTCAC
TAGGTGGGCCTTGTTATTACANCTTCTAAACCTGGTGACTCATTACGTGA
AGGGAATGGAGATTGTGGTTGCTGATCAAGTGTTTTGTGTGTAAATAGTG
TACACCATGTAGTGTATAGATCACTTATCTGTTCTTGTTTTGCAGTGATT
TGCGGTAGACGAGTAGATGGAACCTTGGACCACCAAAAAGGAGAAATGCA
GGTTGAGCGGAGTTGGAGGTATCAGAACGCCCTATTGTGTGTTTTGGGGG
TAGTCACATAAGGTGCCATACCTAGGTAAGGTATGCTCCGTTTTTTTTTA
GGTGCTGGCTGGTACGCCTCACCTGTGTTTTTTTAGGTGCTGGCTGGTAT
GCCTCACCTGTGTTTTATGTTGGCATAGGGGCTGTTGGACCTAATGTTTT
GGGTGAACGTGGGGCTGGCGGTGATGCCCCCCACTTTTTTGGGTCATATC
AAATGATCCGGGGTTTNTTTTGCTTCTCCAGGACTTTTAATTTTTTTTTT
GGATCACCACTGGGGTGACTCCAGGGTCCTTGGAATGACATGTAGGTGCC
GGCCTGGTAGGTCCACCTTTTAGAGGAGTCTTTGGTGATGACTCCAGTGT
TTATGGCCACAGTCCCGCCAACAAAATTTATGTGACTATTCACCTGGTTT
TTGGGGCCTGATATTTTTCTCCTCTCCCATGCTCTCCTGTTTCTCGTAGA
GGTGTGTCATGGGGAACCAGTTTTGTTTATTAAAGATTGCTGTGAGATGG
GGGTGGTTATGTGATCTTTCTTTCTACGTAGAATTTAATAAGAATTTTTT
TTCTCTTTCTTTTCACTACTCTTTGATAGTGTTCCTGTTTCAAGCATTGG
TGGTGTCATACATACTTTAAATCTGTCTTACAGCATTATTAACATGTGTC
AAGATAGATGGGAAATCAATAGGTGTGATACTTAGCTCTTGTGTTTGTTA
TTAAATGGCACTTCTCAGGGTAGTATGTACAATGTTCACTCTTTACATTA
TTATCATGTTTATTGTAATTTAGTAAAACGCATCAACGCCAGTGTGTGGC
CACCGCTGTGTTGTGATGGTGCCTTTTTCTAACATAGTTTTGTCAAAGCG
TGACTGTGGGCTCGTTTGGCATAGAACTTGATCACTTTTATGTTAGGCGA
GTTTCACATGTCCGCAATCTTATAGCCTCAGACTATTAAAGTAATTTTAC
ATATGAGCAGTGCCAAAAGTCATGATTGTGTGACTAATTCTCCAGTTATA
ATGTTTATGTTTATTTCCTTTTTTTTCCCCTTTTGCCTAGCGGTGTCCGT
GTGGACCCCGCTAGCAGAGTGAGACCTATGGTCTAGGGGTGGGGG
>LTR-30_CDe#LTR @cherax_destructor
TGTAGTTCACGTTACACCATTACCTGTAGTTCACGTTACACCATTACCTG
TATTTCACGTTACACCATTACCTGTAGTTCACGTTACAACATTACCTGTA
GTTCACGTTACANCATTACCTGTAGTTCACGTTACACCATTACCTGTAGT
TCACGTTACACCATTACCTGTAGTTCACGTTACACCATTACCTGTAGTTC
ACGTTACACCATTACCTGTAGTTCACGTTACACCATTACCTGTAGTTCAC
GTTACACCATTACCTGTAGTTCACGTTACACCATTACCTGCAGTTCACGT
TACACCA
>LTR-31_CDe#LTR @cherax_destructor
TGTTACGATCAGGGCTTCATCTATGAGCCTGTTTTGGCCCCCTCGTAACA
ACACGTCGACTCAGGCTCTATTCTAATTGTTCTTTAGAAAATAGCCACCT
TTTATTTATAATGGGATTATTAGATTGATCCAACTTAGTAAAAGTCATGC
CCTTTAATACATACATAAATACTTAGAGTATGTTACAAAGTTCTCTTTCA
GTGTAAAACAAAGATACACTATAAAAGATGTAGCAACAGATATAGTCTCA
ATAACGACACAGGTATATTAGATATCAGTCGAGACTAAGTAATATTCCTT
GAGTTGGGAATTTGTATTAAGGCTGAGAGCCTGGATCAACTCATGAGAGA
GTATATGATCGTCAAGAGAGAGCGAATCTACTCCCAACCAGGAGAGGGTG
TGTGAACCTACTGCCAATACCACGGTGTGGTAAGCTCAAGTTAGGTCGGT
CACGTGACAGAGGGGGGGAAGGCCGGCTGGTACGTAAACAAGTAACCGGG
AGTATGACTAGTGGTCTCCCACTACATGACCGGCACAGTAAAACTTTAAC
ATTGTAAAACAAAATTACAATGTAACAACCTACCTAAAACATAGCTAAAT
CGAATAATAGTATAAAGTAAGACATTTTCGTTTTAGCTAATAACGGAAAT
ATCTCCAATATACTATTATGATAAAAATACACACAATATAAAATACTGGT
CAAGGGTATACCCGTAACA
>LTR-32_CDe#LTR @cherax_destructor
CCTCCCCCTCACGACCACAGGTCGCACCAAACANAATATCAGAAGCCAAA
AACCTCCTACATATAGTAAAATTACTGGAATATGAACACAATAATGATAA
AGTTTTTAGAANCTTCTTACTTGATGTCCAAATTTATCTCACATTACAGG
AGATACTCTCATTTAACATATAAACAAAACCAAAGTACTACTGCGTCTCC
ATCTTTGACAACTATTTCTTCTCCGTACAAGGGCAGTGTAGTTAACAGTG
CTGGGACTCCATACAACGCCAGGTTAATGTTGTGATGGTACAGGCATCGC
CGATATAGCAGCCAGGCATAACTTGCTTTTGTACTTGGAGAATCACGGAA
GGCAGCAGTAAAGGGGTGATAATCTTATCCTAGCAGCTGGAGTGGCTTTA
AGGTGTATATAACTGAAGAGTGGTCATGACACTCCACCTTAGCTCAACAC
TCCGCATCATCAGTTTAGCTAACACGTAACCTCATAACTGTTGAAATACA
AAAAACACATTAAACACGAGGATACGTATATAGATAAATAAATGGACTAA
TAAGAAGTTACTCTATGGAACTAACCATCAAGTACTTTGGTAACTTTACT
TTTAAATTCTCAATTAAAATCAAGGACGCAACAAAGCGTCAGCTTATGAT
ATAAGTTGAACGTATAGACAAAAAACATGGTTTGTGTGTGTAGGAAGGGG
GGTCACTCGACCGCTCAGGTCGGATGGACATCAACTCGATTTCAACAAAG
TACAAACTTAAAGACCACACAAGAGCAGTCACCACAGACAAGCTCTTGGA
CCTCGACCATGAGGAAACGTTTACTGACAGACCACACAACACTACGAGGG
AGGTGCACTTGTAGCACCAGTACCTGTCCATATACCAAGTGGAAGAAAAC
TAACCAGAATCTGAGCGAAGACTGGACCTCCAGCAGCTCTACGAGAAGGA
GCGGGATTCCTTCTGCAACTATCATGAACAGGTCAAACAATTACCTGCAA
GGCGAGACAACGAAGGAACCGACCAGCATATTTCCACTCAGCTCACTTTT
ATAGAAATCAAACGATTGTTAAGTACATCTCTAGTAGCACCCTGCAGAGC
TAGTGCAATTTTGAGCACCTGGAGGAATAAGTGAGTCCGGTATTAACCTA
CATTAGACAAAAGTACTGCCTTGACAGATATACTAGTCAAGGACGCATCA
TCATCTCCAACCTGGNNAAGTTTGGTGACCGGCTTAGACAGTAAGCCTCA
ACATCATGGAAAATTTTGAACAATGGTAGANCGTTGAAACACTGACAACG
GACCGCTATCCACCACATCTTGTTAAACTCACAGTGCAGAAACGGCAGAA
GCTCTCAAGCGTCAGACTCAGGATTACCNTNGCTGAGTCTTGCTAGCATC
ATAGACGAATAATGTCGCCCAGTCAACACCAGCATTTTCTTCTGAAGCAC
CGAAGNAGCGAGTGGGTCCGGTAGCGGGAGCTCACAACACTGCTCCGAGA
CCGGAAAAGTAAAGAGGTTGTGACACCTCAGACATTACCTCTTGAAATTC
TTTTCAATAATAATTTTCTAAATAGCAACCGTTTGCTAAACACTAAAAGT
TGACACCAGCAGATACATGATGAACATATAAATAACATTCATGTTCAGTC
AAAACGCTTTCTCGGTGAAGTTTACTGAAGTCGGGAGAAACAGTCAGGGT
GATTTGAACAGTTGACTAACCATCAACTGCCGAAGCTTTTTATACAAACG
GGCCACAAACTGTGGGCCAGACACTGTTGAACAGTGGCGTACGTGGCAAC
CAAGAACACGGCGCCAACACAGCGATGAACACAGACGAGGGTGATGACAA
TACTAACGGAAGATGAGCCCAGGTGGGGGCAGCGTTGCCTCTCACACATA
CGCGCCTCACCTTCATATCTTCAATATTCTGAAACCTTTTACGCACATGC
AGCATACAGCCATTTTCTGCTCAGAGACTCGCCAATATACCAATCTGGCG
GAANTACCAGCAGACCTCTGCTCAGGGACTAGTTTGTCAGGCTAGTATGT
CAGAAGGGCGCTGACTTATACTCATGACACTGCTCCACCAGTGTCATCCG
CACCAGACTTACGNGGCAGAACCGTCAATCAAATTCTGCTCCAATACTCA
CCAGTTTAGTGGAAANATAAGCAGACGTCTGCTCAGGGACTAGTTTGTCA
GACTAGTATGTCAGACGGATGCAGACTTCTGCTCAGGGACTAGCTTGTTA
AACAGGGGCTAGTGTGTCAGAAGTATACCGACTTCTGCTCAGGGACTAGC
TTGTAATATAGAGGCTAGTGTGTCAGAAGTATANGCCGACTCCTGCTCAG
GGACTAGCTTGTACTATAGAGGCTAGTGTGTCAGAAGGCGTAGGCAGGCT
CCTGCTCAGGGACTAGCTTGTANCATAGAGGCTAGTGTGTCAGAAGTATA
CCAGCTTCCTGCTCAGGGACTAGCTTGTANCATAGAGGCTAGTGTGTCAG
GAAGCATGCCGACTCCTGCTCAGGGACTAGCTTGTAGCATAGAGGCTAGT
GTGTCAGGAAGCGAAGGCAGGTTCCTGCTCAGGGACTAGCTTGTACTATA
GAGGCTAGTGTGTCAGAAGTATACCGACTTCTGCTCAGGGACTAGCTTGT
AGCATAGAGACTAGTGTGTCAGGAAGCATGCAGAAAACACTAATGCTGGG
AGTGAAACCTATACTCAGGCATCACGAACAACGACGTCTTGAAGTAAATA
CGAAGAGCATCTGACTCTTCCTGAAGTGTCGGTCGCGTCTCTACATTCAT
GTCAGTCTACTGGACATGAACACCTCCAAAATGACTTCTTCCAGGCGACG
AAGGAGTTCCAAGCGAGATACTCAGAAGAAATGCAGCAGCACGAGACAAT
ATGGCGAGAAAACCGTAGTTTTCAAAGCATGTCTAAGGTTCAGACGAGCC
GCTTCTCTAAGCGTCCTCATAACTGAGTCACAACACCAGTTGCTGAAGCA
ACGATTCAGACAATAACAGACAGGAAAACAATCGCTGGCTCACACATGAG
GAAAGCAATACGAGAAAACACATGTCGCTTGCCATAAGTTCCTCTGACAA
GTCCGACTCAAACAGTGACTTCTCCGGCGTAAACATCCTGTCAAGAGCAC
TGTTAATCTCTTCGTGACAGTATTAGACATTCTTTACTACTTCCTCAGGC
AAATTCCTTTGAAGAATTCTATATAGTATCACCCGNGACTAACATGTCAC
CCGTGACTTGTAGTGTCACCCTGACTTCTCTAAGAGTAACTCTTACAGTT
TTTTCTTACTCATCTCCGCTGAACACTCGTTCCGGAGGACCAGAGGTGAT
AATCTCGCACCACACACTGTTTCCATAAAAGCTTGAATAAATATGAGTTT
TGCTTCTCATATTAGCTTTTAATGTCTGCAAGACAGACAATAAGAACAAC
AGCTCTACAAAGATTTCTATATGCAGAAATCGCACAGAGGCACCAGCATT
AACAGCTAGAACAGTAGCTGAACCAACAATGCCAACAGCAAGGCTGCAGA
ACAGATTAATGAAGTCCACATTAATCTGCAGTGAACATTAAGGAACTTGA
GAGTAGGTTCTGTTCCAAAATGTCATAACTAACTTTTATCCTTCCAATAC
ACTACCAACTAGAATGATATGCTTTGTCCCAGGACAGCAGTGACTCACAA
AAATGACAAAAGGTTCTTGGCCTTAATACTAAGGGCGAAAACAACACCAA
CCGTGCTAACTCCCGTCATGTGGATACTCAGGAAACTAGGTTACAGGTAC
TGCGAGGAATGTCCAACAACAGAGAGGGAGACAAATCAATCACCAGAGCT
CCAACCGTAAAGGGAGACACCTACCAAGAACTCGCCAAANTCAATCCTTT
CACTCTGCCCAATAATGGTGTCGCCAATACCAAAAGCAAAAGGGAAAGAG
ACAGTTACTTATACCCTGTGGTTGCTTATCTTCAGGGTGAGAGGTAAGCG
AGAGCCAAACATCAGTAGCCATCATTGCCGGAAGACAAACACAAGTTAGC
AACTTCCCATTCTAGANACTTCTCTGTACAGACTGTCAAAATATAAAGTT
GAGACCTAGCTCCCCTATCTGATGGTTTAGAACTTCTGCATGAAGGTGTA
CTTGAGCCTCAGATGATCCTGACATTATGAAAATAAGTTCATAACAAGAA
TGATTATATTGCTTAAGAGAATTTAGATCATATCTCCTTTTACCTCGGAT
CAAACCTCCCGGACAGAGGCCCCCATT
>BEL-Pao-2_CDe#LTR/BEL-Pao @cherax_destructor
ATGGTCCTTCTTAACCGAGATGTGGAATAGCTAGTTTAGCAGACACATTA
GTCTTAATTAGCTAGGCCACAGTTAATGTACCAGTCATTTTCGAAGCTAG
GTTAGTTTTCACACCTAGGCCCAAAGACTTACTCAGGCTAGGTTAAGCTA
ACTAATCAGAAGTTATTATTTACAGTAATCTACAGGCAGGCCAAGTAGGC
TAGTCAAGCTGTGAGTTTAGTTATTTACAGTGATTACAAGTAAGCCAGGT
TAGGTAACTTGCATATTTAATTACTTACAGTGAACTGCAGNCAGCCACAG
TTAGGGTAGGCCTCTGCAATAATTATAACAGTTATAACAGCTAGGTCAGA
TTTAACCTAGCTATTATTTACCTTGCAAGCTAGATTCAGGCTAGTTGCAC
ACTAATTTCAACAGTGATAAAGTTAGGCTAGGTGTTACCTTCACCAGCTA
ACTACANTAATTGTCTAGGCTTAGTTAAGCCAAAGCTAATTACACAACAT
TATTCATATACTGTTTATAAGTGAATTACTGAATTTATTTTGTGCTGACC
AATTGAATTTAATTTACAAAGACTACATATTTTTACTGTGTGAATTTTGT
TGTANTATTTGACTCATTTAATTTGTGATTTGCTGGCTCAAGCCCTGTAA
CTATTTACTATTGNGCACAGGGAGTTGCTAGGTTAAGCTTTCATAACAAC
AANATACATTTTGGTTGGGNTTGAGGGCTNNCAGTGCACATTCNNTCTGA
GTCAAGTCAACANCTGTAAAGTAAAGCCACCAAGCTTGTTGAGGGGCTTT
GNNNNTCACTTATTCTCACCCGATACCGTGTTGTACTNTGGGGTGGGCTA
ATTGACGTACAAATTAGCGACANNCTCTTAACTAAACCACAACNATGACG
GGGGGGAATNNGGGAGCACCTGCCCCACCCCTAAGCCAGCTAAAGCGGTC
TATGAGCGCNCACAGGGGNCGNCTAGCCAGGGCGTGTAGGGAGAGCCGNG
NTGNCAGGNAAGACGCAGATGCAGATCGCGAGGATCTGGAGAGGTGTTTA
GAGCTTTTAGAGGGAAGGCTAGCAGGCATTNGAGACAGCCTACNNNNANT
GCGAGGCAGGAGCCCNTGCGGCAGANGAACCNGGNGATGTTGTACAGGAN
ANCCAGGAGGANTGCGANGANCATGAGGNCGAANGTNNANCGGAGNNGGG
ACTCTGCAAAAGGCTAANGAAAGCACTGAAGGCTGATGCAGCAGGGNCAA
CAAATAATAGTACAGGGCACGCANGCCANCACAGTCCCCCTAGAGTGTTA
CCCAGATTGCCTACATTGAATTTACCAACGTTTGATGGAACTTTGACNGA
GTACATTGCTTTCTGGGATCAGTTTAAATCACAGATAGATGACAGGGATG
ATTTGTCAGATGCCACCAAACTACAGTACTTACGTTCACAGCTCAAGGGT
AAAGCCCTGGACTTGGTCCGGCATTACCAAANCACTGACATTAATTATCA
ACATGCCAAGGATCANCTGAAGGATGCGTNTGGCAACACAGAGGANATAA
NGACNGCTATATTTTATCGATTGNCCGATCTNGAGGCTTGCCGTCATGAC
CNTCAGAGCNTAGAGAAGTTCCGNATCGAAGTCACGAGTCTGACNAACAG
TCTCAGAGATTTACACGATTGGGGCGGATCGGAATGGATGGTCAGTCGNN
CGATTCAGAGGAAGCTAGCTAGCACTACAGTGCATGAGTTACACNTGANG
TACGGGACNAGCTGGTTCACAATACAACAGATTGTNGAAGGGTTGGGNGA
NNTCGTNNCTCGCCTGAGTGTAGGTCAGGCGGAGAGACCGCCCGNNAGGG
TGAAATCGTTTGACCACGCCGGACACTCGAGAGATAGAANTAAAGCTCCC
CCCGCTGGGATCGGCACCTATTATGCCCAAGACAGGCCCTCAACCAAGGG
GGAAACCACCAAGACGACCAGCACTAAAACATGTGTGTTCTGCGAAGGAG
AACATACTAGTTCAGGGTGTTCGAGCTTCACNACCTACGACCAAAGACGC
CAAAGACTAAAGGAGTTGAAACGCTGTTTCAAGTGTTGCGGCCAACACTT
TGCCCGGGACTGTGACCTCCAGCTCGGGGAGTGTCGAGGCTGTTGGAAGG
GTAAGCACCACAGTGCGCTGTGCCCTAAGGATACCAGATCAGCCCAGGCT
AAGGGGATCAAGCCCCAAGAGAGGGCAGAGAACAGAGACGAGTCTGAGGT
AGTGGTGAGTGTGGTGAGAGCGACCCAGGGGGCTAGTTCAGGTGAACGGT
TNCGAGGTTCCGTGGCACTGCCCACGGTGATGGCGGTGGTTATAAATGGG
AAGAGATCCGAAACGACCCGTTTGTTTTTTGACACCGGGGCCCAACGATC
ATTCATAACGGAGACTCTGGCGGCCAAGTTGAAATTGAAGTCCAAGGGTA
AGGCTGACATGAAGGTGGAAGGGTTCGGTGGGACAGTTCCGCACAGATCT
TATCCTGTTGTAGATGTAGCAGTTAGATTGGGCGGGCATCGCAGGAATAT
CTCAGCCTTGATAGTGAAGAGGCTGCCCGATATCATTACCACCAAGGGTC
TAGCCGCGGCAGTCAAACGTTTGAGGGAGTTGGGCGTGAAGCTAGCGGAA
CCGGAAATTACCACAGACAATGTCGGCAACATAGGAATTTTGGTAGGAGG
GGATTACGTAGACGAGTTCGTATCCACCAGAAAGGTCGTCAAGGAAGGTA
TCGGCCTGTACGGGACTCCCGCGGGGTACATCGTAGGAGGCAGGGTACCA
GCCCATTTCCCGGCGACGCCTGGGAAGGGGGGCTCTGGCACCACAGCAAC
CGAGGCCGTGCTAGTGATGCGGATCGGATTACATGAGGGCCTATCCGAAA
CCCAAGGCAGCATAGTTGACGGAGAACCAGTCCACAAACTGTGGGACTTG
GATGTAGTAGGGATTAAGGGTGATCAACCACCCCCCGAACACGAAGAAAC
TTATCAGGATTATTTGAGCCATGTCCAGTTCAAGGACGGCCAGTACTGGG
TGAGACTACCTTGGAAACCGGTACACCCTGCGTTACCCACTAACTTTAAG
AAGGCACGGGGTCAGTTGAACTCCCTGGTGAACAGCCTGACCAAGAAGGG
TCTGGTAGGGAAGTACGATGGCATTATTAAAGAACAGTTGTCCCTGGGGT
TCATAGAGAAGGTACCGCATGCCACTCCAGGAGGAAATACCCACTATCTA
CCCGCACATGGCTGTTACCAAAGAGTCAGCAACCACTCCCATCAGGGNAG
TCTTCAATTGCAGCTCACAGGCGAGTCCCCGAGAGCCCTCATTGAACGAC
TGTCTGTTCACCGGGCCATCTCTGACTCAGAAATTAGCCGACGTGTTGTT
GAAGTTTAGGACAGAACAATACGCCTATGCAGCGGATATTAGTAAAGCCT
TCCTACGAATTGGGTTGCAACAGCAAGACAGGGACTACACTAGGTTCTTN
TGGGTGGCGAACTGCGAGGTACCTGAGCAGGGGTACGAAACTTACAGATT
TAAGGCAGTGTTGTTTGGGGCCACGAGCTCACCGTTCTTATTACAGGCCA
CGATAGATTATCACCTGGCAAATTGTAACAGCCCCCTCAAAGAACTGTTG
AAGACTTTATTTTATGTGGACAATATGCAAGGCACCACTTCTGATGAGGG
GGAGTTAATGGACATCTACCAGGAGTCCAACGGGGAGATGCTCTCGGCCA
ACATGCCGCTGAGGGAATGGGTAACGAACAATCCTGCATTGCGATACAGA
GTAGAACATGATTACGCTGGTTATACGGTGCCGGAGGTAACCTCAGTATT
GGGAGTGGAATGGGAAATTGGGGAAGACAGACTTAGGGTGAAAAAAGGAA
ACCCGACGGGGACGGGAAGCTGACCAGAAGGTCCCTGTTAAGTAAAGTCC
AGACTGCCTTTGACCCACTGGGTCTGTTGACACCCATTACTATTCGTGGG
AGAATGCTAGTACAGCAGACCTGGGAGCTGAACCTGGGTTGGGACGACAC
ACTGCCAGAGACCATCTGTCAGGAGTGGGATCTAGTCAGCAAAGATTTAG
CAGAGCTACACGATTTCGCGTTTCCTAGGTCCCTCGGGTGTACTGGACAA
GATTATGACCTACATGTCTTTTGTGATGCCTCCTCCCGGGCGTATGGCGC
CGTAGCATACTTGGTGGGTGGGAGCCAGGTTAATCTGGCCACCAGCCGGG
CAAGGGTAACACCCTTAAAGGAGTGTTCAATACCAAAGCTAGAGCTCACA
GCGATGTTGCTGGGAGCAAGACTGGGGAAATATGTGAAAGAAGTGTTAAG
AAACCTGAAGGTGATCCACACTTATATATGGACAGATTCGGAGGTAGCCT
TACAGTGGGTACAGAACGACAGGTCCAAACTCCCCCATGTCAGGAACCGG
GTGAAGGAGATACGGGAGCTACAGACAGCATCCACTATTTTACATGTACC
TACCGATCAAAATCCGGCTGACCTGATCAGTAGAGGGGTGACACACAAAA
AACTGAGTAGAAGCGAGATTTGGTTTAAAGGCCCAGACTGGCTACCAGCA
AAAGAGCGCTGGCCAGAACAGAAATTCGGTGAGGCAACCAGCAGCATAGT
ACATTTCGTGGGGGAGTCAGGCACTGATCTGCTAGACCCCAAACGTTACT
CCTCGTGGAGGAAGCTAATGGGAGTCACCGAAATGGTGTTTCGATTTGTG
AGAAAGTTGATTGACAAGGTAAATAGAGGCCGACAGTTGTCGATNGTAGG
TCCCAGAGAGTACTGGATACAGCAGTACCAGAAGGAGAGGTTTCCAGGAG
TTCTGGAGGTACTAGCTGCCGGGCAGCCAGATACGGCATCAGGTCTAGTA
CCCGACTGCAACTCAGGGAGCGGTAAACTGGTCCACTCCTTGGGATTATT
CTTGGATCATGCTGGTCTGATAAGATGCAGGGGAAGACTACACAATGCTG
AGCTCAGTTATGGGAGCAAACACCCCGTGCTACTGGGAAACGATGGGTGG
TTGTCAGAGTTGGTGATACTTGACGCTCATCAGAGAACCATGCATGGAGG
GTTTGGAGAGACACTCACCTGTCTTCGTCAGAATTACTGGGTGCTGAAGG
GCCGAGCAGCTGTCAAGAGGGTGATAAGGAAGTGCACGGTCTGTCGGCGG
TATGATGGGAGGACTCTATCCTACCCTGGACCACCCCCACTGCCTCAGGA
ACGGGTGCAGAGTGACAGACCCTTTGAGACTGTGGGAATAGATTACACNG
GGGCTATCATACTGACAAACCCGGGAGGGGAGAGTGTAGACCCGCAGAAG
GTATATATCTGTCTGTTTACTTGTGCAACTACCCGAGCCGTACATTTGGA
ACTGGCGGAAGATATGTCTANCGAGACTTTCGTGAAGTTGTTCAGGAGAT
TCACAGCTCGGTTCTCTTGTCCACGATTGATTATATCAGACAACGGCACA
AGCTTCAAAGCGGCCAGCAAAGTCTTTAAGAATCTGTTGGACAACGGAGA
GGTACGAGAATACCTGAAGAAGATAGAGTGTGAGTGGAAGTTCATAATTC
CCAGAGCACCATGGCAAGGGGGCTTCTACGAACGTAATGTATGGTGGGTA
CGGTTAAAAGATGTCTCCGTAAGGTCTTACACAGCAAGAGGGTGACCACG
GATGAGTTGCGAACGATTTTGGCCGAGATAGAAGCGAGAGTCAATAATAG
ACCCTTAACCTATGTACAAAATGGTATTGACGAGGAGGAAGCTCTCACCC
CCAATCACATGTTATTTGGTAAGAGGATCGAGCCCTTCCCTGCAATCTTG
AGCCAGTCTTCTAGGGAGCAGGACTACTGTGGGCCCGAAGGACCCCCCAT
CAGCGAGGAACTGCACAAGAGCCACAATAAGTTAGTGAAGGTTCTAGACA
AATGGAACCAGGTATGGCGTAATGATTATTTGACAGCTTTGCGGGAACAT
TTTTATGGGGCGGACCCTGAGGGGAACAAGGTGACGGTGAGCCAAGGGGA
CCTGGTACTAGTCGAAGCTGAAGCACCTAGGGCATACTGGCCTCTTGGCT
TGGTGGTATCAACCCACCCAGATAAGGCCGGACAGCTGAGGATGGTGAAG
GTGAGAGTAAATGGTACTGAGACCATAAGACCCATCAACAAGCTGTTGCC
TCTCGAGGTCCACACGGTGAGGCCTGGACAGGAGAAGTTAGACCAGAGTC
TACCCAACCAGAGTGTCCGGACAACCCGTCGAACGGCACTCGAGTCCAGA
GCTCACTGGGGNNGCTTGCGGGAGGCGGATTTGATATAGACTAACCTTTA
CCTTCGTCGGCGGGAGGA
>LTR-33_CDe#LTR @cherax_destructor
CTTTTATTCTGTAAACCATTCAAAATCATCTCTATTTCTGTAATATATCT
TCCATTCTATCAAATGAGACCAAGAAAACTAGAATATAACCATAAATACC
ATACAAAAATAAACCACAAAGTCACTGTTTTAAATAAAAAACACGGTCAC
CGTTTTTTTTTCTCATGCACTGTGTGCTGCAGGATTTTTTTTTGTACTGT
GCACACTGAGCACTCAGACCCATTCTCTCATATGTAGGCCTACCAGCTAT
CTCCCGCAAGATTGGAAGTAGCTAGAGTTTTGGCGTACTATTATGGAACC
AACACTGGATTGCAAGCCACAATATTACGGGACCGGCAGTGAAAAGGGTT
AATGAGGTTGCGGCTGCATTCCCTAAAGAGCTGGAAGCTAATATAATTTC
CCTAACACTTTCGCAGGTATACAAGATGACGCACTCTGAGACGGGAGAGG
TCATGGTGCTGAAGGAACTGTACAGAGTAGATGAACAAGCTCAGAAGAAC
TTTCTTAAAGAGGTACTTTTAGCAATTTGTTTTTAATTACAGGTTTCCCT
ACATTTTATGCCTGTTTGCTCTATGTGAATTATGTGATGTAACATTTCTG
TCGGTAATTTTGTATCTTGTGATGTGCAGGAGGGCCCTCTTTTTATGACT
GTTAGGTTCCTGAGCCGTGGCAGTAAGCAGAAATTGCCAGCGAGTGGAAA
AGAGCTCTTTTCAACATGGAATGCATCTAAAATGCCTGATAACATGTATA
TACAGCCTCTCCTCACTCAACGACGGAGTTCCGTCCTTAAGTCCACATCG
GTAAACGAATTTGTGGTTAAGTGAGGATCATACTATAATTTTAGTGGGTT
TGTGTCAACCATCTTTGATATTGTTTTAATGTCACCTTTGTACCATTGAT
AACATTTCTGGTATATTTTTAAATGTTTATACAG
>LTR-34_CDe#LTR @cherax_destructor
TGTTTTAATGTCACCTTTNCACCATTTATANNATTTCTGGTATATTTTTA
AATGTTTATACAGCAGTGTACTGTATATATTGTAATAAACAGAATNGAGG
AAATCNGCTCTAATCTACATTATTTAGGTATGCATACTGGTCAGAGAGCC
CATCA
>LTR-35_CDe#LTR @cherax_destructor
TGTCGTGTCAGTATTATATATACACTTGTGTAGTGTATNAGAATTCATCC
TAGCTTATACAGCTGGTCCCTTTGCGTGTGACGTCACAATACCCGCTCAT
GTGAGAGGCGTCCTCCNGGGCATCGGCTCACAACCGCCGTAGACCCATCC
TTGAACAGACGTGGCCTGGTACCTCTCCCATTCACGTAATATATCTACTC
CACCATCCATCCGTGAGTTTACTTCCAACCATATTTACCTCTCCCANTAC
CCACACGACA
>LTR-36_CDe#LTR @cherax_destructor
TGACCTCGCTGGAGGACCCCTGCACCACCGTCCTGCAGAAGGGGACGACG
GACACCTCTTGGAATGAAAATGAGGGAAAGCATCTTTTCTGTAGTAGGGA
AATGTACCTTCAGGAGGACACCAAGGTTCTTCCTGACACAGACATTCGGT
ACTCGAGCACCGNCACCA
>LTR-37_CDe#LTR @cherax_destructor
AATTGGTGGCAGCATTGTGGGAATGGATTAGGGTATTTACACAGATTTAC
CAAGATAAAGCCGGGTCATTGTGTGAGTGCCACGGCATCCCGCCACCCGC
CAACTCTAACCGACAAAGCCAGCCACTCAGCCGGCTTCTTCAACTGTCCA
GGCAGTTTCTACAGCTTCCTGGCTTAGTTATCATGTTAATTGCTAACTTT
CGATGAGTTGATCAGAGTTTTGCAATTAAGCCAGTCAGTCTGTGGGAGAG
AGCGCCAGTTAATCATCCAGCCTGCCTCAGCCAATCATCCAGCCTGTCTC
TTCAGTCATACAACCTGCTCCTTCATGCTGTGTGCATAGTTACAAGCATT
CAAGTCAGCCAGTCTCGATGGCTTAAGCCACCTGCTTCTCCAGCCAAGCC
AGTTCCTCTTTGAAGTATCGTCTCCAACATCGCTTTGTGCTATCAGTTGG
ATGCTGGTAAGAGTGGTATTTACCATCTCTGTGGTATTTGTGGTTTTTTT
TTTAGCCAGCAAAGCTTAGAATATTCCTGTGCCTAGTAGTGTGGGTGCCA
GCTAACGTGCGGGGGACACCACTCACCCAGCGCTCCAAGACCCACTACCA
CCAAGCCTCATCTACCTGTGGGTTTTTTTCCGCCCATATACAGGGTCATA
GCATCGTCTTTTTGGCTCACATAGTTGGTCAAGAGTATCCTTCTCTGCCC
CTACGATAAAGCCAGCTATGTTCGGCGAGACAGTGCAAATTTCTTCAAGA
TTCTCCATGTGTGTATGGTGTGACGCAGCTGGGACTCCACCACCCTCCTC
CCCTCACCACCTCTACCAGAACTTCAGTGATAATTCATTCATTTTCTTGT
CTCATTTTATATCTATGTTCTTTTGTATTAATTCTCTACATCTTACCAGA
AGATATCCGAAACACGGCTGGAACCAGTGTTGAAGCCTTCAAGAGGAAAT
TGCGTCACTGTAAGCTCAGTGAGAGTTCATAGGGTATAACCGTTTCTGCT
CACGTGACCANCCGATGCAACCGTTAGCCCAATGTCAAAGGTCACCCATG
TCAAAGGTCAATACTTTGAACGCTATGAGCCCTGCTCGGGGCAGTGCCTC
AGTTACCATCGAGACACCGTGTAGGGATAGACCAGGCTTACGGCTCTGAG
AATTCCACCCTGTCTAATATACCAAGTTACCATCCCAAACTCGTCTGTTC
ATTACCCAATCTACGAAAGAACCTCCACGCAACAAATGGTGGCAGCTTGT
AGGCGTAGATTTTGAGTAATTTGAGCGGATTTGAGAGGAAGAAGAAGCCG
GTTAGTTTGTGGGGGGCAAGCGAGTGTACCAACCGCCGCCAGCGACTCAC
CTTCCCTCACCCGGTGACGTCAGCCATCCAAGACTCTTCTGAAGCAGTGT
CTCCAGTCTTCTGGCTTCTAATTGCAAGTAAACAGTCGAAGAGTTGATCT
GGGTTTTGCAATTAAGCCAACAAGCCAGTTTATGGGAAAGAGCCTAAGCC
AGCGTACAGTCATCCAGTGTCTCCTGCCATCCATCCAGTTCTTCACTGCT
GTGTGCAAGTAACAGCATTCAGGCCCACCAGTCCATTACCCAATCTACGA
AAGAACCTCCACGCAACAATTGGACAAGTATCTTCACCGGGTGCCAGATC
AACTAGGCTGTGATGGATATGTGGGGCAGCGGGCCTCCAGCAGCAACAGC
CTGGTTGACCAGGCAAGCACCAGACGAGCCTGGCCCATGGCCGGGCTCAG
AGAGTAGATAAACTCTCGAAACTCTTCAAAGGTTCAAAGGTATATCAAAG
GTACACCTGAAGTAAGTATTCATTTCTTGTGTACAAATTTATTCTTTGTC
TTGTGTGCAGTACAATTTTTTAATATTTTTTTTTCCAAGATCCCAAGACG
TTGCTGTGTCAGACAGGAATGTAGATGAAGTGTTGCACATGTGTCTAATT
TATCAACTTGTCGGTTCTCTGAACCATTCATCTACATTCCTGTCTGACAC
AGCAACATCTTGGGATCTTGGTACAAGGAATTCTTCAACACTTGTCCAAC
CTTTGGACGAAGACCTACTTTGACTAGTGGATGGTACCACTATGACCCCG
CCTCCTGCTTCGCCTCACCTGACTACAGTATATATGTCACTTCTAAGGCC
CTATGCTGTACTTTCTTCAAGATTGATGGACTGAACACATCGACTCCAGG
CCGAGGGACTGATTACCTCAAACTCCTCCTCTCCTTACAACTTCCTGCTT
TGTATTGGACTGATGAAGCCACTGTGTGGCGAAACGTTTCCTCAATAAAG
ATACCCAAGTGTTGCACATGTGTCTAATTTATCAACTTGTCGGTTCTCTG
AACCATTCATCTACATCTATTCCTATGAATTGTGATATATCATACTTGTA
ATGCATTACATTAATTTCCATCCTGATAATATCCTTATGTATAGTTATAA
TGTTCAACTGTTGTGTACTTTGACATTGTATAGAATCAGCCCAGAGCAGT
ATGTCTGTCGACTCTAGTTTGTATTAGCTGTATACCTTTGATATACCTTT
GAAGAGTTTCGAGCGTATCTACTCTCTGAGCCCGGCCATGGGCCAGGCTC
GTCTGGTGCTTGCCTGGTCAACCAGGCTGTTGCTGCTGGAGGCCTGCTGC
CACAGCCTGGTTGACCAGGCAAGCACCAGACGAGCCTGGCCCATGGCCGG
GCTCAGAGAGTATGTCGGGATGCCATATGTAACATGGCTGAGCTGT
>LTR-38_CDe#LTR @cherax_destructor
ACTATGACTACCAACCACCACCAACTGACTATGAATCACCACCATCAACT
ATGACTACCAACCACCACCACCAACTATGACTACCAAGCACCACCACCAA
CTATGACTACCAACCACCACCAACTGACTATGAATCACCACCATCAACTG
TGACTACCAACCACTACCACCTACATTTCAGAAGCATTGCACCTCGACAC
ACCTCCACAGTGTCTTAGTACCGAGTGTTCACCAGTGGACACAAGCTGGC
ACCAATAGTCTGATAAATCAACTCTACCAAGTTTCCCAGATCTTCACATA
CTTCGACACTTGCCAATTGACAATTATAATACACAAGTGTTCAACGTTCA
TCTCTATCGCAATGTTTACATTTCTTAACAAAGTTTCGCACTAAGTAAAA
TCAAAGAAAATTCCAAGTTTTAATTAAAAAATATGGATTTTAAAGCATAT
TTTCAGAAAACTTTGTTCGGCAACATAGAGCCAAAGGGAGAGGTCCTACA
GGTGGAGGCGGAGGAGGGCAGCACGCACCTCAGGGCTAACAATACCTCCT
TGAGGAGGCGACCACCGAGAGGTAGGAGAGTGTGACCACCCTCTTCGAGA
TGTTCCTTCAGGAGAATGTGACCACCCTCAAGGCAGTCCTGCAGAAGGTG
ACTTCCTTGAGGAGAAGGTTACTTCCTTGAGGAGAAGGTGACTTCCCTTG
AGGGAAACACCAACGTCAACACAGTCCTGGAGAAGGTCACTTCCCTTGAG
GAGAAGGTGACTTCCCTTGAGGGAAGCACCACCACCAACTTCAACACAGT
CCTGGAGAAGGTCACTTCCCTTGAGGAGAAGGTGACTTCCCTTGAGGGAA
GCACCACCACCAACTTCAACACAGTCCTGGAGAAGGTCACTTCCCTTGAG
GAGAAGGTGACTTCCCTTGAGGGAAGCACCACCACCAACTTCAACACAGT
CCTGGAGAAGGTCACTTCCCTTGAGAAGG
>LTR-39_CDe#LTR @cherax_destructor
TGTTGGGTGGGTTTTTTCGAGATATCAGACGGTTAAAGAGAAACACAGTA
GGTCGGTTGGTAACATATATTAAGAGAGTCTTGTGAGGGGAAGCTCAGGC
CTACTTGGGTCGCCTATGCCTAGTCGGGATCTTAGAGGGTATGCCTCTGA
GTAGCTGCTCACATGAGCGTGACTCGTGACGTCACAGCTAGCCACTGAGC
CTACCTGAACAGGGAAGCTTTGTATAACATAGCTGGGAATATCTACATAG
ACTACACAAGTAATACAAGTAATCAGGACATACTACTGACA
>CR1-2_CDe#LINE/CR1 @cherax_destructor
GCTCGGTCATGTTACGTATGGCGTCTCGACATACAATACAAACTCTTCAG
GCTGAACAGGCAAGCGGCTCTGGACTGATTCTATACAATAGCAACAATAC
CATTCTTAATCATAGGAATGGTATTAGAATATAATGGGATGTAATTGATT
GTAATGCATTACAAGGTATGATATATCACAATTCATAGTAATTTATAGAA
TCAACGGTGGGATTATACAATAAAAGTGATAAAAAAATTGATCGATCAAT
CTGTATTCTGAGGAAATATATTTACAAAGAAGACAGTACTTAACAGAAAG
GACAGGCTTTGTGTGCACAAGTCATTTACTGTTAAAACTCAAGAGAGAAC
ATGAATACACAAAAAATTATTTTGAACACATATTGTAAACACACAGTTGA
AAAACTCTCTTAACTTGATTATCTATCTCAACACATCAAGTACTTTCTTA
ATGAAGGACTGAACAGGCAAGGGAGAAACGGCTCTTACTATCTCTTACAA
CATGTAATGATTGCTCGACATACAACTCTTTACCTTGCAAGAATCACTGT
CAACTAGGATGTTATCACCATCTGGAACTCAAGGGACAACAACAGACACT
CCAGTGAGTGCACTAGCCACAGAAACGTCTTTCTGCAACGGCTTGTGACA
TTAGCAAGAGATGGCATAACTCATTGCAAGTAGTCTTTCTTCAACAAGGC
ATCCCCTGGGGAGGAACTACCACTTGAACAAGTAGTCATCACAGGGATAG
TAGTCTCAGTACCCAAGGTTGTCTGAGGTTCCTCTGAAACACTAGGTAAC
TGTACACTATCCTTCGTGCATGATATTGTAGGGACTGAATTCCAGACAGG
AGTGACAGTTTTACTAGTGCCTGACCGCTCAGTTATGTTAATAGGGAATG
CACATATCTATAAGGATTTAATCTGAACTTCACATTCCTCAGCACTGTGA
CAAATCTCGGATACAAGCTGTGAGAACTAACATATTGTCTAAGGGCTAGA
TATTGTCTTCCAGTCGGTAAGGGACTATTAGGATTTTGCACTGATTCATT
ATTGCTTTGACTGGCAGAATTCACTAAGGGGGTACTCAGAGGTGACTGGG
ACATAATTGCAAAGCAAGTACACAAGATACTGAGAGCAAGAATGCTAAAA
AAATGTACGACACAATTTAGCTTAAGTGAAATTAAAGATGCTTAACTAAT
TCTGCGTAAGTAATTAAAATGATACAAGACACACTGAGAAAGAAAACTCA
CTGAAATTTACTTGACAGACAAGGAAATACTTTGAGAAATAAAGAAATTC
AAGAAAAGGGAAATATTACTTTAATCTGAATTAATTGCAAAAGTGAGCTT
TCTTTACTCTCATTTTCAATACTGATATCTAATAATAAAATTGTAAATCA
ATGCAAAAAGAATAAACAGAATCAATAAATCTTATGCAAATATAATGGAC
TGTGGGAAACAATTTTCTAAAAATGGCACAAAACCAAATTAAAATATTAT
GCAATGATAACACAACTAAATGAATATACTAGAATAACTGAGGATGTTGC
ACTGAATTATGATTTATCAATCTTGAAAACTGAACAATTACTGAACAAAG
TAGAGCACAAAAAACTATAAAAAAAATTATGAAAGATATTAATCACTGTA
GAACAATAAATGTCACAATGCAATGAAGTTGCAGAATTAGTCAATTTATC
AATAAAAATTACACACAGAAAATACAGCTTAAAATAATGGAATTTAGCAG
CAAGAAATAACTGGTTTGAACACTGCAACTCTTAATTTCAATGAGGCAAA
CAAATTACACAGAGCAACAATAACACTTACTTTAATTAATCACACTAAGA
GTGAATTTGTTCAAACAAGACAACATGAATAAAAATAAGGCAAGATATAG
AACTGGAATTTCAACACTTACAATGGGTAATATAAATATTCTTGCACTAG
ACTTGATATGGCAAAATAAAACTCATATCTGTTTTGACACACAAGATATG
GCACCGTCTGTGAAAATTCAAGGGAAATGAGGCACTGCTTGGCATAGAAA
AATGGTACACTGGGAAAAGTTCAGTGAATGAATCAACACAAAAATAATTG
CAAAAAAACACAAGGAAAATGCAATGAAAATAATGTAAGACACAAGAAAA
TAAAATATGAAAAATAATACAAAATAATGAAATTAAGGTAGATAGCACAA
CACTTAAGAACAAATAGTGAATTAATCAGTTCACAAGGAATAAATGACTG
AATAAAAATTGAGCACAATACTGAACTCAACAGACAGTTAATAAATGTGT
ATAGAGAAAATGGTACTTACTTCAGGTGAAGAGAATAACACAGCACAACA
TATATATAAGTAAAGAATCTAAATTAACACTGAGTCTGCAATTAAAGCAC
AAGTCTCTGAATATCAAGTCGATTCACTAGATATCAGAGTGGGGAAGCGT
CACAAGTGGTGTTCCACAGGGGTCAGTATTGGGCCCCTTGTTGTTCACAA
TCTACATAAAAGACATAGATGAGGGAATAAATAGCGACATAAGCAAGTTT
GCCGATGACACCAAAATAGGCCGTCCAATTCATTCAAATGAGGACATTAG
ACCACTCCAGGAAGATTTGAATAGACTGATGCAGTGGTCGGAGAAGTGGC
AGATGCAGTTTAATATAGATAAATGCAAAGTTCTAAATATTGGACAGGAC
AATAACCATGCCACATATAAACTAAATAATGTAAATCTTAATACTACTGA
TTGTGAAAAGGATTTAGGAGTTCTGGTTAGCAGTAATCTAAAAAAAGACA
GCAGTGTATAAGTGTTCGCAATAAAGCAAACAGAATCCTTGGCTTCATAT
CAAGAAGCATAAATAATAGGAGTCCTCAGGTTGTTCTTCAACTCTATATA
TCCTTGGTTAGGCCTCATCTAGATTATGCTGCACAGTTTTGGTCACCGTA
TTACAGAATGGATATAAATGCTCTGGAAAACGTACAAAGGAGGATGACTA
AGTTGATTCCATGTATCAGAAATCTTCCCTATGAGGATAGACTGAGGGCC
CTGAATCTGCACTCTCTAGAAAGGCGTAGAATTAGGGGGATATGATTGAG
GTATATAAATGGAAAACAGGAATAAATAAAGGGATGTAAATAGCGTGCTA
AAAATATCTTGTATTGACAGGACTCGAAGCAATGGCTTTAAGTTGGATAA
ATTCAGATTCAGAAGGGATGTAGGAAAGCATTGGTTTGGTAATAGAGTTG
TCGATGAGTGGAACAAACTCCCGAGTACAGTTATAGAGGCTAAAACGTTG
TGTAGTTTTAAAAATAGTCTAGATAAATATATGAGTGGGTGCGGGTGGGT
GTGAGTTGTACTTGACTAGTTTGTGCTACTAGGTCAGATGCCGTGCTCCT
TCCTTAAGTGGATGTAACCTGACCTGGCTGGGTCGGGGCATTGGCTTAAG
CCGGTGGGAGACTTGGACCTGCCTCGCATGGGCCAGTAGGCCTGCTGCAG
TGTTCCTTCTTTCTTATGTTCTTATATATATAAAAATTGTCACAGCATTC
ACAAATGTCTCTGTTTACTATAATGCTTGACTGAAGTGTAGAAGTGACAC
AGGTGGGGGAGTAGGAGGGAAGAGGATGATAATGGAGTCTTGTGGGCTGC
GTCACACCATACACACACACACAGAATCTTGAAACAAATCTGCGCTTAAT
CTCGAGGGACTCACACAGCAAGGCTTTTGCAGTGTTGCATGGGTAAGAAG
AAGCACTCTTGAATCTTGACCTGCTATGTGAGCCGTAAAAATGATGATAG
AGACCCGTATATGGGTAGAAGAGTATGCCACATGTGGTTTTGGCTGTGGC
GTGATGTGGGTGGCTGAGCAGCTGGGTAAGCGTCCTGTGCAAATTAGCTG
GCTTGGGCTGCTACTTTTGCGTCTGTGCGTGCTCGTCGGCGACACCCCAC
ACTACTAGGCACACAATATTCTAAGCTGGGCTGGCTTAAAAACCCACAAA
ATACCACAGGGATGGTATTAGCACTCAGGACAGCTTTGAACTGGTAGCAC
AAGGCGATGGTGAAGACAGGAACTCAACGTGACTTGCTTGGCTTACTTCT
CTCAGTCAACTGGGTTGACTTGCTGGCTTAAGCCCACTACACTTGCTTGG
CTTGAATGCTTGTAACTATGTGCACAGCAGGTTGGGAAGCTGGCTTTGCA
GGCTAGGCTGGCTTAGGACTTAGGCGGCTAGTTGCCTTAGGGCTCTCCCC
CACACTCTGACTTATCTGGCTTGGCTTAATTTGCAAAACTCAGATCAACT
CCTCGAAGGTTAGCAAATAACAGATAAGGCACAAAACTGACCAGGAAATT
GTGTAGACAGGCTGGAGGATGCTGGCTTGGATTAGCATGCTGTTGGTAGC
TGGTGTCTCTAGGCCTCCACGAGAGGTCACACACATAATGTCCATCGGCT
TGGTAGAGTTTATCTCCTAAAATCACCGTATTGTCAGTATTATGCGCGCA
CCCACCGCTGCCACCATT
>LTR-40_CDe#LTR @cherax_destructor
TGTTGGGTGGGTGTTCTAGAGATATTGGACCGTTGAAGAAATACACAGTA
GGTTGGTTGGTAACATATATTGAGAGAGTCTTTTATGAGGGGAAGTCCAG
CCCTACCTGGCTCACCTATGCCTAGTCGGGATCTGAGATTGTATGCCTCT
GGCTAGCTGCTCACATGAGCCTGACTTATGACAGTCACAGCTAGCCACTG
AGCCTAGCTGGACAGGGAAGCTTTGTATAACATAGCTGGGAATATCTACA
TATACTACACAAGTAATACAAGTAATCAGTGACACACTACTGACA
>LTR-41_CDe#LTR @cherax_destructor
TATTAGTAATTTAGGTACTTGACTGTTCGTGAGAAATAAAGGTTCTCGGC
AGATTTTCCAGGTCTACAAATCCGCCTGCCTTGAACGGAACTTTTAAGAG
TACAACAGTATTCCAGCCTCATCGTTGGCATGACATCTTTTGGTTTGAAG
GCACTCGTTAGCCAGCCTATTTATTTTTCTTGCGGTTGTAAGAGCAATGA
AAAACTGAAATAACATTAAAGAGATCATTAAGAAAAAGGAGAGACAAGCC
AGCCAGCTTGGGAAAAAAAANAACCTGATTTTCACATGGGTGAAATTTCA
GATTACCTGTAACAGATACTCGTTAGAGGTGGGACTGAAGAAATGGGAGA
AGGGTCAGCTTTGAAACGGGACTACAAGAGACTGTGCAGGAATTAGACCC
CA
>LTR-42_CDe#LTR @cherax_destructor
TAAAGGGATTTCAGCGGAAGGAAAATAGTTAAAAGTAACTTTAATCCTAG
GGAAAGGTAATAAATAGCACTTATAAGCTAAACCAGTATAGACTGTCAGT
GATGAGAGTTACGGTTAGCCGAAATTTAAAGCCAAGACGACAGTGCACAA
GTGTTCGCAATAAAAACTAATACAATGCTTGGCATCACATCAAGAATAAA
TAATAGTCTTAAGGCTATACTTCAACTTTATAAATCTTTTAGACCTCATT
TAGATTATGCTGCTCAGTTCTGGTATCTATAGGATGAACATAAATATGCT
TGAAAACATAGAGAAGGATGAAGTTCATTCCATGTATTCGAACCATGATG
AAAATCAGACACGTGTGCAACATCTGGGTATCTTTATTGTAGACGTTTCG
CCATCCAGTGTCTTTATCAATACAAATTCAATGACATAATTGTAAGACAG
AAGAACGCTATACAAAAGATTAGTGTAATCAGTCCCTCAGCCTTGGAGTT
GGTGTGAAGAGCACCATAGTCGTGAAGATTCTGGAGCACAGGCAATTTAG
GTAGTAGATTTGCCGGTATAATCGCCCGGCCCGGGCCTTTTCCAAGAGGT
GGCCCGGCCTTGGCTCCCTGTCGTGGGAGTCTCTCAGACTAATGTCTGCC
ATGGGAGGAGGTACAAGTACCTCCTCGTCTTCTGGGACCAGCTGTCCCCA
GGCCTAGCCACATTCCCCACCCCCTTCGGGGCTTGGAGGGAGAAGCTAGG
CACCTTGGGCTGCCACAAACCCCGCCCACACAGGTCTCGAAGGGTGTGGC
AGCTGCATAGCAGCAGACGATGTCAAGAGGTGCAAAGGCAGCAAGCACTG
CAGCTTTGGGCATTAAGCCCGAGCGCTGGGGAAGCTCAGGAATGCCTCTT
GATGTGTGTTGCTGCTGCTGCTACTACTTCACTTGTCCGTTGCACTCTCG
AGCACAGTCAAAAAGGCTGGTGCTTATATACTGGCGTCAGATGGAAAGGG
ACGGGTAGCAGACGAGGGCATAGTAACTGGTAGGCAGGATTCCCCACAGC
TAACCCGAGGGACGCGGTGGTAGCAGTAGTAGTAGCAGCAGCCGCCGTGA
AGGAGGTTATGTAGATGTCCTATGAAAATAGGTTTAGAATTTGGGAAGAT
ATGATTGAAGTGTACAAATGGAAAACAGGAATAAATAAAGGGGGATATAC
AGAGCATGTCGAAAATATATAACAGACAGGACTAATAGCAGTGATTTAAT
GTTTGAGAAATTTAAATTTATAAAGGATTTTAGGAAGCATGGGTTTGGCA
ATAGTTGTAAACGAGTGGAACAAACACCAGGTAGCGTCACTGAGGCGAGA
AATTTGGCTAGCTTTAAATAAAGTTTAACGGGTACATGAGTGGGTGTGAA
TTGGACTTGCTTAGCATGGGCCAGTAAGGCTGGTGCAATGCTCCTTCGTT
CTAATGTTCTTCCGAGATCATGAAAACCTTGGCCAGAAGGTGATGCCATA
ACCAATAAAGATAACAGAAAAAAAAATGTGTACAAAGAACTTTGACTTAA
CCAAAGAGGCAACGAGACCAAAATGCAAGCAACAAAAGTGCCGAGCATGT
ACGCAGAACATGTACGAGTGAAGAGATAAATAAGCAAGAGGTAGAAACTG
TCAAGTATAGAAAAAAAAAATCTTGAAACATACTACCATCGGCTAAAACA
GAACCAAAACTAGTTCATAGCCAAATAAGGATGATGGGGAAAAGGGCCAG
GTAATATTGAAGAATGGTAGGGGGGAAAAGGAAGCACCAGAAGAATTAAG
TAAAAGTCTTGAAACTAGGATAGATACTAGAAAGAAAAATCACTCCAACA
AAAACTAGTTAACGTATAAAAAAATATTCAATAGATTGGAATTGGTAAAG
CTTCGTTTTAGAAAAAAAAAAAAAAACTCGTTGGGTGGGGAAATAGGTTC
CAGATGTGTTGTAA
>LTR-43_CDe#LTR @cherax_destructor
TGTCGTGTCAGTATTATATATACACTTGTGTAGTGTATTAGAATCTTCCT
AGCTTTACATAGCCGGTCCCTTTGCGTGTGACGTCAGACGCTTGTGTGCA
TGTGTATGCCCAGAGGCAGGCGTCGCTCTCACTACGCCATAGACCTACAA
CTGGACAGGAGGTGCTGGGTTACTATTCCTCTCTCACGTAATATATCTAC
TCCACCATCCATCCGTGAGTTTACTTCATACCCATATTTATCTCTCCCNA
TACCCACACGAC
>LTR-44_CDe#LTR @cherax_destructor
TGAAATTTGAACATAATTTGAACTTAACAATTTTGAAACATAATAGTTTT
ACAATTTTCAAACATAATAGTTTTACAATTTTGAAGCATTACAGTTTTAT
AATATATCAACATAATAATTTATNATTGAGTATTTA
>LTR-45_CDe#LTR @cherax_destructor
ACCCTTTGACTGTCGGAGGCCCCTCTCTGAAACTGTCATTCTATGTCGGG
AAATATTCGAAAAAAAAAAAAAATTTCTTATCAAAATGTTAAGATTATTT
TTCTGATTGTTTAAATCCCCAAAAAAATGTTTTGCGATCAGTATTTACCG
AGATATAGAGGCGTAAAGTTGGCAAAAAATGAGCCGCGTATGGCAACAGC
GGCGAATGCCGCTCACCCGGTAAACTTTGGTTTACTTCCTTTCGTAGGTT
TCTTGTTTTTTTCACTATTTTATTTTTTTACATAACTTATGTGGCCTGTG
AGACCAAAGTAAGGTGCAATGTATATATATACACTCATTGTATCCAACAC
AATAATCGCACAAACATTAGTATCATTATATTGTTTACAAAACTTGTTTA
CACCAACCAACAATAAAAAAATTGTTTATTACTATTGTTCTATAATATAT
ATACACATATATAATGACTAGACACTTTCCATCAACTGCTATTAGCACTT
CAAAGCTCCAAGCTGTGTGTGTGTGTGTGTGTGTGGGACATCTAAATTTG
CTGAGTCAGGGTAAGGCAGCTGTCAAAATGACATATTATAACATTACTCA
CCACCCCACACTGCCTGTCAACCTGTCAACACAAAAGGGGACCCTTGTCT
TCTTCTCCACAACCTCCTTCCTTTCCTTCATACCTACCTTCCTAGCTTCC
TTTCTTCCTTCATTCCTTCCTTTCTTTCTGCCTTCCTTTCTTACATATTT
CCTTCCTTCCTTCCTCTCATCTCTTCCTTCCTGCCTTCCTTCCTTTCTTC
CTTCATTCCTTCCTTTATTTCTTCCTTCCTTTCTTACTTCTTTTGTTCCT
TCCTTCCTCTCATCTCTTCCTTCCTTCCTTTCTCTCTTTCTTTCTTTCTT
CCTTCCTTCTTCCTTTCCTCCTTCCTTACTTCTTTCCTTCCTCTCATCTC
TTCTTTCCTTCATTCCTTCCTCACATCTCTTCCTTACTTACTCTTACTTA
CTTTCTTTCTTTCTTCCTTCCTTCTGGTATCCTGGGCATTGCTTTCGGTC
ACAAACTCATCAAAACCATGAAATTTATCTTCAGAGACACTTCCATCTGT
GTTAGAGCTATCATTGAGGAAGAGAAATGTCCCAGATGCGCCAAGGAGTC
AGATAATTCTTACCGCTAGGCATGCTGAACAAGGACTACTGAAATGGTGT
TCCCACAATGCACCAGTGGCTCCCCGATTTTTTTTATACTGCGCACACTG
ACCACACAGACCCATTCTCTCACATGTAGGCCTACCAGCTCTCTCCTGCT
TGATTTGAGGCCGCTAGAATTTAGGCGTATAAATACGTCCGAAACATTGG
CTCGTAAGACGTATATATACGTCCGAAACAGTCAAAGGGTTAAGCAA
>LTR-46_CDe#LTR @cherax_destructor
TAGACAGCCTGTACTGTCTGCATAGACAGNCTATGCTGTCTGCTAGCTGA
GTTCAAATTTCNTGCCATGCTCGTGCTGCCACCTATAGGCCCATACCCAG
TTCAGAAACACCACGCTTACATCGCCCTCACTCTGGCAGCGGCCTTCACT
CAGTAAACAAGGTCTACTCCTCTCTCCCTCGCTGGGCATGGCCCCTCCGG
GCCATGGGCACAAACACACTGCCTGTGTATCCA
>LTR-47_CDe#LTR @cherax_destructor
TGGAACAATACACAGATAACCTTGACTGGAACAATACACAGATAACCTTG
ACTGGAACAATACACAGATAACCTTGACTGGAACAATACACAGATAACCT
TGACTGGAACAATACACAGATAACCTTGGCTGGAACAATACACAGATATA
G
>LTR-48_CDe#LTR @cherax_destructor
CTATCTCGCAAATAAAGTAAGAAGCCTCCGAAGCTTTTCATTCATTCCCG
CTACCAAGAACGACTCAAATAACCTTTTCGTAAACAATTGTGGAAGTGGT
GGTCGCAGCAGTTGTGTTGCCCGAGGAGGGAAGGAAGGGAAATGAAGTTG
TCTTCACTTCATCAGCCTACACAAGAAGCATCCGTCTCTCAACGAGTTAT
CCTGATGTCGTGCCTGCAAGTCTCAGCATCCAAACACAAGTACAAGCAAG
ATCCAGGCCGAAATTTGCCGAATTTCATCGAGAAATATAAGTGGCATTCA
TGCGACTCCACGCCACAGCATCCCTCCCACGCTATTTCTCAAGTCAAGTG
TTCAGCGTTACCAATATGTTCTGTTGTTGGTGTTCAGCTCAGCACAGCTA
TTTCAGCAAGTCAGAGGTGAGTTTCGTGGTGATTTCTGAGTCCAGTGTGA
GTGTTTCTCCCCTGCTCACCACTCACGTCGCCACCACACTTCTCTCCACC
ACTGCCCACTCCCTCTCTGCTGTGTATTCCTGTGAATTCAGTGTAAATTT
GCCAGAGCTGTGTATCCGAGTGCTCGAGGTCACTCAAAACCATGTGGATT
CATGAGCCATGTGGATCTACAAACCACGTGGATCATGAAGCCATGTGGAG
CAAGCCACGTGGGGTGTGGATGAAGCCACATGGGTTACCAAGCCAGACCT
CCCAAGATACGCTGTGGTCTGCTGCCAGCATCAACCCATGATGTTACCTT
ATGACGTCACCAACGATGCTGCCCAACTTCATGACGTCGCCTCGCGATGT
CACCCCATGACATCACCTCACGACATCACCCCTGACATAACCACATGATG
TCACACTGACAGTGTTAGTTCCACAGTGAGCAATATGTTTGTGTCGTCGA
GAAGATTGAGAAAAGATATGTCATGCGTTAATTCCTCTCAGTCAGTGTTC
TCACATGTTCGTGTATGGCTTAGTGTCTATTTTTGCAGAGAAAAGCATCA
TTTGCTAGTAAACCATGTTGTACCTCATGTGCAGTAGGAGTGTGCAGTTT
TCCATGTGTCCTGATTAAGTGGTCTTAAGCACAGCTCTGTGTGGACCACA
GTATTGTCTGCTCCCAGACCAGTGTAGCACCTCATGTTACTTGTCACCCG
GTGTGACCGCCCGCACGCTTAGTGAGTTCAGGCATCAGTTAGGAGTGTCT
GAGCCCATGTACAGAAAGCTCTTTATGTTCGCCGCTCGTAATGCCCTGCT
GAATCGTACCTGCTACGATTCCCATCGAGACCTGTTCCACTTCACCTCCT
AGACCGTCAGAGTGCAGTTATATGTAGAGAACCAGTCTGAGGACGCTTAG
ACCAACCTCTGCTGTTCAACTGTCGAGAGAATGACACTCGTCAAGCCGCA
GTTAACCGTTAGCCCTGTTGGCAGGTGCTGTGTTGTGTCAGCCTCGTGTC
ACAGCTTCACTGAGCAGCCTGCACAAAGATGATGTCACTTTGACTGCTAG
CCTGCTCACTCCAGTATGGTGTATGCTGTTGCGACCCTCAGATGTTATGC
CAAGTCATCTCTGCCACTACTCACTCCATACTCGCCGGCAGTGACAGCCC
CAGCGACAGTACCAGTCGAGAAATGTTCTCCTGAGTCGCTTGCCAGAAGA
GGTCCTGCCCAGTTGCCGACTACTGACGATGCCTCACTGGAGGGCACCAG
CAGGTTGTGCCCCAGGTTGAATGAACCCTGCAACGACTACTATAATGACT
GCTTCACCGTCCCAGAGGAGACCGTACCCTGTTACGTCACAGATCAGCTG
TAGCGATGTCTCCTGTTTTGCAATATCTGTCCAGATGCAGGAAGGTGTGC
ATGATGCCCCCGAGGATCACTGCCTTAGACCACAAAGCACACCACCCTTT
TTTTTTCTTCCTTCTCTGTAGGAAGTTTTTTTTCCATGTCCACATATGTA
TATACATATATATGTTTTTATTTTGTGTTCTGTGCCCTGTTCCGCGAGAG
AGAGACGGAGATTTTTTTTAGTGCAGGACATGGTCGAGGACGACCATGGT
GGTGCATGGCCGAGCAAATG
>LTR-49_CDe#LTR @cherax_destructor
TGTTTAGATACTANNTTGATTATTGCTGTAATTCAGAGGATGATTATTTT
CATCCAGANTTCCACGTACTTCATGAAATGTGTATAGGAAGGCCCCGTTT
TGCAGCTCTTCACTTTANGGCGTTTCGCTCATGCA
>LTR-50_CDe#LTR @cherax_destructor
GCGCTTTACAATTACACTCATTCTTCATTTATTCAGACTTATTACAATAA
ATATATTCATCACTCACTATAAGCTAAGTACCAAAATATCTTAAGGTAAG
TAATGTGTGTACTGTATATGATTTTTCTATGCCTAGCTCTACTGCTCGCT
TAATATATGACAGTGTAAATATATTTTCAGGCTTTTATATGCATTTGAAA
GTGAAAAAGGGATATGATTCACTTTACAGCGACATTCGCTTTACAGCAGT
AGCCCGGAACCTAACATGCTGTATAAGCGGGGTCCGCCTCCACTCTATAA
GACTGATTACGCTTCTTACCTTACGTGATGTGTATAGTTGTTGCAGTTGA
TTGATCAACTTCAGCAACCATACAATGGATTCTGGTTAGTCTCAAAATAC
TGAGGTGTTTGTTAAAAAGCTGCAGCACTATTCTGAAAGTGCTTTACATA
CGTGTTTAGGTTTGGCAAGAACCTGCCTAGTATGGGCCAGTAGGCCTGCT
GCAGTTTTTCTCATCTCTTATATTATAATATATTCTTTATTTTTTAGCTG
CAACAGACTGATTTCTTGTTGCATTTTTGTTTAAACTGATCGTTCTTTAC
ATTAAAATAAGTCGTACGTTGTATTAATGTTGGTAGAATTACCCACAATA
TGTTGGGTGAAAGGACACAAGTCCAATTAATGTGACATTTTGTGACAACG
TTTCGCTCTCCTGGAGCTTTATCAGGCTTGATAAAGCTAATGGAGAGCGA
AACGTTGCCACACTAAAATGTCACATTAGCTGCACTTGTGTTCTTTTACC
AAGTCGTACGTTGATGATTAAGACACGTGTCTTAATCATCAACGTGTCGC
TATTTTACAACATTCTCCACAAGTCATCAGTCACAACAATATTTGGAGTT
ACTAATCGTAAACTAAGAACAGCTACTTCACAACTATTATGTTCTCAGTT
AATATCACTGATGGTATAAAACTTGGTAAGAAATACCGACAAATTAATTT
AGAAAGACACGTAAGCAAACACTAGGCCAGGGGTGGGCAACGTTTTCAAG
TGTGTGGGCCAAATTCGGCCAAATTCAGCCAAATTCGGCCAAATTCAGCC
AAATTCGGCCAAATCTGTGATACAAAATCTTCTCACGTGCCAACTAAAAT
TTATGGGAACATATTATTTGGTGTTTTTTAAGTATTGTGACAGATTTTTC
CAAAATAAAAAATCACACCGTAGCGGTAAAATCAGAGAATATTGTAAGAA
TGATTTTGTAAACAATGATACGGAATGAATGGAAAATATTATGACGGAAT
TTTTAGTTAAAGGGAGATAATTGATGTATCGCTTTAGGTTTTGAAACTAT
CTAAACCTCTCACTATCTACATCCCTCTTAAAAACCCCTTGTAATTTAAT
GTTCAAATCATTTAAATGTTCGCAAAAATCTGAAAAAAACACCAGTTTAC
AAACACACACGATATCAGATAATTCTTTATCGTTTCAGAACAAAACCTCG
ACTACGTCAACAAACATTGTCGTACATTGTTAGTTCTTTCTACACTGAGT
CCACCTCCTTCAACAAATTCTGAAATAGTCTTTTATTCAAAGCTCGTGCA
GAAATGTAATTAACAATCTTGGTGACAATGCCCGTCA
>LTR-51_CDe#LTR @cherax_destructor
TATGCCCTCTAGCACTTGATACATCCCTTGTTGGTGACGCACCCCGTCCT
GTCTACCCAGCTGCCTTCCTTCCTCCACTGTGAATACTTCCTTAAACCTC
AAGTTGAGCT
>LTR-52_CDe#LTR @cherax_destructor
TGTAGACAGCCTATGCTGTCTGCCANCCGANCAAAATGTAGACTGTAAGC
CTGCATGNCNAGTTTTAATAGTTTCCACCAGAGGGCAGGCCTCTCGGTNG
GCAGGNCACNTCAGCCTGCCCACGCCTGCCTCTCTCACTCAGGCAGCCGA
CCTCACTCAGTCAACAAGGTCTACTCCTCTCTCCCTCGCTGGGCATGGCC
CNTTGGGGCCTGGGCACTAACACACTGCCTGTGTACCCACGATCNCGCAA
ATAAAGTAAGAAGCCTCCGAAGCCTTATCATTNNTCCACCGCCTTGCANC
AACGACGTAATTANTCTCAGAAAACA
>LTR-53_CDe#LTR @cherax_destructor
TTGGTGGACAGCTGTGCTCCACAGCAAGTGTGTTTTCCCAGGCAGAGGAG
GGGATAGAATGAAGTTGTCCTCTCTTCATCGCCCCACACAAGAAGCATCC
GTCTCTCAATGAGTTATCCTGAAGTCGTGTCTGCAAGTTTCAGCATCCAG
ACACAGGTACAAGCAGGATCCAGGCCAAAATTTGCCAAATTTTCTCGACT
CCACGCCACAGCACCCCACGCTGTGGCGTGGGGTGCTGTGACATTACCAG
TATGTTCTGTTGTTGTTCAGTTCAGCACGGTTAATTCAGCAAGTCAGAGA
TGAGTTTGTGGTGATTTCTGAGACCAGTGTGAGTGTTTCTCCCAGTGTTT
GTGGGTGGGAGAGGAGGAAGCGGCCGGGTTTCTTGCCTGTCTCACCCATG
CTCGCCACCACAAACACACCACTCACTGTCTCACTCTCTCTGCTGTTTCT
ATGAATTCTTTGTCAGAGCTGTGTATCCGAGTGTCCGAGGTCACTCGAAG
CCACGTGGATAACGAAGCTATGTGGAGCAAGCCATGTGGGGTGTGGACGA
AGCCAGGTGGGTTACCAAGCCAGACCTCCCAAGCCACACTGTGGTCTGCT
GCCCGCATCACTCCTCTGACGTCACTCCCACGACGTCACCGTGTTGCCTT
GACGTCACCTTGCGACGTCATCCTCGAAGTCTGCCCCACATTTCTCCAGG
ACGTCAGTGGACGACGTCACCCACGATGCTGTCCGACCTGCTGATGTCAC
CATGCTGCTTGATGTCAATCCAGGATGTCACATTGCGAAGTCACCCAGGA
CGTCTGTCTGACATCACCTCGCAATGTCACTCCATGATGTCACCGTTGCC
TGACGTCACCCTGGACGTCTGCTGACGTCACATCGCGATGTCACCCCATG
ACATCACCTCACGACGTCACGCCTGACATCACATGATGTCACATCGAGTG
TTATAGTTTCACAGTGAGCAAATTGTTGCAGTGTTATTGAGAAGATTGAG
AGATGATATATATTATGTGTAATTAATTCCTCTCAGTGTTCTCATATGTT
CGTGTATGGCTTAGTGTCGATTTTTGCACAGAAAAACGTCATGTTGTAAC
CGCATGTGCAGCAGGTGTGTGCAGTTTTCCGTGTGTCCTGTGTGGTCTTG
AGCACAGCTGTGTGTGTGGACCACAATATGTGAGCCCAGACCACTGTGTA
GCACCTGTGTTACTTGTCACGCGGTGTGACTGACCCCGTGCCCCCGCGCG
CTTGACAGCTGACATTAGTCAGTTCAAGCGTCAGTTACGAACATCTGAGC
CCCTTTGTACAGAAAGCTCTTATTGTTCGCCGCTTGTAGATGCGCTGCTG
AGTCGTACCTGCTACGATTCCCTTGTTGAGACCCGTTCCACTTCACCTCC
TGACCGTCAGATTGCAGTTATATATTGAGAACCAGTCTGTGGACGCTTAG
ACCAACCTCTGCTGTAACTCCAACTATCGAGGATGACACTAGTTAAGGTG
CAGGTAGCCCTGTCGGCAGGCGACTGTCTGCCTCCTGTCACAGCTTCAGT
GAGCTCCTGCACATTGATGATGTCACTTTGACTGCTAACCTGCTCACTCC
AGTACGGTATATGATGTTACGACCCCTCAGATGTTTTGCCCGAGTCGTCC
TTGCCACGACTCACTCCACGTTCACCAACAGTGACAGCCCCAGCAACAAG
ACCAGTCGAGAAATGTTCTCCTGAGTCACTTGCCTGAAGAAGTCCTGCCC
AGTTGCCGAGTACTGATGACGCCTCACTCGAGGGCACCAGCAGGTTGTGC
CCCAGGATGAGTGAACCCTGCAACGACAACTACAATGACTGCTTCACCGT
CTCAGAGGAGACCGTACTCTGTTACGTCACAGCTCAGCCACAGTGATGTC
TCCTGTGTTGCAGTATCTGTCCAGACGCAGAAAGGCGTGCAGTGATGCCC
ATCGACACTCATTGTCTTAGAACACGAAACACACCACCTTTTTTTTTCTT
CCTTCACTGTAGGAAGTTTTTTTTCCATGTCCACATATGTGTGTTCTGTT
CCCTGTTCCTGCGAGAGAGAGGCCGAGTTTTTTTTTTACAGCCAATCATG
GTCGAGGACGACCATGGTGGTAGGTGGCCGAGCGAA
>Mariner-Tc1-1_CDe#DNA/Mariner-Tc1 @cherax_destructor
CTGTACATACATTACTAAAGTTAAAAAAAAAAACTTGTTTTTCTCTTTGG
GCCACCCCGCCTTGGTGGGAAATGGCCGATTTGTTGAAAGAAGAAAGATT
ACAATTTATAAAGAAAAAGGCTGGAACAATACACAAGTAACCCACACATA
GGGAAATGAAACTTGTGACGACATTTTGGTCTGACTTGGACCATTAAATG
GTTAATGGTCCAAATCAGACCAAATCATAAGTTTTATTCTCCTATGTTCA
GGTTATTTGTGTAATACAGTAGACCGTCATTTAGCACGAGATTATGTTAC
ACGTTATGGGTATTGTATGATTGAAGAATTGTGGCACATTATTATCTAAC
ACTACGTAAAAATGATATTGCACGGTTCGCGGGAGGGGAAAAAAATTTTG
AGCGCAAGGTAGCCCGCCCGCGGTGGGTTAAACCATTGAGTCAGTGGGGG
TCCTACTGAGGGTGGCTATGAGCCACATCAAGTGTTTAATGCTGAAGAGA
GAAGTGTTTTCTGGAAGAAAATGCCAACACGAACTTATATCAGTCAGCAA
GAGAAAAGTGCACCAGGCTTCAAGACAGCAAAGGATCGCTTCACCTTGCT
CCTTTTCGGTAATGCATCAGGTGATTTCAAGTGTAAGCCCAATCCTCATG
CTTAGAGGAAAAGGGAATTTGTTTTTCCTTCCCGCAAACTAAGTTTATTC
AGATACACGGGGCCAGGAGCTGAGTCTCGACCTCTGCAACCACAATTAGG
CGAGTACAGTTACATTGATTATCATACATAGCAGCATATGTGTAGAGAAC
CTAGGATAACCCAAAAAAAAAAAAAGTCAGTACTGACTTTTTTGGGTTAT
CCTAGGTTCTCTACACATATGCTGCTATGTATGATAATCTTCATAACTGT
ATCTGTGTATACCTGAATAAACTTACTTACAGTTTGCGGGAAGGAAAACC
AAATAACCATTCCCACAAGCAGACGCCTTGTTGTGGTTCAGCGGACACCA
CCCACCTTCCCCAGCCACCCCTGACCCCACCATCCAAGCATTCGTACGTA
TTTCATACGCGTCAAAAAAAAAGTCCTCTGCTACAAGCCAGCTGTGTTTG
TGAAGAATGAGAGAGAGTGAATTGTGTTTTGATCTTGAATTAACGAAGAA
AACAAAGATATTAGACAAGACATAACCCGTGGCCGTAATGAAGTGTTACT
TTGTACACATAAAAAGATGTAAACATAAGTTTGTGTGACTGACTGACTTA
CTGACTGACTTGACTGACTTACTGAATGACTTGACTGACTTACTGAATGA
CTGACTTAAAGTTAGACACTCAGTACAACCATCGACTTCAGTTCCAGAAC
CTCTACTATCCACTTCAGCCCAGTAGGGCCACAGCATAACTCTCCACTCT
CTTCACAATCATCCACAAACACCATCACCCACAATTTAAGGTAAATAATA
TTATTTCTGTTACATTTGTAGTCTTAAGCAGTAAAAACAACATAATACAT
CACGATAATGAACTACAATTACATATTCACTTTTATTTTTGTAAGATCTG
TTGGTCTAAAAAAAACTTGTTTGGCTTTTTGGGGACTCCCAGGAACGTTA
CCCTATTTTTCCCATAAGTTCTTTTAATTATATAACACAAAATCATCTAA
CACGACATTTTCAGGAACGTAACTACCGTGCTAAATGACAATCTACTGTA
TTACACTGATGAACAAATGGACGCTGTTAGTGTGCAGCAACAGTATGGAA
CCCACACCTGAGGAAGCATGTTAGGAAACTGGAGAAAATGCAGATGTATG
TAATGAGACTAGTTCCAGAGCTATGAGGAAAGGCTAAAGGAATTAAATCT
AATAGCCCTGGAGGACAGAAGGACCAGGGAAGACATAACACAAAATTCTC
AGAGGACATGGACAGACTGCCTGAGAGGCAGGAAACTGGTACAACTTCTT
ATACTATATGTAGTTTTAAGAGATAGGGCCCACAAGGGTAAGAGAGTGAA
TCTAAAAAATGGCAAGCTAAGAGGCAGTGCCAGGATCTGAAAATCAACCC
TTGCAACCACAAATAGAGTAAGAATAGGCAAGTTACAACTTGGTTACAAA
GGAATACAAAATATGCAGTTATTAATACCTCCTTAACAGGTAGATCCAAG
GAGATTATCTTGTTGCACACAAGTAGCTCCATGCCACTGTCATCCTCCAA
TAATGCTACCAACTCACAGTCCTGACAAATCTTGTTTTTAACATCCCTCA
TAAGGGGTCCCAATCCAGAGTCCATACTACTGTAAGGATTTCCCACCATG
CGTCCCTGGAAGATAAATAATTTTAATACAGCCTCTCTTCACTTAGTGAC
GTACTCGTTTATTGATGACTCAGACTTACGCTGGGCTCTCTGACCAGTAT
GCATACCTAAATGAATATTAGAGCTGATTTCCTCTGTTCTGTTTATTACA
ATATACAGTACACTACTGTCTAAACATTTACAAATATACCAGAAATGTTA
TAAATGATACAAAGGTGACATTAAAGTAATATCAAATATGGTTGACACAA
ACCCACTACCATTATAGTTTGCTCCTCACTTAGTGGCGAATTTGTTTACC
AACATCGTCTTAGGAACGGAACTCCGTCGTTAAGTGAGGAGAGGCTGTAT
TATATTTTAGGGTCAAAACAAGATAATTTCACAATACTGTACTATGAAAA
CAAATGAATGCAACATTACCACAATCCTTAATATACTATACAAGAAAAGA
AGCATTATTACTTAAAATATATAGTATTTACCTTAATGATAAAGGGTTAC
TCTTCAAAATAATCACTCTTAAAGCCTTCACAAATGTCATGTTGAATCAA
TTCTAATATACAGCATTCTTAACATGTATATTAGGTCTTGACTTTCTTTC
TGTAGATGCCTGTCTCAGCCAAGTATCAACTACTCTAAGCTTCATATGAA
AATATACATCTCATAGCTAGCTTTGTGTTCCATACTTGTGACTTGATAAT
GGTTCGGCACTTACCCAACTGTCATTTAGTTATAGTTTTTAATTTATGAA
CTCTTGATTATGAAGACAATGTTACAAATATGAATCCCAATGATTAATAA
GTACCTGCAAGAAATCTTCTTGCTGGGGGTCCTTCTCCAAAGTAAGGAAA
AACTCTCCAACATCATTTTCCTCAGGATATATGATCGAGCACAGTCTCTC
ATAAATAAAAACAGGAGTTCTTACATCATCTTGTGGGTACTGTTTTAATG
TATCTACACACACGGCCATGAACTCCTTAGTTTCAGCTTCAGTCCCTGCA
ATATTAAAAAACTTAATATAAATTGTACTATTTTAATACACAAAACACCA
GCTTGAATAGTGTGTAACCTATTTGTCCTTGAACTGCTAAAAGCAGGAAA
GTTAGATTATTTTTTCCCCCATTCTTGATTCTTTACCTAATCATTAATGT
TAAAAACCACATTTTCATAATACTTTCACACACAATTTCATGGTAACCCC
ACACAGCCTCTAATTTTAAACCTACGAGCCATAGTCCATGTTACTATACT
GTGTCAAAGACTAAAGCACTCATTAAATACTAAACAATGCTACATTTGGC
ATTAGTGAAACAAAAGGCAATACTTTTACAAGCACAAAACACAAAATTTA
GAACTCTATAGCAAATAAAAGATTTTTTTTTTTTCCAACAAGTCGGCCGT
CTCCCACCAATGCAGGGTGACCCAAAAAGAAAGAAAATCCCCAAAAAGAA
AATACTTTCATCATCATTCAACACCTTCACCTCACTCATACATAATCACT
GTCTTTGCAGAGGCGCTCAGATACGACAACTGAGAATAAGTCCCTCCCAG
CTGTCACTATCCCAGACCCCTCCTTTAAAGTGCAGGCATTGTACTTGGCA
AATAAAAGATATTTTTGTTATTAATTTTGGTGCCAATTATGATGATCAAA
GGTAAAATGCTTGGGGCACTTAACCCTTTCAGGGTACAAGGGGGGTCTCC
GAAACTCGTTCTCAGGGTCCAAGAATTAAAAAAAAAAAAAATTCTTATGA
AATGATAATCTTTTTCCGATCATAACGCCACAAAAAATATGAAATTTGAT
AGAAAACTAACGGAATTATGCTTTCGCGAAGTTAGCGGCAGCCATGACAC
TTACGCATCGGCGATTTCGCCTACTTTGAGCCCTATTTTCGGCAAATTCC
AATGTTTCAGGCAACTAAAATTATAGCTATTTCGCTAGAACTCCATTTCT
TGTATCGATTGAGTACAAGAAACCGCCTATTTACCTATTACAACTACCCA
AAATAGTGGTCAGAAAATGGCAATTTGGCCAATTTCACACAAATTTCAAA
CGATGCCAATTTCAAAATAGGGTCCAGAATAAACAAGGCAGACATTCCTG
GCACTAAAATAACGTCTTCTCTGTTCATTAGTCACGTTTCCAGGCCTCTC
TTTCATTACTTTTGCTTTTCATTTTGAATTTTTATTCTCACAAAGAAATA
GAAGATTTACTGTTATGTATACAACTGCATCATTGTAAAAATGGTATAAA
TAATATTAGAGCACTTGTGCATGAATATTAGACTCGCCAGTTGATGTGTA
CTGGATGCATGGTGTGATTTGTTTACTCTTGAACATCGTCAAAAATCAAA
CATTTTCGCTAATTTGAGCTCAATTTCAAGGTACTTGTCGTTGTCAAACC
AATCAAAATCATCTCTATTTCTGTAATATATCTTCCAATCTATCAAATGA
GACCAAGAAAACGAGAATACATCAATAAATACCATACGAAAATAGACTGC
AAAGTCGCTGTTTTAAACCAAAAACATGGTCAGTTTTTTTTTCCTCATTA
TGCACTGTGTGGTGCAGGAATTTTTTAATACTGTGCATACTGACCGCACA
GACCCATTCTATCACATCTAGGCCTAACAGCCTGTTTCTGCTTGATTTGA
GGGCGCTAGAATTTAGGCGTACTAGTACGTCAATAACCCCAGGGCGTAAG
CCGTACTAGTACGTCAATAACCCCAGGGCGTAAGCCGTACTAGTACGTCA
ATAACCCTGAAAGGGTTAATAATAAGCCAGTGCTGATTAGCACATTATAG
AGTATTAAGGTACATTCTATATAACATCTACAATTATATCAAGCTCTTAA
GAGAAATGCTTATGTTCAAACATTAGATGCAGAGAAAGAAAATACATACC
AGATGTCATATCTTCTAGTAGCTCTAGGAATTTGTCCTGGGTGTCATCAA
TTAATTTAGTCCGCTGAACTACAAGTTTGCGTAAGGAAAGGTAACCACTC
AGCACTGTGCCAACCAATCGGCCCTTGTATACACTCTTGATGGAATCAAC
ATCAATGAATTGAGAGAGCAATTCTGTCAGGACCTTTAGTGCATATCCTA
GAGAAAGAATTTTTTAGTATTTAACCAAACTCAAAGCACAGAAATACAAG
TCTGTCAAAGGGACTGGAAAACAGACATGGGAACATTATTCATTACCTAC
ATTGAACATATAAGAACCTGGCTATTAATTTTCAAGAGGTTAAGGTCATT
ATCAAAAATTTTTAGCATTGTAATTCAGCAATTTGGAAATTGTATCACAA
ACTCAATTTGCAAAGTCAATGCAAATGCAATACTGACCTTGGCTGAGATC
AGTGGTAAGTGTGGTTTCCTCTAAAGTGGTTAGCAATTGGATTTCCGAAG
AGATGAGACTAGCAATAATAGGTAGAACTCCTTTTAATGCTAAATAATAC
TTCCAGTGGGCTCCCACCAGGAGTGTCTGATACAGTGAGACAAATTCACC
AGCACTCTCGCCTGCTCTTCCAATCTCTGGCAAGAAAGTTGTCAACATGT
CCAAAACCTGAAAATAAAAATGACCTTTAGACTTCTTTTTTAGCAAGACT
GTAGTACTGTATTTCATTAATGTTGCCATTTTCTTAAATTAAAATATAAA
AATATAAAATTGCAAGGAATATAACCACTTAAAATTTATTCCTCATCTTC
CCTTAACTACAAGCTAATTAAGGAAATATTTATATAATAAAACCCAATGA
AAATAATTTAAATTATCAGCAGATGGCAACAGTTAGCTATCCAGATGCAT
CTCCATTTAGTGTAGAGGTAACAAGGTACTAGTAAAGTAAATCAATAATT
ATCTGGTGCTGAAGGGAATGGAGGGTGTGCATCACTTTTCCAGGTAGTGG
ATACATAATCGATCAAAAGATAAACAACAATTTTCTGTATGTTTTATGTG
AAATGCCAAACTCTCATGTTATTCAGAACAAGGGGCTACACTTTTTGACC
ATTAAGCATGAGAAAATCTACTCAAAGCAAGGCTTTCCGAAGTACAAAGT
ACAGTACAGTACTCTCACTGCCGATGCAGTTTCCATACAATAAATTTTAG
TTACTACAATGCAAGATTTTTTTTTTTTATAACACACATTCATCATTCAT
TCAATAGCTGTCTTGCCAGGAGTGCACAGACATCACAATTTGAATGACCC
TCTGAACTGCAACATCCCCACCCCTCCATGTTATCAATAAAAATAAAAAT
AAACTTCATAAAATAATTAAACAGACAATGGTGCATACCTCTTTCTTCCG
CTGGACTGAGGTGCAGAGAGACTCCATCATTTGAGCTGTCACTTGTCTAG
CCATTCGTGATGATGGATTAAAGAGGACCCTGCGCAGCCATGAGGAATCT
TGCATCTTTAGGTCATACTGATGACGGATAGTATGAGCCAGCCATCGGCA
ACCAAACTTCTCAAGTAAATAGCGTTCGTGAACCTCATCCTGATTAGACA
GAGTACCATTAACAGTCCTATTATAAATTCAACAAACAGATTTATCAAAA
TAAATTTCATACAAAGTAAATGATCCATGAAGATCCTTTAAATATCTGTC
AAAGTTGATAGTGTGGACCCCCGGTTTACGTTATTAATTCGTTCCAGAAT
GCTGTTCAAGTACCGTTACCAAATGAATTTGTTCCCATAAGGAATAATGT
AAATTAGATTAGTCCTTTTAGACCCCCAAAAATACACTTACATAATTGTT
CGAGTTTGGAGCCTAACGTAAACCGGGGGTCCAATGTATTAACCCTTTGA
CTGTCAGAGGCCCCATTCTGAAACTGTCATTCTGTCGCAAAATTTTGGAA
AAATAAATTAATTATTTTTTCTTATGAAATGATAGAGAATCTTTTCCCGA
TGGTAATGACACCAAAAGCACGAAATTTGATGGAAAACTTATGGAATTAC
CCTCTTGCGAAGTTATCGATGTTGGTGATGTATACGAATCGGCGATTTCG
CCAACTTTGAGCCATATTTTCGGCCAATTCCATTGTTACAGTCGACCAAA
CTCATACTATTTCTTTAGAACTCCATTTGTTCTATCGACTGAGTACAAGG
TACCACCAATTTACAGATTTTAACTACCCAATAAAGTGGTCAGAAATTGG
CAATTTGGCCAATTTCATGCAAAATAAAAAAATGTCAATTTCAAAATAGG
GTCCAGAATAAACAATGAAGACATTCCTGGCACTAAAATAAGATTTTCTC
TGTTCATTAGTCACGTCTTTAGGCCCCTCTTATACTCTTGCTTTCTATTT
TTATTTTTTATTCACACAAAAAATAGAAGATTTACTGTTATGCATTACTG
TAAAAATGGTATAAATAATATCAGTGCACTTGTGTAAGAA
>LTR-54_CDe#LTR @cherax_destructor
TGTAGACAGCCTGTACTGTCTGCATAGACAGCCTCTGCTGTCTGCCAGCT
GAGTTCATGTTTCGCACCATGCTAGTGCTGCCACCTATAGGCCTATAACC
ATNTTCCTTTCTCACTCACGCAGCAGCCTTCACTAGAGTAACAGGCCTCA
CTCCCCTCTCCCTCTCGCGGGCATGGCNCCCCAGGCCATGGGCACAAAAC
ACACTGCCTGTGTACCCACACTTTATTCTAATAAAGTAAGAAGCCTCCGA
AGCCTTATCATTGCTACNCCACTCAGCAGAATGACACAACAAACATTTGA
AAACA
>LTR-55_CDe#LTR @cherax_destructor
TATACACAGTGGACCCCAAGTTACGAGCACCTCGGAAATCGTACAACTAT
GTAGGTATAATATTGTAAGTATTTTTGTAAGTGTATTTTTGGGGGTCTGA
AATGGACTAACCTACTTGACATTATTCCTTAAGGGCAAAAATTTGTTTGG
TAATGGCACTTGAGCAGCCTTCTTGAATGAATTATTCTCGTTACTCGGGG
GTCCA
>LTR-56_CDe#LTR @cherax_destructor
CTGTACAGTGGACCCTCGCTATTTGAACACTCCAAAACTCACCCTTTTAT
GTAAGTTTATTATTGTAAGTGCTTTTATAAGTGTATTTTTGGGGGTCTGA
AATGATCTAACCTAATTTACATCATTCCTTATGGGAATAAATTTGTTTGG
TAACAGCACTTGTACAGCATTCTGGAATGAAGGTGAGTTTTGGAGTGTTC
GAATAGCGAGGGTCCACTGTATATATATATAATAATAATAATATCTTTAT
TTTACTACAAGTACATGTACATGATATACAGGCCTAGCTGACATCAGTGA
CATACTACTATATAGAAAGTCCCTTGTTATCCTGAGCATTTCGGGCAGAT
TAGGTCAGTGTCCTAGGATGCAACTCACACCAGTCGACTAACACCCAGGT
ACCCATTTTACTGATGGGGAACATAGACAACAGGTGTAAAGAAACACACC
CAATGTTTCTGCCCTGGCTGGGAATCGAACCCAGGCCCTCGCCGTGTGAA
GCGAGAGCTTTAGCCACCAGACCACCATGCCGAAAAGGTTTGTTTATCAA
ATTATTGTAATCTTATCTAAAACATATTAAGTTGGATTATGCTAAATTAA
ACTGCTCCTGTTATAAGGTTAGGTAAGTTTTCTAAGGTTCTTTTGGTACA
AAATTATTAATTTTTACATTAACATAAATGAAAAACATACATCTTTAAAC
GTATAAGGGAAATTTTTTAGAAAGGACTTAATTTTAAATGAGTTCTTGAT
AATTGACCAATTTTACCTATTCGGCACGACATTTATTTATTTTTATTAAA
CACATCGGCCGTTTCCCCCCAAGGTAGGGTGGCCTGAAAAAGAAAAAATT
TCACCATCATTCACTCCATCAATGTCTTGCCAGATGCGCACTTACACTAC
AGTTATAAAACTGCAACATTAACATCCCTCCTTCAGAGTGCCAGCACTGT
ACTTCCCATCTCCAGGACTCAAGTCCGGCCTGCCGGTTTCCCTGAATCCC
TTCATAAATGTTACCTTGCTTACACTCCAACAGCATGTCAAGTCCTAAAA
TCCATTTGTCACCATTCGCTCCTAACACGCTCACCAAGCCCCTCGCATAC
AAAACCTTCTTTACCCCCTCCCACCAACCTTTCCTAGGCTGACCACCGCC
TTCCCTCCACTACAGATTTATACTCTTGAAGTTATTCTATTTTGTTCCAT
CCTTTCTACATGTCCGAATCACCTCAACAACCCCTCCTCAGCCCTCTGAA
TAAATAGTTTTGGTAATCCTGCACCTCCTCCTAATTGCCAAACTACGAAT
TCTCTGCATTATATTCACACCACACATTGCCCTCAGACACGACATTTCCA
CTGCCTCCAGCCTTCTCCTTGTTGCAACATTCACCACCCATACCTTACAT
CCATATAAGAGCATTGATATAACTATACTCTCATAAATTCCCCTCTTTGC
TTCCACGGACAAAGTTCTTTTGTCTCCACAGACTCCTCAGTGCACCACTC
ACTTACTGCTGCCCCAGTTNGCCTGGAGAGAGTTCCGGGGGCCAACGCCC
CCGCGGCCCGGTNTGTGACCAGGCCTCATGNTGGATCAGAGCCTGATCAA
CCAGGCTGTTACTNCTGGCCGCACGNAGTCCGACGTACGAACCACAGCCT
GGCCGGTCAGGTACCGACTTTAGGTGCCTGTCCAGTGCCTGCTTGAAGAC
AGCCAGGGGTCTGTTGGTAATCCCCCTNATGTANGCTGGGAGGCAGTTGA
ACAGTCTTGGGCCCCTGACACTTATTGTGTTGTCTCTCAACGTGCTAGTG
GCACCCCTGCCGAGTCTTTTGCTTTCGTAGGGAGTGACTCGTGTGCGAGT
TTTGTACTAANCCCTCNAGGATTTTCCATATGTGTGTATATAATAATGTA
TCTCTCCCGCCTGCGTTCTAGGGAGTACAGGTTTAGGAACTTCAAGCGTT
CCCAGTAATTGAGGTGGTTTATCGCAGTTATGCGTGCCGTGAAGGTTCTC
TGCACATTTTCTAGNTCAGCAATTTCNCCTGCCTTGAAANGTGNAGTTAG
TGTGCGGCAATATTCCAGCCTAGATAGAACAAGCGACCNGAAAAGTGTCA
ACATGNGCTTGGCATCCCTGGTTTTGAAGGTTCTCATTATCCATCCTGTC
ACTTTTCTAGCAGATGCGATTGCTACGGTGTTATGGTCCTTGAAGGCGAG
ATCCTNTGACATGATCACTCCCAGGTCTTTGACATTAGTTTTTCGCTCTA
TTGNGTGGTTGGAATTTGTTTTGTACTCCGATGAGATTTTAATTTCCTTA
CGTTTTCCATATCTGAGTAATTGAAATTTCTCATCATTGAACTTCATATT
GTTTTCTACAGCCCATTTAAAGATTTGGTTTATGTCTGCTTGGAGTCTTG
CAGTGTCTTCAACGGTGGACACTGTCATGTAAATTCGGGTGTCATCTGCA
AAGGAAGACACGGCACTGTGGCTTATATCCCTGTCTATGTCCGATATGAG
GATGAGGAACAGGATGGGAGTGAGTACTGTGCCTTGTGGAACAGAGCTTT
TCACTGTAGCCGCCTCAGACTTTACTCTGTTGACTACTACTCTTTGTGTT
CTACTCGTTAGGAAATTATAGATCCATCTACCAACTTTTCCTGTTATTCC
TTTATCACGCATTTTGTGTGCTATTACACTATGGTCACACTTGTCAAAGG
CTTTTGCAAAGTCTGTGTATATAACATCTGCATTCTGTTTGTCTTCTAGA
GCATCCATAACCTTGTCGTAGTGGTCCAGTAGTTGGGACAGACAGGAGCG
ACCTGCTCTAAACCCATGCTGCCCTGGGTTGTGTAACTGATGGGTATCTA
GATGAGTGGCGATCTTGCTTCTTAGAACCCTTTCAAAGATTTTTATGATA
TGGGACATTAGTGCTATTGGTCTGTAGTTCTGTGCTATTGCTTTACTGCC
CCCTTTGTAGAGTGAGGCTATGTCTGTTGTTTTTAGTAACTGCGGGACGA
CCCCAGTGTCCATGCTCCCTCTCCATAGGAGTTCCATGAGTCTGAGCCTG
GAGCGGAGTGCATGGGCATGTTATTGCCTTTTCGAAGTCATTTGGCATCA
GGGTAATGTCAGATAAGCATGCGTCTGCCAAGTTCTGTGGCACTCTCATA
AAAAATTCATTTAGGTCTTCGACTTTCAGTCTGGTTAGCGGCTCGCTAAA
AACTGAGTCATACTGGGACTTTAGTAACTCACTCATTTCCTTGCTGTCAT
CTGTGTAGGACCCATCCCGTTAAAGTAGGGGCCCAATACTGGATGTTGTT
CTCGACTTTGATTTGGCATAAGAAAAGAAATACTTTGGGTTTCTTTCAAT
TTCATTTATGGCTTTTAGTTCTTCCCACATTTCTTGATTCCTGTAAGATT
CCTTTAGTTTTAATTCGATGTTTGCTATTTCTCTTACCAGTGTTTCCCTA
CGTATTTCAGATATATTGGCCTCTTGTAGCCGCTCCATTATTCTTTACCT
TCGCCTGTATAGGGAGCGTCTCTCTCTTTCTAGTTTACATCTTCTCCTCC
TTTTCTTTAAGGGAATTTGCCTTGAGCAAACCTCAAGTGCCACAGAGTTA
ATTTGTTCTAGACATATACTGGCAGTTCCTAATGGAGGAAGCTAATACGT
ATTTTCATTGAGACTATACATTACGGAAAATAACTAGAAATCATTAAAAA
TACCTAAAAATACGAAAAATAACTGAAAAAAGACAGTTCTAGCATGTTAC
AAGGCTGTTTTCTCTCGTCTGTTTCTTCCTTGTCTGAGGCGCCTTTTATG
GCACATTTAATTTAACAACTCTCATAACCATCTAAGAAAGCTGTATATAC
AGGATTTTTTCACATTTGTGGGCATAAATTGATCCAATAAACACTGTCAG
TATGACCGTTTTCCATTCTCAGAGAAAAAGTTTTTTCGCCCCCAAAAATC
AGCGTTTTTCACCATTTTCGGCCAGATTTTCAAAATTCATTAAAATAACA
CCAGGGGTACTATTTTCTATGCTGATTCAGAATATACACTTGAAAATGTA
AAATGAGATCATTTTAGCATCATGCGAGGCCTTAATCTTCTGAGGGTCCA
GANNCCAGGNCTNAAGCTTGTCCACAGGGTCCAAGAATTTNNAAGAAAAA
ATTTTGTTATTTTTCTCTTATGAAATGGTAGAGAATCTTTTCGTGAAGGT
AATAAAACAAAAAGTACAAAATNTGGTGGAAAACTGACGAAATCACGCTC
TCGCGAATTTTGNTGCATCAGCGATATTTANGCANCGGCGATTTTNCCNA
CCCNGACTCCCATTTTAGGNNAATTACATTATTNNAGTTGNCCAAATTCT
TAGCTANTTTGCTAGTATTATGTACTTCTATTTTATCGACTGAGCACAAG
AAATCGCCCAGTCAACCATTTNAACTACCCGATAAAGTGATCGGNAATTG
GTAATTTGGCCAATTTNACANANAGGTTCTGAATANTATTCCAGTTTCAA
AATAGGNTCCAGGATAAACAATGCAGGCATTCCTGGCACTAAANTATTTT
AAACATTTNCTCTGTTTATCAGTTACATTTCCAGGCTTTACAAATGAATT
CCATTTTGATTTTTTATTCACATAATGAATTTTTATTCACACCAAAAANT
AGAAGATTTANTGTTATGCAATATTGTAATAATTGTACAAATAACATCAG
CGCATTTGTGAACACACATTAGACCCACCAGCTGACGCGTATTGGACGCG
TNACGTCATTTGTTTGCTCTTGAACATCGGCAAAAACCGAACATTTCCAN
TANTTTGAGCTCAGTTTCAAGCCATTTTCNGTACTAAAACCANTCAAAAT
CATCTCTATTTCTGTAANATACCNTCCATTCTATCAAATGAGACCAAGAA
ACCGCGAATACAACCGTAAAAAAACATACGAAAACGCACCGCAAANTCGC
TGTTTTAATCCAGAANCACGGTCGCAGTTTTTTTTCTCATTATGCACTGC
GTGCTGCAGGATTTGTTTTGTGTGGTGCACACTTACCACGTAGATGNATT
CCCTCATACCNAGGCCCAAATTTACCGCTCACAGCTTATCTGAGTGAGCT
GAGCTCATGGCGTAGNNCTACGGCNNNGACCCTGGCTTCAAAGCCGTAGA
NCTACGGGACGGGCCCCGGCTGTCACTCTGAGATTTGGCCTCTGGACCTT
CAAAAGATTAAGGCCTCGTAAGATGCTAAAATGATCTCATTTTACATTTT
CAAGTGTATATTCTGAATCAGCATAGAAAATAGTACTCCTGGTGCGATTT
TAATGAATTTTGAAAATCCGGCTGAAAATGGTGAAAACACTGAACTATAG
TTCAGGGATTTTTTGGGGCGAAAAAACTTTTTTTTTCAGAATGGAAAACG
GTCATACTGACAGTAAAAGGTGCCTCAAACAGGGAAGAAACAGGCAATTC
CTAATGGAGGAAGCTAATATTTTCATTGAGACTATTCATTATAAAAAATG
ACTAGAAAGCATGAAAAATATCTAAGAATACGAAAAATAACTGAAAAAGA
CACTTTTAGCAAGACACAAGACTGTTTTCCCTCGTCTGTTTCTTCCCTTC
TGAGGCGCCTCTTACAGCACATTTAACTTATACAACTCTCATAACCATCT
ATGAAAGCTGTATATACAGTGGGGCCCCGGTTTTCGTAATTAATCCGTTC
CAGAGGGCACTACTAAAACCGAATATTACTAAATACGAATCTGTTTTCCC
CATAAGAAATAATGGAAATTCAATTAATTCGTTCCAGACACCCAAAAGTA
TTAAAATAAATTTTGTTTCAACATTAAATTACACAGAAAAGAATGAGACA
AAGTATAAAACAGTAATAACTTGACACTTACCTTTATTGAAGAGTTGTTG
ATATGTGGAAGATGGAAGGAGGGGAGAGGAAGGAGTAGTTGCTAGTGTTT
GGAAGGGGAATCCCCTTCCATTAACACTTCAGGTACCAAGTCCTTTTCTG
GGGTTACTTCCCTTCTTTGTTTTTTAATGCAACTAGGACCAGCTTGAGAG
TCACTGGACCCCTCTCTCACAAAAAAATCTGTCCAGGGAGGTCTGTGTCT
GGCGTTTCTTTAAAACGTCCCTGAAATGGGACACCACATTGTCACTGTAC
ATGTTGCCAGCACAGCCTGCAACAGCTTTGTTAGGGTGAAAATGATCCAT
AAATCTTTGTACGTACATCAGTCCATTTGGCACAAATCTCCTTAATCATT
GAAAAAGGCAACGTCTTCCATCTCTCTTCCTCCTCCTCTTCAGCAATTTC
CTGAACTGTGGTCTGTTGCCATTGCAGATGAAGCTCTTGCAGATCTGCAG
TGGTTAGCTCTTCATTGTGGTCCTCCACCAACTCTTCCACATCCTCGCTA
GTAACCTCCAACCCCATGGACTTCCCCAGTGCCACAATTTGTTTCACAAC
AGGCTCAGGGTCCTGAGGCTCAGGCACAAAACCTTCAAAATCCTTCTCTG
GGACACAGTCTGGCCACAATTTTCTCCAAGCAGAGTTCAAAGTCCTGGAG
CTCACTTCCTCCCAAGCCTTCCCTATATGGTTTATGCAATGGAGGATAGT
GAAGTGATCTTTCCAAAACTCTTTTAGGGTCAATCGAGTGTCCGAGGTTA
TGTCAAAGCATCTTTGAAACATTGCTTTGGTGTAGAGTTTTTTGAAGTTT
GAAATGACCTGCTGGTCCATGGGCTGGAGGAGAGGAGTGGTATTAGGGGG
CAAGAACTTCACTGTGATGAACTTAAAGTCCTCCACAATTAGAACTGCAA
GAAGCCCCTATCACAAGCTTTTAACATCCTATGGAGAGGGAGCATGGACA
CTGGGGTCGTCCCGCAGTTACTAAAAACAACAGACATAGCCCCACTCCAC
AAAGGGGACAGTAAAGCAATAGCAAAGAACTACAGACCAATAGCGCTAAC
GTCCCATATCATAAAAATCTTTGAAAGGGTTCTAAGAAGCATTAATTACA
CAACTCAGGGCAGCATGGGTTTAGAGCAGGTCGCTCCTGTCTGTCCCAAC
TACTGGACCACTACGACAAGGTCCTGAATGCTCTAGAAGACAAACCAAAT
GCAGATGT
>LTR-57_CDe#LTR @cherax_destructor
TTACTAGGATTGATGAAGCCACTCGTGGAGAAACNCCTCCTTTNATAAAT
GTNCTTAACTGTCCTTCTTCTGCATTGGACTGANGANGCCACTGNNTGGC
GAAACGTTTCCNNAATAAANATACCCAAGTGTTGCATANGTGTCTAATTT
ANCAACTTGTCGGTTCTCTGAACCATTCATCTACATCCTGTCTGACACAG
CAACTTCTTGGGATCTTGATACAAGGGATTCTTCAACATTTGTCCAACCT
TTGGACAAGGACTTACTTCGACTAGTGGATGATACCACTGGTGACCTGCC
TCCTCCTGCTTCATCTCACCTGTCTACTGTATATAAGCAACTTCTATTTG
CCTATGTTGTATTTTCTTCAAGATTGATGGACTGAACACATCGACTCCAG
GCCGAGGGACTGATTACCTCAAACTCCTCCTNTTCTTACCACNATTCTCC
TTTGTATTGGACTGATGAAGCCACTGTGTGGCGAAACGTTTCCTCAATAA
AGATACCCAAGTGTTGCATATGTGTCTAATTTACAACTTGTCGGTTCTCT
GAACCATTCATCTACTTTTTTCTACAGACTAAAGATACGCAAGCCATAAT
GGCTTTGTCAAGCCATAATGGCTTTGTCAAGCCATTATGGCTTGACAAAG
CTCCTGGAGAGTGAAACGTTGCAACAATAAATTGTCACATTAGTTGCCTA
TGTGACCATTTACCTAACATTTTACCCAAATGTTGCCTAAGTGTCTCAAT
AAATACGAACATATCGGTCAGTAAGGTGAGCCTCTCCTCTGAAAAACTCG
TGTGGCGAGGCGCAAGGATGATAGTTCCTTGTAATTTTTAACAGTGATTT
CTCTATCAACGAAGATTAACTCGAGATCAGTTTACGCTTCCCACATTTTC
GTATTAAAACCGTCAGGAGCAAAAAAAAAAAAACTGTGCATGGGAGAGGG
AAAGGTTCCCAGGTGACATTTTTAAACCGAACTCCAGAGTTAGGTGCTGC
CCCAAAACTGCGGCCGTAACTTGGCGTGGAGACCCGAGCAGAGGAAATGA
ATTTAGTAAATCCCCCGACGTGTGGTGTTGGGAACGCGTTGAAGAGCGTA
TCTTGGAGAGGTGGGGGGGGGGTAAGGTGAATGTAATCGGGGGAGAAGCG
GAGGTAGAAGCATAGGAGGGAAGGTAATGAAATTAAGACACATGTGCAAC
ATCTGGGTAGACGTTTCGCCATCCAGTGGCTTTATCAATACAAATTCTAG
GACATAATTGGAAGACAGTAGAACTATATACAGAAGATGAGGTAATCAGA
AGATGAGGTTCTGGAGCAGAGGCAAGGAGGCTGGCGCCTATATACTGATA
AAGCCATTGGATGACGAAACATCTACAATAAAGATACCCAGATGTTGCAT
ATGTGTCTTAATTTCATCTTGACGGTATTGTATACCATTCTTGTACAGGG
AAGGTAATAGGGGTAAGAAAAGGAGATAAGATTAAGGGCATAAAGGATGT
GGTCAGTCCATCAATCTTGAAGTAAGTACAGCATAGGGCAAATAGAAGTT
GCTTATATACTGTAGACAGTATATTGTCATTTGGACAAGGACCTACTCCG
ACTAGTGGATGGTACCACTATGACCCCGCCTCCTCCTGCTTCGCCTCACC
TGTCTACAGTATATAAGCAACTTCTATTTGCCCTATGTGTTGCCGGGTCA
CCATTTGGAGAAGACCCGGGCNGGATGTACCGGCGAATGGTTCANAGAAC
CGACAACCCTATGCTGTACTTNCTTCAAGAT
>Mariner-Tc1-2_CDe#DNA/Mariner-Tc1 @cherax_destructor
TACTTACATAATTGTACGATTTCCGGGGTGTTCGTTAACCGGGGATCCAC
TGTATATATAAAATATGCAATAACTTGAAACTTTGGAAAGTTTCCAGACA
TAATTGAGACATGGAGCTCATGGAGGATGTAAACAAACTGAAAGAGAGTG
GCGTGTGGATGTCATAATTGCGAATCATGAGCCATATAAATTATGTAATT
TTTTTGTATACAGTAGACCATTATATTACACAGATTTATTTGCCACATTT
TGTTTATTGCACTACTGAAAAATTGCAGCACAATTTTACACAACACTTCA
TAAAATTAACTTAACACGGTTCCATTTGTAGGTGCGGAAAAAATTTCCCC
AGCTCAAGCTGAAGCCTTGTTGTGGGTAAGCAGGGGAGACCTCCCGCCAT
CCCCTGCAACCCCCATCCCAGCCTTCGTGAATACGTGTCCAGTTCCATAA
CTTGTATCTACCAAGCAATCATAACACCCAGTAGGCATACAAGTGTTGCT
GGAAGTGACAATAAAAGGTATAAGCATTTAAGTCTTAGAATTAACAAAAA
AAATAGAGATACAGTGGTCCCTTGGTTTTCGCCAAAAATTCGTTCCAGAA
TGCTGCTCAAGTGCCATTACCGAACGAATTTACTTCCTTAAGAAATAATG
TCATGTAGGTAAGTCTATTTCAGACCCCCAAAAATACACTTGCAACAGCA
CTTACGAAAATACACTTACATACAGTAGAACGTCATTTAGCACGAGATTA
TGTTGCATGTTACCGGTATTGCACGATTTAAGATTTGCGACACATTATCA
TCTTACACGACGTAAAGATGATATTACACGGTTCGGCAGGAGGGGAAAAA
TTTTGAGCACATGGTTATTTACTGCCTAAGAATCCTCATGCTTTGAGGAA
AAGGGAATTTGTTTTTCCTTCCTGCAAACTGTAAGTTTATTCAGATACAC
GGGGCCAGGAGCTGAGTCTCGACCCCTGCAACCACAATTAGGTGAGTACA
GTTACATACATTATCATACATAGCAGCATATGTGTAGAGAACCTAGGATA
ACCCAAGTCAGTCAATGGAAATACTGTCACTCTGGCTTTTTTGGGTTATC
CTAGGTTCTCTACACATATGCTGCTATGTATGATAATCTTTGTAACTGTA
TCTGTGTATACCTGAATAAACTTACTTACAGTTTGTGGGAAGAAAAAACA
AATAACCATTTCCACAAGCAGCCTTGTTGTTGTTCAGCGGGGGACACCAC
CGGCCATCCCTCCCCACCCACCCAGGTCCCCACCATTCCAGCATTCGTAC
GTATTTTATATGCGTCACAGTGTTGCTCAAAGTGGCAAGAAAATGTATAA
GCATTTAAGTCTTAGAATTAATGAAGAAAGATTAATATTAGACAAGATAT
AACCCGTGGCAGTAATGAAGTGTTACTTTGTACACAAAAAGGTAAACATA
AGTTTGTGACTGACTGACTTGACTGTACTGACTGACTGACTGACTGCTGA
CTTGACTGACTGACTGACTCTGACTGACTGACTGGAACTGACTGACTGAC
TGACTGACTGACTGACTGACTTGCTGACTGACTGACTGACTTGACTGACT
CAGACTTGACTGACTTACTGACTGAATGACTGACTGTACTGACTGAATGA
CTGCTGACTTACTGACTGAATGACTTGACTGACTTACTGACTGAATGACT
TGACTGACTTACTGACTGAATGACTTGACTGACTTACTGACTGAATGACT
TGACTGACTGAATGACTGACTGACTTGACTGACTGAATGACTTGACTGAC
TGAATGACTTGACTGACTGAATGACTTGACTGACTGAATGACTTGACTGA
CTTGACTGACTTACTGACTGAATGACTTGACTGACTTACTGACTGAATGA
CTTGACTGACTTACTGACTGAATGACTTGACTTACTGACTGAATGACTTG
ACTGACTTACTGACTGAATGACTTGACTGACTTACTGACTGAATGACTTG
ACTGACTTACTGACTGAATGACTTGACTGACTTACTGACTGAATGACTTG
ACTTACTGACTGAATGACTTGACTGACTGAATGACTTGACTGACTGAATG
ACTTGACTGACTGAATGACTTGACTGACTGAATGAATGACTTAAAGTTAG
ACACTCAGTACAACCATCGACTTCAGTACCAGAACCTCTTCCATCCACCT
CAGCCCAGTAGGGCCACAGCATAACTCTCCACTCTCTTCACAATCATCCA
CAAACACCAGCACCCACAATTTAAGGTAAATACTATTATTTCTGTTACAT
TTGTAGTCTTAAGCAGTAAAAACAACATAATACATCACGATAATGAACTA
CAATTACATATTCACTTTTATTTTTGTAAGATCTGTTGGTCTAAAAAAAA
CTTGTTTGGCTTTTTGGGGACTCCTAGGAACGTAACCCTATTTTTCCCAT
AAGTTCTGTTAATTATTTAACACAAAATTATCTAACACGACTTTTTCAGG
AACGTAACTATCGTGCTAAATGACGATCTACTGTAAATGTTCGAGTTTGG
AGATGCACGAAAACTGAGGGACCACTGTACAGTGGAACCTCTGCTTACGA
GTTTAATCCATTCTGTGACCTAGCTCGTAACCCAATCTGCTCGTATGCTG
AGTCAATTTTCCACATTTAAATTAATTGAAATGCCATTAATCCGTTCCAG
CGCAATTCCTGCTCTCAGGAGGCAGGACAAAATACACTTCAATATAACGC
TAATATCAACTCTACGGCTTATTTATCTATCACAATTCATCTAATATGAC
ATAATAAACAATATACAGTGGAACCCCAAGTTTCGAATGCCTCGACTATC
GAATGATTCGAGTTTTGAATGCTTTTTTCTAACAAATTTTGTTAGAATGT
GCCCCGTGTTTCGAACCACATGCGTATCAGACCTGTCCACTCAGCGCCTG
CTCGTGAGTCAGTTTAGCATTGTTTATCCTCCAGCGAACATTACCCTGCG
CACCTTTGATATACCTTTGAAGAGTTTCGAGAGTATCTACTCTCTGAGCC
CGGCCATGGGCCAGGCACTCATCCAAACATTTCACAATTAATTAATTGTG
TCTGGAACTTGTTCACTGGTTGAGGCAGTGGTTTAGGCAGTGGTAGAGGT
AGTGGTAGAAGCAGTGGTAGAGGCAGTGGTAGAGGCAGTGGTAGAAGCAG
AAGAAGAGGCAGTGGTAGAGGCAGTGGTAGAAGCAGTGGTAGAAGCAGTG
GTAGAGGCAATGGTAGAGGCAGTGGTAGAGGCAGTGATAGAGGCAGTGAT
AGAGGTAGTGGTAGAGGCAGTGGTAGAGGCAGTGGTAGAAGCAGTGGTAG
AAGCAGTGGTAGAGGCAGTGGTAGAGGCAGTGGTAGAGGTAGTGGTAGAA
GCAGTGGTAGAGGCAGTCTTAATATAGAGTGAGAGGTGAGTAAACAAGAT
TAAATGAATAAACGAGAGAGAATGAGAGTGTAGAAGGTTCGCGAGCTTTG
TAAACAAACCAGTTGTTGTTGCTGTTACCAGCCTGGACACAAACGAATTC
TGTTCACTCCGTCAAGCCGACTGGAAAAACATCTCATATTTATGTTAATT
TATATGTTTATATGTTACATAGTGTGTTTATTTTATAATTTTGAAAAAAA
TATCATAAATGGATTAAGCAAAATGTTTATATTAACGTTTTATATGCCTC
AGAGTGATTATTATTGTGTTATTATTATCATTAATATGGCATCTTCAAGA
CTAATAACACACTCTTAGTGATTTTAATGTGTTCCTGCACTCCAGCACAG
GCACAAGTTGTGGAGTTTAAAGCAGTTAAGTTCAGTGACAAAGTGTAGCA
TTAGGTGTAGCATTAAGAGTGTATCAATTAAGCGATAGAAAAAGGACGAA
ACAAAATAAACTCCTGACAGCATAAGCTGCTCTGCCTATCTTCTTCAAGG
TATGTAAATTTTGTACATACACCTGTTCATTTGTACATTATGGTTTTCTT
ATGAAAGAAGTGATCTAATGCAGTTAGTATTACAAACTCCGTTTTCTCTT
ATACCAACATGTCTGAAGGAGGAAAGAATGGGAAGATGTTTTCATAGCTG
GAGCAAGAATGCCCGCCACCACCGTCCTCTCCCGCCACCAAATTCATAAT
GACATACATATTTTATTCATTCTAGAGTGTATATTAGGTTTTTATGTTAT
TTATATTGTTTATTATGTCATATTAGATGAATTGTGATAGATAAATAAGC
TGACAAGTTGATAATATAGTGTCATAGTGAAGTACTACAG
>LTR-58_CDe#LTR @cherax_destructor
TACAGTGGANCCCCGGTTAACGAACACCCCGGAAATCGTACAATTATGTA
AGTATAATATTGTAAGTGCTTGTGGAAGTGTATTTTTGGGGGTCTGAAAT
AGACTAACCTACGTGACATTATTTCTTAAGGAAGTAAATTCGTTCGGTAA
TGGCACTTGAGCAGGCTTCTGCGATGAATTTTTTTCGTTAACCGGGGGTC
CACT
>CR1-3_CDe#LINE/CR1 @cherax_destructor
TTTTCTCTCGGTTTTCACACAGGAAGACATTAATAGTATCCCAGTAATNA
ATTTTTACAGAGGCCCAGAAGAAGATAAATTATGTAATATCACAGTCACT
AGCGAAATGATTATGAAACAGCTGGACCGACTGAAACAAAATAAATCGCC
GGGTCCTGATGAGCTTTTTGCAAGGGTTCTTAAGGAATGCAAAATGGAAC
TCTGTGAACCAATATCTAACATTTTTAATTTATCTCTTCAAACAGGTGTA
GTGTCTGATATGTGGAAGATGGCTAATGTAATTCCTATTTTTAAAGCAGG
GGACAAGTCACTACCGTCAAACTACCGCCCAATAAGCCTGACCTCAATTG
TAGGCAAATTACTAGAGTCAATTATAGCTGATATTATTAGAAGCCATCTA
GATAACCATAATTTGATTAATGATACCCAGCATGGATTCACGAGGGGCCG
TTCCTGCCTATCTAATTTATTAACCTTCTTCAGTAAAGCTTTTGAGGCTG
TTGATCACGATAAAGAATTCGATATTGTTTATTTAGACTTTAGTAAGGCT
TTTGATAGAGTACCGCACCAGAGACTGTTAAAGAAAGTGGCAGCTCATGG
CATTGGGGGAAAAGTGCTGTCATGGATCGAGTCATGGCTCACCAATAGGA
AGCAGAGAGTGTGCATAAATGGGGTTAAATCCGAATGGGGACTTGTAACA
AGTGGTGTTCCACAGGGATCAGTCTTAGGCCCATTGTTANTTATAATATA
TATCAATGACCTTGATGAGGGAATTACTAGTGATATGAGCAAATTCGCCG
ACGACACGAAGATAGGTAGGATAATTGATTCAAACATAGATGTCGTAGAA
CTTCAGGAAGATTTAGACAAACTGAGTGAGAGGGGTTGGATTTGAGTGGG
ACTCGCGCA
>LTR-59_CDe#LTR @cherax_destructor
TGTAAACAGCCTATTCGNAGGCTCTTTCAAACTGCGCGGCACTACGGTGC
TGCCATCTATAGGCCTATCAAGGTCGGGCTGGNCAGCCATGTTTCTCCCT
CACTCTTGCGGCCTACTTCACTGAGACAGGTCCTACCCAGCTGGNTCCCG
GTCTCCTCACATACCCTCTGTATCCCCGTGTACNCTTGCCCTATTCGACA
ATAAACCCAAGCCTAGTCTACGGCCGTATCACTTCACCTACGCTACCATT
CTGCTNCCGGTGTTCCGNCGAGTTAGTCAAGATAGGCGATAAC
>Satellite-1_CDe#Satellite @cherax_destructor
AACATGAATGCTACACTCCCTGCATGAATGCTACACTCCCTGCATGAATG
CTACACTCCCTGCATGAATGCTACACTCCCTGCATGAATGCTACACTCCC
TGCATGAATGCTACACTCCCTGCATGAATGCTACACTCCCTGCATGAATG
CTACACTCCCTGCATGAATGCTACACTCCCTGCATGAATGCTACACTCCC
TGCATGAATGCTACACTCCCTGCATGAATGCTACACTCCCTGCATGAATG
CTACACTCCCTGCATGAATGCTACACTCCCTGCATGAATGCTACACTCCC
TGCATGAATGCTACACTCCCTGCATGAATGCTACA
>LTR-60_CDe#LTR @cherax_destructor
TGTCGTGTGGGTACTGGGAGAGTAATAATGGTCGCAANGAAACACACTAG
TGGCTGGTAACATAGATATGTTGAGTAAGTGATGAAGGAGAACCCAGCCA
CNTGTTCCATCGTCTAGGCCTACCGTCGAAATAATGAGGGTGGGCGCTTN
GGGGAAGCGTCCCACATGCGAGACGCGTGACGTCA
>L1-1_CDe#LINE/L1 @cherax_destructor
AGTGGTAGCAGCAGTGGGCCTGTAATTATTTCCATTACGGTGATTGGGGA
AGATAAAGTCTACCAAGCCGTAAGAAATCCTGTGTGCCTCCAAGGAAAGA
CGCCTCGTGTGCCAGACGCTATCTACCAACACTCCAAGCCAGCATTCGTC
AGCCTGTCTACACTGTTTTCTGGTCAGCTAAGTGTCTTATCTCTTATTTG
TTAAAACCTACGAGGGGTAAACCCGGGTTTTGCAAATTAAGCCATGAGAT
AAGCCAGTCTGTGAAGGGGGGAGTGCCTAAGCCAAGCCATCAAACCTGTT
CAAGCCAGCCTAGCCTTAGCCAGCTTTCCACCTTGCTGAGCTAATAGTTA
AAAGACTCCAAGCCATCTGAGCCTGTGTGAAAGGTCTAAGCCAGCAAGCC
CAGCCCAGCTGACTCTGAGAAGTAAGCCAGCAAGCCACGTGGAGTTCCGC
CATCCCTATCGTCTTGGTGCTCCAATGTATCGCTGTTTTGAGTGTTAATA
CCATCCCTGTGGTATTCTGGGTTTGTTCCAAGCCACCCTAGCTTGAATTT
CAAGTGCCTAATGGTATAGTGTGGAAGTACCAGTAAGCCAGAGCGCTCAG
TGGGAAGCCGTGACACGACGCCTGCCCCACTCATCACGCGGCCGTCCACT
CACCCTTCCACCCACACAAACAGACGCCATTAACCACGTGTCTGATTTTA
CCCAATCTCTGGGGGTTATCGTCGATTTGTCCGGTCTACATAGTAGGTGA
AGATGTAGACTTTGTGACCTTCCAACTAGTGCGCCAACGATTAAGGCCTA
TTCTGTGTAGAGCCTTCATTTAAGTGCAATTTCTCCGAGAATCACCTTGT
GTAGTGGGGTTAGCAGACGCCGCCAGAGCTGTTAACAACATCAACCTCCT
CCAGTTTTCCTTCCACTATCAACGTTCTACAGCCTAGAGACATTTATCTT
TTCTTTTTCCGAAATAATTAGAGACATTTGCGAGTGTTGAGTTATTGTTC
TCAGTTATAGTGAATATACTTGTGTTATCTTAAGATTCGTGAGTCGTTTG
CAGAATAAGTGTTAAATTCCCTGCTTGCATTAATTTTGAATTTTCCTAGT
ATTGTCTCTCATTAATTATTTTGTGTCATATTTCATTATATACTATAGTG
TTTTGTTTTGTCTCATCTGAAGTAAGTATTAATTAATTAGTATCGTGTGC
CGTTTAAATCAGTTATCCCTTGTGTCATTTTCTTTAAACTATTGTTGTGT
TCCAATACTTTTCCCAGTCATATTTTTTTTCCAGTAATAATTTTTTTTTT
TCACATTCGTCGCTCAACCTTGGTGTCGAGCGGACGTGCGACCAGCCTGC
CTCTACCGGCGCCTTGTGACTTTGTTGTTTTCACAACATGGCGCAGTTGG
GTTGTCGCCGAGTTAACACTGTGTGTATTCAGATGATTCGTGGGGCTGTG
TCGGGCCAGAATGCTTCTGTTCTACAGACTGCCATTATACGAGACGCCTA
CGGATTGGAAAATGACGATTTGTGTGGTGTGGCTATAAATGGTGCATATA
GAATCTTTGTTAAGCTTCGCACTGCCGATGTGTATGAGAGGATTGTCGCC
AGGTTTCAGGAAGTACCTGTGGATGTGAATTCGGCAGTTACGGTGTGTCT
TCACGACGTATCCAGGTACTACATTTGGGTCAAGGTTCGTAATTGCCCAT
TTGAGGCGACTGAGGCTGATTTGAGAACAGTTTTTGAGAGATATGGAACT
GTTCATACGGCGACGGTGGGCAGGTGGTCGGAAGGGATGTTTCAAGGTCT
GCTGGAGGGAACGTTTACATTAAAAATGACGTTACGCCATCCCATCCCTT
CCTACGTACTGTTGGAGGACTTCAGGACTCAAGTCATGGTTACCTATGCG
GGGCAACATCGTACCTGCAGGTTGTGTGGGGCCTATGACCATATGGCTGT
GCAGTGTGGTAAACGGACGGGCCCAAAGGATGTTGGACGTCAACGGGAGT
CTTCGGTGCATCGTACGGAGGAGCGTGGGTCGGACAACCCTATGTCGGGT
GCAAGTTGGAGTGCTGAGGTGGACAGGTCAGAATCTTTGGAGGATGGCTG
TGCGACCTTACCAGGGGTAACGGAATCATCAGTTCAGGAGCCTGGAGCCG
TGGGAGGAGTATCGGCGGCTGATGAGAGGGTGGCAGAGGAGGCGTTTGCT
ACGGTGTTGCAGGACCTTTTGTGCACCCCAGGCCAGGTGTGTGTGGACGA
ACCTGCAGCTGACTTGGAGTCAGCGGGGGACAGGGATGCTGAGGTTGTTG
GCCTCCCTGTGGTTAGTGCCTCGGCCGCAGGGCGGCTGCTTCACGTGGAG
GCAGAGGTGCACTTCGATGGCCTCCAGGAGGTAGGTATGGAGGAAGAAAG
TGCGTCACGGAAGAGAGCGGCCCAGTCTGATACAGACGATGTGCTCACAC
CGGCGCAACGTCCGGGAAAGAAGATGTGGGCTGATGTAGCGAGTGGTGAT
GTTGGTGGTCCCAAGGGACAGAGACTCATGAAAGGTGGTTCCTGAGACTT
TGGGAGTGACCGTGGTGGAACTCAGGGAAAAGGGGATCGGCAAGTGCCAG
TGCCTAAAGGAAAACCCCCTCTGTCAGTTTCAAGTGCTTTACCGTGAATA
TTAATGGTTTGTGTGATAAGATGAAGCGTGAATGGTTTCGTGAGTATTTG
GTGAGGTATGGTATAGACGTGGTTTTTGTGCAGGAACATAACCACAAGTA
TGGTTGTCAGTTACTGATTGAAGGATACACTGTTTACGCTGCACACTCCT
TAAGATTGAAAGGGGGTGTGGCTATATTAATAAGGGAGACTAACCCGTTT
GTTGTCCATCACAGTGAGGAGGGGGGGGGGTAATACGGGTGGATGGATCA
TGGGGAGGGATCAGGTGTCCTTTGTGTGTATTTATGGTCCAGCGGAGGCG
GATGGTAGGGTAAAGAATGATTTTGTGAGGGATGTGTTAGTTTATCACTT
ACGATCGCTATCTGCGATTGCGGTGGTGGGTGGTGATTGGAACTGTGTGA
CACATCGTAGGGACGTGGACCCGAGGGGGGCGGGGTATTGTTTAGTTTTG
CTGGGGGATCTGTTACATGGTGTGGGGTTGGTGGATGTGGGGGGGGGTGC
TGCATGGGACGTGGAGCACACGTTCATGAGGAGAGGTTATGCTGCTCGGC
TGGACCGGTTATATGTGACTAGGAGAGCGGAAGTGAGGAGGGTGCGTGTG
TTGGATGTGGACTTGGGGTGGGATGGACTGCCTCGCAGGTACGGGAGTTA
TTGGAAATTAAATGTCCGGTTGCTTCAAGAGGGGATGGGGAGGGATACGT
TTTGGGGTTTGTGGGACAGGTTGTGGTCCAAGGTGCATGTGGATGGGGAT
TTGTTGCTCTGGTGGGACAATGTGGCTAGACGGGGGAGGGAGGATAATCA
GTTTGCGTATGGACTTATTAGGTATCTGGAGGGACAGTTAAGGGATTGTT
ATGGGAGAGGATGTGGGAGTGCGGTTTACCCTGTTGTGGAAATAGAGGGG
TTGAAAGATAATATTCGGGTTTTGCAAAATGAAAGGTTTGATGCTGCAAG
GGTGGCAGGTGGGTTAGAGGAGGTGGTATGGGGTGACAAGCCGTCGGCAT
GTGTCCTGCGAGGGCAGGCATGTAGGCGTAGAGCGACGGAAATTGTAAGG
TTGTGTGTGCATGAGGCAATGGGGGGCTATAGGGAGGGGCAAGAGTTGGT
TACAACAGAGGGCATGGGGTGGTATGTGGATGGGTGGTATGGGTCGTATA
TGAGGAGTGAAGGGTGCAGGAGGAGGCTTTAAGGGATATGGGAGGTTGGG
TGCAATGTGGACTTGAGAGGGGGATAGGGAGGGGTTGAGTGGTGATATAG
TGGAGGATGAAGTATGGACGGCCTTGATGGGTATGAGCAGGGGTAAGGCG
CCAGGGATAGACAGATTACCAAGTGATTTTTATATACAGCATTGGGGTTT
TTTAAAGGGGTTTTTAGTGCGGTTGTTAAATGTCATGAAGAAGGGGGGTG
TCTTGGGGATTCACAGTCCACGGCTATTGTGGTTATGGTGCCAAAGGGGA
CTAGTCAGAACGGTGAGGGACTATAGGACTATTTCACTTATGTGCGCGGA
CTATAAGTTATTTGCGAAAATATTAGGCAATCGATTGAAAAGGGTCTTAG
ATAAGGTTATTGTTGGGAGTCAATATGGGGTGCGGGAAGGTCTATGTACG
TGGGGCATGGGGTTATTCGGGGTTTATTGAGAGTAGGCAGAAGGAGGGAG
GGGGTGTAGCACTGGATTGGAGGGCAGCGTATGATAGTGTGGAACTGAAG
CGTTGTGGAGCATTATGAGGTGGCAGGGGTTTGGTAAGGAGATGGTGAGT
TGGGCACGTACTTTGTACTGGGCAGCAAGTATGTGTGTGCAGGTGAATGG
GAGGGTGGGGCAGCGTGTTAGGATGGGAAGGGGTTTACGTCAGGGTTGCC
CACTATCTCAATTGTTGTTCACATGCCTGCAGGACCCATTTTAAGGGCTG
TAGAAGCGTCTGTGCGGGGGCAGGGAAGGGGGATCTGGGTGTTGGGAATC
CTGGCATAGTGGGCTATGTGGATGACACGACGATTCTTGTGGGGAGGGGG
GGGATTAGAGCGTGTGGGCAGGGTCATTGAGGTTTTTGTTGAAGCGACGG
GTATGACTGTAAATGAGGATAAGTCGAAATTCATGAGATTTGGGGACTGG
GAGGGGATGGCTTGTGGAAGGTGGTGTTTAGTGGATCGGGTGAAGATTTG
TGGTGTGGTGTATATGAGGGATGCGAGGGAGGCGAGGGTGGTTAATTCGG
AGGGTGTAGTACAGAGGGTGTTGGGTAGATTAGATGGTTTGAGGCCATCA
CATCTCACGCTGCACCAACAGGTAATAGTGGTTAACGGGTTGCTATATAG
TAAAATATAGCATGTGGCGGCATTGTACCCGTTGGTGCAGGGGGACGTTC
AGAAGTTGTTGCGTAGGGTTTTTTGTTTTATTTGGGGATCGGGTTGTGAT
TGGTTATGAAGGGGGGTGGTTACGCTCCCGTTACACCAGGGAGGGCTAGG
GTTGATTCCCTTGGAATGCAGATTGAAGAGTGTTTATGTGAAGCGGGGTT
ACCTGAGGGTGGTTGGGGATGGGGGAGGGATAGGCCTTCTGCATGAGGAT
ATAAGGAGGTGGTGGGGAGGGCTGGATTTAAGGGAATGTGAGGACATGTT
ACAGGTCCTACTTATTGTTAGGGATCCATCACATATGAGGGTGAGGACTA
TTGAGAAGGCGGTGCGGTCTCGGGAGATGGCAGGGGTGGAAGGGGTTTAC
CCTCTGTATGCTTGGAAGGATATTTGGGGGAGGTTAAGAAGATTGCGGCT
TCGTCCATGTGTGCGGGAGGTATTTTTCCGGTTTTTTTCATGGGATTTTA
CCATCAGGGGTGGTTTTACATAACAGAGGCCTTAGGGTGGATGGGGTGTG
TCAAGCTTGTGGGGAGGATGAAACTGCATTTCATAGTGTATATTTTTGTG
AGCGTTTGGGTGTCGTGAGGGAATGGTTGGGGCGTGTGATTTGCTTAGTG
GGGGGGGGGTGGATTGTTGGTGTTGAGGGCACTTAGTTTGGATGTGGGAG
GAGTGGGGGTGGAGGTTCAGAGGGCAGTGGCGTATGTGATAGCAGATTTT
GTTTTCATTTCATGGGCTATGAGGGATAAAGGGGTTAGTGAACGACGGAT
GGCACTGGCGGCAGGCTTTTATAGAACGAAGTGCTGAAATAGGGACCTCT
ATGGGGGGAGGTGGGTGAAGGATTTTCCTGTGGGTTACAGGGATTTCACC
ATGGGGGTCTTGGGTTACAGGGATTTCACCATGGGGGTCTTGTGGTCCTT
GTGAGTGTCAGGGGTATCCGACAGGCTGGTCTCCCGTGGGGGGGGGTATT
GTGAGGCATTGACTGTGGCTGTTGGAGCTCGTGTGTTTGTGCGTGAGGGA
TCGAGGTTGGTTAGCTTAGGGGGGTCTCACTGTTTTGTTATATGTGTTTG
TATGCATGTAGTGTGTGGAAGGGCATTTATATTGTCCTGTTGGGGTTTTG
ATGTGTGATTTAGTATTGATGTAACACTTGTGTTTTTTGTGACATGGCCG
TGCTGGTCTCGAGACCCGTTGGGGTTGTCATAATGTATATAGTGTGATAG
GGTGTGCACTCAGTGGTGTAGGTTTGTGTAGAGCGCATTGTATCTCTGCT
CTTTAGTTAGTGTGTGGTTGTGTTGAGTTGTTGTATTTATATTGACTGTA
CAATGTATGTCTTGTACCCAGTATTTGGGATGATGGCTTAGACTTACGTT
ATCGCTTTATTGTATATTTTCTCTTGTATTTAAGAGTTATGTATATGTTA
TACTTGTGTTTTCAATAAAACAAAAAAAAAAAAAAATTCCCCTGCATTTC
CCTGATAATTTTTGTGTTATTGCATTAAGTGTTCCCTTCCAAGGGTTCTT
ATTCAGCTTTGTATCCTTGTTCATTTTTTGTTTGTGTAATTAATTTTGAC
TTATTCCAGTAACCATATTTTACTAGTTATTGAATTACCATTTTAATTCA
GTGTGCATCTATTGAGTTATTATTTTCTATGCCAGTGTCTCATTTGTTTT
ACTTCCACAGAATACATTACCATACCTTCTGTGTGCAGTACCTAATAATA
TTTATATAGATTATTATACCCAACAAGTCTTAAGTCAAAGAATACTTTTG
TGAACTGTAAGTCCAACAGTTATATACCTTTGATGTATGTACTCCACTAC
CTGTAAGTCTTATCTTTTATTGTTCACTTTTATTCATCTCTGAAGTGTTG
TTTGAACAAGTTCACTCTTAAGTTTGATTAAAGTATCCTTAGTTAATTGT
TTGAGTAATTGTTCTGATTAACATTACCTTGTTTTGCTTGAAATTAAGAG
TAAGAGTGTTCAAACTAGTTAAATTCTAATATCCTTACTTTTCATGTGTT
GAATTTTTTTTTTTCTACAGTGCAATTTGTTTAATATTTCCTGCAACTCT
TTGATCACCATGCCCAGCCCTTCTAGGGCAGTGTAGGTGCCAAGGCTGGA
GCTTGCTATTATCTGCGGCTCGCAAGCCTACCCTTCCCGTCAGCCTCCTT
GGGGCGGGGAAGGTGGCAGACCAGAGAGGCCTAGCATCTATCTACCTCCA
TGCCTCATGCTGGTGGCGAATGTGGCTAGGCCTGGGGCCAGTTGGTCCCA
CCGCTGAGGGGTACACCCTCCCATGGGAGACATAGGTCTCTGATACTCCC
TCGCCAGGGAGCCGGAGCCGGGTCGCCATCTGGTAAAGACCCGGGCCGGG
AGAATTCCCGGTGAATCAACACCTCCACCTCCTCCTGCAACTGATTTTGT
GCAATTCCACTTTTGCTGTATTCTATTTTGCTTTCATAAATTCTTATATC
GTTTACTTATGTGTTAAAGAAATTGTTCAATTTTGCAAGAGGGATAATTA
ATATTCCAGTGCAATTTTCTCAGTGATTTAAGTAGTAACTTTATTTCAAT
TGTTGTCAGTGAATATTTTAATTGTTTGTGCAAGTCTCTTTTTATTGTGC
CTTGTTTTATCAGATTATTTCTCTTTGCATAAGAATTACAGTATTGATTT
TTATTTCATTATTTTTGCATTGATTTATCATTTTCTTGTTGCATTTCCTT
GTTGAAATTGAAAGTAAGGACAACTCACCTTGCAGTTAATTCAACTTAAA
GTAAGACTTCTTGAATATTAATGTGTTATCCATCTTGCTAAGTCAATTTT
CTGTGAGTTTTCTTTGCTTTAAGTGTAGCTCTTGCAATTTTTATCACTTA
TGCAGATTAGTTAACATTCATTAGTTACAGTAAGCTATTTTGTGCTGTAT
AATTTGCTTGTTCTTTTAAATTCCCCTTCATACTTTTCTGCAATCATGTC
TCAAGCAAATTCAGGCGATAACTTTGTGTATTCTGCCAGTCAAAGCTATA
ATGATTATGAGTCAGTACAAAGTCCTAATAGTCCCTTAATGACTGAAAGA
AAGTATTTAGCTTTTGAGCAATATGTTTGTTCTCACAGCTTGTATCCGAG
ATTTGTCACAGTGCTGCAGAATGTGAAGTTCAAATTAGGTTCTTGTAGAC
TTGTGAAGTATTTATTAACGTAGCCGAGTGGTCAGGCACTGGTAATACTG
TCACTCCTGTCTGGAATTCAGTCCCTACAATATCTTGCATGCAAGATAGT
GTCACATTACCTCGGGTGTCTGAAGGTACCCAAGACAACCTTGAGTACTG
AGACAACTATCCCTGCGATGGCACTTGTTCAAGTAGTAGTTCTCCCCAGG
GGATGCCTTGTTAAAGAAAGACTACTGTAATGAGTTATTCCATCTCTTGC
TGATGTACAAGAATAGTATACAATACCGACAATATGAAATAAAGACAATG
TACAACATCTGGGTATCTTTATTGTAAACGTTTCGCCATCCAGTGGCTTT
ATCAATACAAATTCTAGGACATTATATGAAGACAGTAGAACTCAACGAAG
TTCGGTGCTGTTCACACCACTCCAAGTCCGAGGGACTGAATGCCTCATCT
TTTGTATATAGTTCTACTGTCTTCATATAATGTCCTAGAATTTGTATTGA
TAAAGCCACTGGATGGCGAAGCGTTTACAATAAAGATACCAGATGTTGTA
CATGTGTCTTTATTTCACATTGCAGAATGCCGTTTCTGTGACTAGTTTAT
TCACTAGAGTTTCTGTTGTTGTTCCTTGTGTTCCAGATAGTGATATTATC
CTAGTTGACAATAAATCCTTGCAGAGTAAAGTGTTGTACGCCTAGCAATT
ATTACCTGTAGTAAGAGATAGTGAGAGCCGTTTCTCCTTTGCTCATATTT
CGTGTTATAGAGTTAACTATTTCAGCCGGGGAGAGTTCAATCCACTTAAC
CGAGTTTGTTCATTCCTTCAGTAGGAAAGTGATCATAAGCCTTGAGCTAA
AGATAGATGATTGAGTTAAGAGAAATTGTCGACTGTGTGTTTTGTTACCA
GATATTCAGTATCTAGTAAGATTTTTGTGTGTTCAAGTTCCCTCCGAGTT
ACTGAGATTTGACAGTATGACCTTTGCGTGCCAGGTCTATTTTCTGTTAA
AAAACCTTCTTCTTTGTATATTTATTCTTCCTCAGAATCTGTAGAGTGCA
TGAATATAGATCGATCGATCAATTTTATCAATGAAATTGTAATATAACTT
GTAATGCATTACAGTAAGAACCAGTATATTAAGAACAATTACCTTAAGAC
CCGTGATAGTAAGATCAGTTATTACTATCTGTTCAGTCGATTCAATCCTG
TTATAATATATTAGTTCTAAGTTACATATGTGTTTGCTATTGTATAGAAT
CAGCCCAGAGCTACCTGCCTGTTTGCCTATAGAGTTGTATTGTATGTCGA
GACGACATTCGTAGCGTGTACGAGCTGTCATATG
>LTR-61_CDe#LTR @cherax_destructor
TGTCACTGTTAGCTCAGTGATAGTTCATANCTTNTAACCGTTACTGCTTC
CAGTGATCACGCCTGAGTCATACACTGCTCACGTGATCAACCGTTAGCCC
ATGTCAAAGGTCACCCCTTTTGAATGCCAGGAGTGCCCGCTCCTACCAGA
GTCAGTACCCATCGATCCGGCACAGAGTAGAGACAGACGCAGGCTACGAT
CTGAGTGATTCCCATATATATCGACTCCAATATACTGTAACCACCCCAAG
TATGCCTTTATTATCTTACCCAATCTACAAAAGACACCCACAACA
>Gypsy-16_CDe#LTR/Gypsy @cherax_destructor
AATGGTGCCAGCGGTGTGGGCGTAGATTTCGGGTAATTAAGACGATTTAA
GAAGAAGATAGAGCCGGTGTGAGTGCCTCCAGCGTCTCAACCGACCGCCA
CTTTCCCTACCTCAACCAGTGACGTCATCCATCCAAGCCTCTTCTGAACC
AGTTTCTCCAGTCTTCTGGCTTCTAATTGCAAGTAAACCTCTGAAGAGTT
GATCTGGGTTTTGCAATTAAGCCAACAAGTAAGCCAGTCTATGGGAGAGA
GCCTGCAGTCATCCAGCCTTTCTCTTGTAATCCATCCTGCTTCTCACTGC
TGTGCGACGTCCAAGCATTCAAGTTCACTAGTCTCGTGGGCTTAAGCCAG
CTCCTCCAGTAAGCCAGCTGTTCAAGTACGACAGTTGCTTCTTCAGCACA
GCCAGTTCCTTGAAGTATTGTCTCCAATCGCTCTGCTACCAGTTGGACGA
TTGTCAGTGATATTCATCATTCCTGTGGCTTATTGTAGCAAGCCCTGGGT
TAGTGAGTGATTCCACTGATGTGAGAATTAGTGTGAACTGGCCAGCCGCC
GTGACGTCATCAGTGCACAAGCCACCATCACTCTCTCACCCACTACCACT
ACCAGCCTATATTTTTGTGGTGATTTCTACCCTTATCTCGGGTACCAGCA
TCGTAGTTCACATAGCAGGTCAAGAGTGTGTTCCTTATCCCAGAGCGCCG
ACGTAAAAGCCTGCTGTGTGGGTTCACCGTGGTAAGCGCATTCGTCAAGT
GAGGGTGTTGTGTACGCCAGCCACCAGCCACCAGCCACCAGCCACCAGCC
ACCAGCCACCAGCCACCAGCCACCAGCCACCAGCCACCAGCCACCAGCCA
CCAGCCACCAGCCACCAGCCGCTACCAGCAGGCAACCAGGAACCACAATC
TTCCCTTTTCTTCTCTACCTACCGTCGCCTATTTTATTCACCATTAGAGA
AAATTTTCTGTTATAGACATTTGCGTGTGTGAGACATTTCTGCAGTGAAT
TTTCTTAGTGACATTCAGAGACTTGTGTCTTCAGTGTTTTCTTGTACATT
AATTTAAAATACTTTTCCAGTGTTTCCATGCATTTAGTATCTCATTTTAT
ACCTGGAGTCTACCTACCTGGAGAGAATTCCAGTGGTCAACGCCCCCGCG
GCCCGGTCCGGTCCGGTCCGTGTTAATTCTCTACACCTGCAGTAAGTACT
TTTGAATGCCAATTTTATTCTGTGACTTGTGTGCAGTATAATATTTTTTT
CCAGTTACTCAGTGCAGTACTTAATTCATTACTTATTAATTCTGTGCTGT
GTTACACATTATTTCAGTGTCTTATTATTTTCTTGTATTTTTTTCTCATT
GCATTTCCCTTGTGTTTTTATGCAAAATTTGTGCATTAATTCTTTCAATG
TTTATGCCCCAGTGTTCTTAATTGAATTTTACTGTGTGCCATTCATTGTG
CTCCATTATTCTTTTTATATATCCAGTGTCTCACCTGTTGTACCTCTCCA
CAGACCATAGCCATATCTTCTGTGTCAAGATATATTTTATGTTGCAACAC
CTGCTAACATATTCATTATGTCTGTGATTATCCATTGATTGATCTATAGA
TGTTCTATGTTCTGCAACCTGTAAGTGTTCCTTCTTTATTTTGTGTATTA
TATTATTTTTATTGACTTTATCAATAATTCCTTGAAAAAATTCGCTCTTA
ATATTCATATTTAAAGTAAAGTATTATTCATTATTCTCTTTGCTTCCAAT
TGTTACTTTAATTGAAATAAGAGTTAAAGTGTTCATTCTACTTGTTCCCA
GTGTTCAATTAATTTTTATTGCTGCATTAGTTGTTTCTGAAACCTGATTG
CATTTCACTATTATTATTACAAGTGATTAATTTGCTCTTACAATTTTTGC
ATACAGTATTTTATTTTAATAATTGTTTATTTCTTACAAGTGCTATAATT
GTAATTCAGTGCAATCTTTCAGTATTACAGTTCATTTCATTGTGCCAATA
TTGCATATTAATTTCTTAGTATCATTTTCTTTTAGAAAATTTGTTTTTCC
AGTAATTTCCCAGTTGTATACAATTTACTGATTGTATTTCTACTTTGCAT
TGATTTACAATTTAATTCATATATTTCTTGATTTAATTCCAAAGTAGAGA
CAGCTCACTTTTGCAGTTAATTCTTATTGAAGTAATATTGCCTTTCATTC
CAATTTCCAGTATCTTTCTTTATTTGATACAGTGCATTTCAGTGAGTTGT
CACTTCTCATGCAGTGCACCTTAGACATCTTAATTCTTTTTGCACCTAGT
TCAATGACTTTTTATTTTCACTTTTAACTATTTGTGTTACTGTGAATATT
TTATTATTCTCTTTTTTTACCTGTATTAGTTTTTGTGCAAAATCTTTGCA
ATTATGTCTCCCATATCTCTAAGTATTGTAGCAAACAAATGCTGGCATTC
AGTCTTTTAATGTTCAAACTGTCCCTGCAGACATTCCCAATAGTTCCTTA
GCGACTGCTAGACCAACTCAGTTACAGAGTCCCTACAGTTTTACTCGTGA
TTTTGATGCCTTGCCACTATTCAATGACCATGATGCATGGTTTGCTGCTG
TTCGTTCACGGGCCTCTGCCCTCACAAAAGGTCCTCCTTCTGAGGAATCC
CTTATCCAACTTGCGACAGAAGCTCTTCATCGGTCCCCTGCTGCAAGTCG
GGTTGTTGACCTTCTTGTAATGCAAGATTTCAAAGGCCTTACTGTTATGG
GGTGTTATGGACTTGTTATGGGGGCTATGGAACCCAGCATGTATTGTAGT
AATTAAATAACATGAATACCTAATTATATTGAATTAATCAGAAGTACTGC
TTAAGATGTTTAAAGGCTAGGCCATCCTTAAAACTTAAAGAAGCTGAATT
AAACTGATTTTCTCAATATAATAGGTTATAAATATAAATGCACACATTTT
TATAAGTACTAGTTTATAAGTTGCATGTCTCATTGTAATTACATAAGATA
TATTGAGAGTACATGAGGAGGATGTGCAAAGTGATAGGTTTTTGTTTGTT
TATGTGAGAGTGGGAGGAGCTTAGAGAGAGTTCTTCTTCCCACACTCTTC
TCCTGGCAACATGGCTGATGCAGTGAGCTGGTATTGTTATTGCTGACCTT
AAATTGGTTTCTGGGCAGAATGAGTGTCCAAGAGGAAATGGGGAGTGTTG
TAGATCGATGTTACCATGATATTCTGTGATCTTCAGTGTATCAAGACACT
GGAGGGTTAAAGAATGTTAAGAGAGAGAGAGTTAAAGGTTGCAGGTGAAC
CATGTGCTTTTGGGGAGGCTGGTTATATGTTTAGGAGTGGAGACCTGTAC
ATTATATATATATCTTAATATAGCACAATTTTTATAATGTTGGTTTAAAT
AACTTTTTGAGAGGAATGTGAGAGGACCAATAAGTTTTCAGATACAACAG
CTGATCATGAATGTAAGTATTCCCCTAATCTCTAAACTAAGTGGTCAGAA
TATGAGGAAGTGATTCGTTCTTTCCTAGTGCCAGAATCACCAACTGATCC
TTTTACAGTTCTTCGTGAATTGGTAAATGCAACAATTATGTCTGGTGAGT
CATTGAGCACCTTTGCGTCTAGATTAGATACTCTTTTCACGTCTTTTATC
TCCGCTGTTAAGTCCTTAACATTTGTACCTGAAAAGCATAAAGAGTCCGC
AGAAACCTTTGCCAAAGTAGCCGCCTTTGGAGCAATCAAAGAACTGTTGC
CACGTGCTTCCACATGTGCTTATGACGCGAATCCTCCAACTGTGGAGATG
AAGCTGCTTAAAGTCTTCAGTCTTGCCCGTTCCTTGTGTACCCCAGGTAC
TTTTCCATGTGTCAAAACTAACTTTGTAACTTTACCTCATGCAGCACAAC
CTCTCATTTGTGCCACAGCGCCCGATCAGAATAAACAATCACAGAAATCA
GTCAAGGCTAGTGCCCCAAGTCAGTATAAACCTTGTAGTGTTTATAGTAA
GTTCAGTTCCCATAGTCAGAGAATTTGTTACAACTGCAGTTACCGTGGCC
ATATTGCAGTTAATTGTCCTGACAGTAACCCTAAGAAGCATTGTACAGAT
GGTGACTACCAATCAGACTTGCCATACTGTACTTATCATAGAATCCATGG
ACATGACACATCTGAGTGCAATGCCCTTTACAACCTTAGGTCAAGATCTT
CTACCGCAGAACCAGGAGAGGAAATAGAGGTCGTGGTTCTACAGCTAATA
ACCAGACCCAAGCTTTTTTTCCTAATTCGGGGAAATTCGAGTGCCCCAGT
CAACCCGACCAGTGGTGATAATGAGTACTCCATCCCCGTTAGTAATTCCT
TCAATGCCTTAAGCAGTCTTGAAGAAGAATGTCTCGTTGATGATGTTGCT
TCACATGTCTTTGACAAAGGTGTTTTTGGGGATGACTTTGAACAAACCTT
CTCTGATGAAAACCTCTCTGATGAAAATCTCTGATGAAAACCTTCCTTTG
TGTTTGCATATAAATTCAAATGCAAAAATAGGTTCCCTAGTACAAGCATC
TGTTCTTAATGCGCCCGTTCATGAGTTCATGGACTCGGGAGCACAAGTAA
ATATTATCAGGTCTAGTTTATTTAAGGATAAGCAGTTACGTCATGTCCTT
TTCGTTGAACCAACTCATGTGTCATCCCTTAGTGGTGTGGCCGGTTCTCA
TCTGCGTGTTCGAGGTCAGACTTTTCTTACCTTTACTATCCAGGGTAAAG
ATTTTACTGCTTCCTTCCTTGTTGTTGACCAGATTAATTTTCCTGGTGAT
ATCCTACTAGGATTTGCTTCCATGCGAGATTTCGTATTGTGCTTGATCCT
TACTGATGGCATGCACAAATTGATGACTTAATCGTACCATTTTGGGGTTA
CCAACTTGGTTCCGAGATCTGCCATACAGCCGAAGAGTACGAAGTCTGGA
TTAAGTCCTTCCAGGCCAATACATTTTCCAGTAGCATGCCCAAGCGGTCA
GGCAATGATAATCCTGTCACTGTCTATGTTTCACCTCCACCTTCAGTCAT
GCAAGATAGTATTCAGTTGCCTCAGGTGTCCGAGGACCCTCAGACTACCT
CGAGTGCTGAGCCTATCTCTGCAATGCCCACTAGTTCAAGTAGTAGTTTC
TCCACAGGGGACGCCTTGTCGGAAAATGATTATTTGAAACTAGTAATGCC
ATCTCTTGTTGACGTCACTTGCCGTCTGCAGAAAGACGTTTCTGTAGCAG
CTAGTGCCCTCACTAGAGTGTCTGTTGTTGTCCCTCATGTTCCAGATGGT
GATAACGTCCTAGTTGACAGTGATTCCTGTAAAGTGAAGGGTTTGTTTGT
TGAGCCATCCTTACATGTTGTAAGAGATAGGAAGATCCATTTCTTCCTTG
CTAATACTTCCGGTCATAGTGTTCGGCTCCGAGCAAATACCAATATTGTT
GACCTTGTTCACTATCCTTACCCTGTTCGGGTTGGGGATGAGTTGTCACC
TGACCAGTGGGTCGGTGCTATTTCAACCGGGGAGGATCCATCCACTTCAC
TGGATCAATCAATTCCACCAGTAGAAGAGAGACTTAGCTCCTACTGACTT
CCCAGATGAAGTCAAACGTTTGGTGAATCTTACCATGTGAGAAGATGGGT
ATAACGAACTTATTGTCCCATCGTATTCCACTTGAACCTGGTACTAGACC
AATTTATGTACCTGCGCACAGAATGCCTCATTCAAAAGTTGATGTCGCAG
ATGAATTAATCAACCAGATGCTTGATGATGGTGTTATCGCACCTAGCAAT
TCACCTTGGAATGCGCCCCTGATCTTAGTACCTAAGAAGGACGGTACTTG
GCGCCCAGTGATTGACTTTAGGAAGTTAAATGCAAAAACAATTCAAGATC
GTTTCCCACTTCCTGTACTTGGTGATCTATTACGTAACATCGGAGATAAC
AAAGTTTTCTCGACCCTAGATTTGTTACAAGGGTTTTGGCAAGTCCCTCT
TCACGAAGACAGCCAAGAGCTAACCACATTCTCCACTCCAACAGGTCATT
TCCACTTCCTCCGTATGGCCTTCGGGTTAAGATCATCGCCTATCACATTC
TCGAGGCTCATGACCAATATCTTTAGAGGTCTCATAGGTAACGCACTTAT
GGTGTACTTAGATGATGTGATTGTCATGTCACAAGACGTATATATGCACT
TAAAAAGACTTGACGTAGTACTCGGTAAGCTTGAAGAAGCCAATTTAAAG
ATCAAACTGTCCAAATGTCAATTTTTCAGATCAGAAATCAAGTTTCTTGG
TCACGTAGTCACTCCTAGAGGGGTTACAACTGACCAAAGTAAAGTAACTG
CAGTATTAAATTTTTCATCTCCCAAAACTGCTGATGCCGTAAAATCCTTT
GTGGGCTTAGGAGGTTTTTATAGATCATTCATTGCTAATTTTTCTTCCAT
AGCAGCTCCTCTAACTGAGTTGCTTAAGAAAGATGCTCCATTTGTTTGGA
CCTTCCATTAAGAAAGAGCATTCCAAACTCTCAAAGAAAAGCTAACATCT
GCTCCAATTTTGAAATTTCCAGATTTCTCAAAGCCTTTCTACCTAACCAC
TGATGCTAGTTCAATTGGCATTGGTGCAGTCCTTGCACAAAAGACCAGTA
GCAAGTACAACGCAGTTGCATTTGCTAGCCGAGTCCTTACTAAGGCTGAG
CGTAATTATACAGTTACTGAGCAAGAAGCTTTAGCGATAGTATGGTCCTT
AAAGCACTTCTGAGACATCATGTATCAGTACTCTGTTCATGTCTTGACAG
ATCATGCCCCATTGATACCCTTATTCCAGAATAAACAACCTACTGGAAGC
CTAGTCAGATGGTCCTTGACTATCCAAGAGTTCAACCCCACCTTTGAACA
TTTACCTGGCAAGTCAAATGTAGTTGCTGATGCTTTATCTCGTCATGTTA
GTGTAGTAACTGCTGATCCTCCGTTTAGTGCTGAGGATGTAAAGAATGCC
CAAAGGACAGATCCCATGTGGTCTGGTGTGATTCGATTCCTGGTCCAGGA
AGATCTTATTCTTACTGTGAAGCCACCAGCACCCATCAGTAACTTCGTCA
TGAACCAAGAATTACTGTATCGAACTACCGAGCTGGGTACTCCTAGTAGA
AGGGTATACCATTTAGTAATTCCACAGTCACTAGTGAAAGTAGCCTTACA
GCTAGTTCACGATGCATCAGGTGTTGCACACCCTGGTATGGATTGTTCTG
TGAAACAAGCCAGATTGAAATACTTTTGGCCCCGCATGTCAACTGATATT
ACTGAGTATGTTAAGAAATGTAGTGTCTGTATGCAACATAAAGGCAATGT
TACTGGTCCTAATCCAATCCAAGTTTTTCCAACTACTAGCGAGCCATGGG
AAAGAGTTGCACTAGATCTGTTGACTAATTTCCAATGTTCCCTCCAAGGA
AACAAACATCTGTGTGTCATGGTCGATCATTTTACCAGATATTGTGAGTT
AGTGCCTATTGAAGATAAGACTGCCAAAACAGTAGCAAAAGCATTCAAGG
AATGTTTAATCTGCAGACATACCACTCCAAAGTCCCTCATAACAGATAAT
GGAGGTGAATTTTGTAATGAGATCCTAGAAAGCTTGTGTACTTTGTACAA
GATTACTAAATCAACCATTGTCCCTCACCATCCTGCCAGTAATGGTTTAG
CTGAAAGAACGAATAAGAAAGTACTTGACGTCTTGAGAGCAACCATCAAT
CCCAATAGTGCAACCTGGGATGAGGTTATATCTGATGTTCAGTGTGCAAT
AAATTCTGCTTACAATGCTTCTATAGGTGACACCCCACATTATGCCTTGT
ACGGTGTTGATAAGCATTTGCCTTATGAGTTGTTATATTCTAATCCAAAA
CCAACTTACAATCCTGATGATTTCATTGCCACTCGTACCAGTCAAGCTCA
GAGTGTTTTCAGAAGAATTTATGAAACACTTCATAAGTCAACAGCAGAAT
TTACTAGAGTAACTAACACTTGAGCCAAACCGACCAAAGTTAAAGTAGGT
TCAAGAGTTATGTTGACTAACTTTAACAAAACTTCAGCAATGCCAAAACT
CTACCAAAAGTTTGTTGGTCCTTACAGAGTAGTAGAACATATTAATGGCA
ATAAGTATAAAGTTAGAGAAATTAGTACGGGTCAGTTTAAAGAAACGCAT
TTAGATCATATGAAATTAGTATGCGATGATGACGAAGTCCCTGACAACCA
GACAAGCGAGACAGAATCTGACAATTCTCCTGTTGCTGTATCCTCTACCT
CTAATGATCAGCCAGATGATCAACCTGAATGTCTTTATTCCCTACGTACA
CAACAAGTATTGAGAAATCCTCAAGTATCATTTGTGGATACCAGTGTAGA
TCCCCCTCAATCAGAAATTGAGTTACCAATTGTAACAGAATTTGATCCAC
CCAGAGATGATAATCATTCAGCCTATATCAATCTCACCCTAGCAGAGTTG
GGGTTAAATGTAAATAACCTGTATAGATAAATAATGTAGTAATTGTATTT
CAACTGTGTTACAATATCAATTTAGTATTATTCAAAATTTTTTTTATGTG
TTCACGTTCTCTCCGAATTCTGAGAATTAACAGTATAGATTTGAGTGCAC
CAGATCTACCTTGTCTGTTAATCACTACCTTCTTGTAAATATATTTCCTC
AGAATTCGTAGATCACATGAAGACAGATCGATCGATCAAAATTTTTTTTT
CTTTTATCATGACTTTCTAGTAATGAGCTCATTAATTATCTATGTATCAT
GATATATCATATAGTAATGTAGATTGTTTTCCGTCACGATAATATCCATG
TGTAGTATAATGTTCAACTGTTGTGTACTTTGACTTTGTATAGCCTCCAC
TCAGAGTCGTACACCTGTTGTCTTTAGTTTGTATAGATGTATGTCGAGAC
TACATACGTACCATAGCCGAGC
>LTR-62_CDe#LTR @cherax_destructor
TGTTATGGGGTATTATGGACTTGTTATGGGGGCTATGGAACCCAGCATGT
ATTGTTGTAATTAAATAACATGAATGCCTAATTATATTGAATTAATCAGA
AGTGCTGCTTGGGAGGTTTAAANGCTTGGCCATCCTTAAAACTTGNGAAG
NTGGATTAAACTGATTTTCTCAATATAATAGGTTATATAANATATAAATG
CACATNTTTTATAAATACTAGTTATAAGTTGCATGTCTCATTGTAATAAC
ATAAGATATATTGAGAGTACATGTGGAGATGTGCAAAGTGATGTGTTTTT
GTTTGAGGGGGAGGAGCTTAGAGAGACTCTGGCTTCCCACAATCCCTTGT
CCTGGAGAGAGAACATGGNTGCTGGAGTGAGCTGGTATGGTTAATGCTGA
TCTTAACTTGGCTTCAGGGCTGAATGAGTGCCCAAAAGGTAATGGGGTTT
GTGTAGATCGATGTTACCATGATATTCTGTGATCTTCAGTGTATCAAAAC
ACTGGGGTTAGGAGTGATGTGGAGAAAATGGGATGTTTAGAGTGGAGGTG
AATCGCCATGTGACTGATCTGGTAGTGTATGTTAATAAATAAGATCTGTA
TATATATATATGTTGACCCATGAATATATATATTTTTGTATAACATGGTG
GTTTAAATAACCCATGGAGAGGGCAGGAGAAGTTTTCAGATACAGCAGTT
AAGCCTGAGTATGTATCATTTTAGCCTATAAATATCCTCCTTTTACCCTA
AGACCTTTTAAGTAAATACCCTATGCTAGTACATGTAGAGCCTTGATGAT
AAATAGGGGAAATTAACATAACA
>LTR-63_CDe#LTR @cherax_destructor
TGTCACGGCCCCGGGNATGTGAGCGCTTGCCCGCANGCATCCCTCTCACT
CCATCCATAGGCATAGGCTCGACGAGGCATAGGCTGNTGGGCTCGNCTCA
CGACTCTCTCAATATAAGTTACCAACCGACCTTGTGTGTATTACTTCGAC
CGACATATCTCCANGGTACTCACNCAACA
>RTE-2_CDe#LINE/RTE @cherax_destructor
TGTATGAAAGAGGGGAAGGTACCTAGGGATTGGCAGAGAGCATGTATAGT
TCCTTTATATAAGGTGAAGGGGGATAAGAGATTGTAAGAATTATAGGGGA
ATAAGTTTACTGAGTATACCAGGTAAAGTGTACGGTAGGGTTATTATTGA
AAGAATTAGAGGTAAGACAGAGAGTAGGATTGCAGATGAGCAAGGAGGCT
TTAGAGTGGGTAGGGGAAGTGTAGATCAAGTGTTTACATTGAAGCATATA
TGTGAACAGTATTTAGATAAAGGTAGGGAAGTTTTCATTGCATTTATGGA
TTTAGAAAAGGCATATGATAGAGTGTATAGGGGAGCAATGTGGCAAATGT
TGCAAGTGTATGGAATAGGTAGTAAGTTAATGAATGCTGTAAAGAGTTTT
TATGAGGATAGTGAGGCTCAGGTTAGGGTGTGTAGGAGAGAGGGAGATTA
CTTCCCGGTAAAAGTAGATCTTAGACAGGGATGTGTATTGTCGCCATGGT
TGTTTAATATATTTATAGATGGGGTTGTAAAAGAAGTAAATGCTAGGGTG
TTGGGGAGAGGAGTGGGATTAAATTATGGGGAATTGAATGCA
>RTE-3_CDe#LINE/RTE @cherax_destructor
TGTATGAAAGAGGGGAAGGTACCTAGGGATTGGCAGAGAGCATGTATAGT
TCCTTTATATAAAGGGAAGGGGGATAAAAGAGAGTGTAAAAAATATAGGG
GAATAAGTTTACTGAGTATACCAGGTAAAGTGTATGGCAGGGTTATTATT
GAAAGAATTAGAGGTAAGACAGAGAGTAGGATTGCAGATGAGCAAGGAGG
CTTTAGAGTGGGTAAGGGATGTGTAGATCAAGTGTTTACAGTGAAGCATA
TATGTGAACAGTATTTAGATAAAGGTAGAGAAGTTTTTATTGCATTTATG
GATTTAGAAAAGGCATATGATAGAGTGGATAGGGGAGCAATGTGGCAAAT
GTTGCAAGTGTATGGAATAGGTAGTAAGTTACTGAAGGCTGTAAAGAGTT
TTTATGAGGATAGTGAGGCTCAGGTTAGGGTGTGTAGGAGAGAGGGAGAT
TACTTCCCGGTAAAAGTAGGTCTTAGACAGGGATGTGTAATGTCACCATA
GTTGTTTAATATATTTATAGATGGGGTTGTAAAAGAAGTAAATGCTAGGG
TATTGGGGAGAGGGGTGGGATTAAATTATGGAGAATTAAATGCT
>LTR-64_CDe#LTR @cherax_destructor
TAGTGTGAAGANTATCTAGTTGCTAGTGTGTGGTGGTGAATCATCTGATA
GGTTGTAGTGTGAAGAGTATCTAGCTGCTAGTGTGTGGTGGTGAATCATC
TGATG
>L1-2_CDe#LINE/L1 @cherax_destructor
ATAGGCTGTAGTGTGAAGAGAGCCATTCGCCACCCAGCTCTCGTGAGGGA
AGGGTGTGCTACCATGTCTCGGCCCCTGTGAGGAGAGTGGCAACTCTTTT
CTTACTGTCATGGCAGCTGGGCAGACGCCGCATCAACACCGTCTGCATAG
ACATGGTTACAGGAGTAATTCAACCTGCTGTGGCGGCTACAGTAATACCT
ACTATTCTTCGTGATATATACAACATTGATATGGAGGAACTGTATGGAGT
GGCACTAAATGGCATGAACAGGATCTTCGTGAAGTTGTTAACAGCTGCAG
CATATGAGACATTGGTAGAGGACATCAGGACAACGTCTACACGGTCAATG
CGACGTTGCAGGTGCGATTAAAGGATGTGCGTGCACCTACACATGGGTAA
GGTAAGAATGTGCCTTTTGAGGCAGATCAAATGGATGTGGGACGTGTCTT
CAGCGAGTATGGACAGTACATCTGGCAACGGCAGGAAAGTGGAGTGTGGG
ACCCATGGAGGGACTTCCTGAGGATCTTTCACCTTAAAGATGTCGTTAGG
AGGCCCATTCCATCTACATCATTATGGCTGAGTTTCACGCAAGTGTACGT
GACTTACGCAGGACAAAGGAGGACGTGCAGGATATGTGGGAATTTTGATC
ATGTAGCAGCGGATTGTTTGCGGAGAGGTGCTCAACGAACCGCTGAACGC
AAGATCCCGACAGAACCACAGGGAAAGTATGAGGGGACGGCTGGTGATGA
GGGACAGCAGCAAAGGACCAGGAGCTGGAGTGAAATAGTGGAGGGTGTGG
CAGAACCGTGCCACCCATCAGAGCCTACTTTGGAGAGAGAGGTGAATGAA
AAGGAGGTTGAGGAAGTACCTGTGATGGAGGAAGGCATGGATGTGCCTCT
GGTGGAAGTGATTCAGGGATTACTGGATGATCCATTACAGGTGTTGCATG
TTGGGGATGGGGCAGATTTGGTGGAGGAGGCACGAGTTGGGATTGGCTCG
GGGCAGGAGAGTCCTGAGGTAGCAGCATTGGTGCGTGAATGCATCAATGT
GGAGGTGCATCAGAGTGATAGTGGGGACATGATGGATCTGGCACGGTCGA
AGATCATGATGATATCTTGACACCGGCCCAGATGGTCACGAAGAAGCCTT
TGGTGGAAGTGAAGGGGAATGAAAGGGGAGGGGAGTTGGCAAGAGATGAT
GGTAAGGATGCTGCTATGGGCAGCAAAAGTGTGGGCAAGGGGGGTGGTAA
AGGAAGGATAATGTCACAGTCTGTGCAGAGGTCGAAAGGTAAACCCACTC
ATTTATATTCCAGTGTCTTAACTATTAATGTTAATGGGTTGAGGGCAGAG
GTCAAGCGACGGTGGGTAGAGGGAACTTTGAGACGGTATGGTGTGCAAGT
GGGGTTCCTACAGGAGCACAATTATAGATGTGGACGTGAATTATGTTTGC
AGGGATATGAGGTGTATGCAGGGTCTTCAGGGAAATTAAAAGGGGGTGTG
GCAGTGGTCATTAGCACGTCAAGCCCCTTTGTACTACGAGCGTGGGAGGA
GAGTGGGGGGGCAGGGTGGTAAGGGTGGAGGGGGATTGGGGAGGGGTGAA
GGTTTGTTTTGTAGGGGTTTATATGCCGGCGGAGGCTTCTCGAAGAGTGA
AAATTGATTTTTTAAACGATTACATGGTGGGGGCATTGGGAGGTTTGCCG
GGCGTGGCAATATTGGGAGGGGATTTTAATAGTGTAATTAGAAAAAGGGA
TGTGGAACCTAGAGGAGCGGGGTGTGAGTTGGGGCGTTGAGGATTTATTG
AGTAGTGCAGGTTTAGGGACGTAGTGGGAGGGGGTTTTGTGGAGTATACT
TTTGTTAGGAAGGGATATGCGGCGCGTTTGGATAGGGTATATGTGACGGG
GAGGGTGGTTGTAGGAAGGGTGCAGACTTTTGATGTGGATTCTCGGATCA
TAGGGTGTTCTGGCAGATGTGAGTTGGGAAGGGTGATTAGGTGGTATCAG
AGTTATTGGAAGCTGAATGGTAGATTATTGACTGGCATGGGTAGGGCGGA
TGATTTTAGGAGGTGGTGGGGTCATTGTGGGAGCAAGGGGAGAGGATAAT
ACTGATTTGGTGGAATGGTGGGAGAGCTGTGCGAAAATAGGAATTAGGAA
TATTATCAGAAGCTGGGGCGAGAGGAGGTGTGCTGGAGGTATGGTCTACA
AAAGTATCTTGAGGGGTTGTTGCAAGGTTGTTATGAGCGTGGAGGAGTGC
AGGTGATGGATGAGATTCGAGGTTTGAAAGAAAGACTGAGGATTTGCAAA
ATGAGAGGTTTGATGCGTGCAGAGTGAGAGCGGGTATGGATGATGTTTAT
GGGGTGACAGACCATCGCAGTCTGTGGGCAGGTGTAGGGCGCAGAGAGGC
TATGACGATAGACTACCTGGATGTGGAGGAGGATTTGGAAGGATTCAATA
GGGTCAACGTTTACGGACGACTGAGGCGATGGGAGTTTACGTAGATAAGT
GGTTTGAGGCGTATTTGCGGAGCAAGGGTGGGGGCAGGAGTGAAGGTGAG
ATTGTAGAAGAGGGTGTGGTAGGGGTTTTGGGGACAAGGACAGGTTGTGT
CTGGAGGAGAAATAACAGAGGAGGAGGTGTGGAGGCGGTGAATGGAATGA
GTAGGGAAAGGCGCCTGGTATGGATGGTATGGTGAATGAATTTTATAGGG
TACATTGGGATGTGTTGAAGGAATGTATGGTGGCCTTGATGATTGTATGA
AGAGTAGGTGTAGAATGGGGAGGGAGCAGGGCATGGGGGTGGTAGTATTA
GTTAAGAAAAGTAATCAGGGAACATGGTGCAGAATTATAGACCTCTGGTA
ATGATGAATGCAGATTATAAAATCTTTGCGAAGGTTTTGGGGAACAGATT
GAAGAGAGTATTGCAGAAGGTGATAGCGGAAGGACAATGTGGGATACCAG
GTAGGTGTATGATTGAGGGACATGAACGCATCAAGGATTTATAGAGAGGG
CTGGGGAGGAGTATTAGCGTTGGACTGGAAGGGGGCATATGATAGTGTGA
GAGAGGGATGCTGTATGCGATCATGAGAAAACAGGGGTTTGGTGAGGAGG
TAGTTAGGTGGGTAGAGACGGTGTATTTGGGGGCTACTGTGCGTGTGCAG
GTGAATGGGAAATTGGGAAGGGTGGTACGAATGGATAGGGGTTTGCGACA
GGGATGTCCATTATCCCAGATATTGTTCGCGTGCATGCAAGATCCCTTTT
ACAGGATGATTGTGAAGAATGTGGGGGTGGGTGGGATACAGGCAGGGAGG
GGAGGAAATTATATAGTGGGGTACGTGGACGATACCACGGTGCTGGTGAG
AATGGAAGAGGATTGAAGATTATTGAGGGGGCTCTAAGGGTGTTTTGTGC
AGCTACGGGTATGAGAATTAATGGGCGAAATCCGCTTTGTTGGAGGTAGG
GGCATGGATTGGAGGTAGATTGGCTGAGAGATATGGGTGGATTATTGTGG
ATAGTCTGAAAATTTGTGGTATTATGTATATGGGTGACAGTATGGAGGCC
AGGAGGGTGAACTCTGGGAGGGTGGTGCAACTAGCGCTAGATAGGTTGGC
GAGTTGGAGGCGGGGATCTTTCCTTGCATCAGAGGGTGATAGCGGTGAAC
GTGCTGATCTACAGTAGACTGTGGCACGTGGCAGTGGTTTACCCTCTGAT
GCAGGAAGAATGCGAAGGTTGAGGTGAGGTTTTAAGTACATTTGGGCTTT
GGTAAACACTGGTTGAGGAAGGAGGTGGTTAGGAAGAGAGTGGAGTTAGG
GGGTTGGGGCTTATTTGGGTGGAAAGGAGGTTGATGTGTTTGTTTGTGAA
ATGGTGTATGGTGCGGCTGGGAGGCACTGAGGGGCTACCGTGGGAGCGGT
GGAGCGGAGGTGCGCAGATGGTGGGGGTGATCGTTGGGATATATTGCGGC
ATTTGGTGATTGTGAGGAGGTGCAAGTGAAGGCTAGTGTTTTGGAGGTCG
CGTGTGGGGGAAGGATGGGATTGGAGGTGGTGGCTGAATATCCTATGTAT
GATTGGGGATTGATCTGGAGGGTTTGAAAGGTATGAGGATTAGGGCTGGG
GATAGGGAATTAATGTATAGGTTTCTACATGGGGTGGTGGCAGATAAGGC
ATTATGTCGGATGGGCATTGTTCGAGATGGGTGCTGTAAAGATGTGGGTC
GCAAGAAACAGTGATGCATGCTATATATTTTGTGAGGAACTGGGGGTGGT
GAGAGAATGGATAGGCAGGGTGTTGAGGAAAATGGGGGTGGGGTATTTCA
GTACTGAGGGCTATGAGTATGGATATACGAGGGTGGGTGATAGAGAACGC
AGGGGTTTATGGTATTTAATGGTGGATTTCGTGTGTGTGTCCTGGAGACT
GAGGGAGCAAGGGGTGGGGAAAGGATTAGAGCTATGGGGGCACAATGTAT
AGGAGTAAATGCAGGAATCGGGTGGTGTATGGGAGTAAATGGGAGTCTGC
ATTTTCTGATGAGTATAGGAACATGGTTTTGCGGGATGTATTGTAGACGT
AGAAGGGGGCTTGATGTGGTAGGAGGGTAAGCTCATCCTGGTTAAGGTAT
GACGAGTGAGCGTGGAGTTTTGGATGTGTATTAGGGTGTAGTTCTAGGTG
GGGGGAGGTGTGTCTGTTGGGTCATAGTGGGAGAGGGGGATTTTAATAAG
GTAAATTTAGAAAAAAAAAA
>LTR-65_CDe#LTR @cherax_destructor
TGTTGTGTGGGTAATGAGAGAGATATTAAGGGGTATCAAGTAAACTCACG
GNTGGATGGTGGAGTAGCTATATTACGTGAGAGAGGAACAGCAACCCAGC
ACCTTCCTGACTGCTTGTAGGTCTATCACTTAGTGAGGCCGATGCCTCTG
CGTGGGCATACACATGCGCAGAGCCTCTGACGTCAGCGGGTATTGTGNCG
TCATAGGATTCAAGGGATCTTACATCTAAAGGCTNGTCTTACATCATATA
CTACACAAGTATAGTACAATTAGTTCATATNCTACACAAGTNTAATACAC
ATGGTATATAAGACA
>LTR-66_CDe#LTR @cherax_destructor
TGATAGTCAGGGATACCTGTATAACCTTACANCTGTGATAGTCAGGGATA
CCTGTATAACCTTACANCTATAATAGTCAGGGATACCTGTATAACCTTAC
AACTATGATAGTCAGGGATACCTGTATAACCTTACAACTATGATAGTCAG
GGATACCTGT
>CR1-4_CDe#LINE/CR1 @cherax_destructor
CAATGATGATCTGATACGAAATGTCATCATATCAAAAACAATATACTCAG
ATCACAACATAATAGAGGTCCAGACATGCATGCGGGGAGCTCCAGATCAA
CAAAATGTGATCAGCCGTGAGGGAGCTTTCTCCAAATTCAACTTCAATAA
CAAAAACATAAGGTGGGACCAAGTAAACCAAGTCCTAAATGATATAAACT
GGGAAGATTGCCTAAGCATCACGGATCCCAACCTATGTCTTGAACAAATT
AACTCTGTGGTACTTGAGGTTTGCTCAAGGCAAATTCCCTTAAGGAAAAG
GAGGAGAAGATGCAAACTAGAAAGAGAGAGGCGCTCCCTATACAGGCGAA
GGCACAGAATAACGGAGCGGCTACAGGAGGCCAATATCTCTGAAATACGT
AGGGAGACACTAGTCAGAGAAATAGCAAACATCGAATTAAAACTAAAGGA
ATCTTATAGGAATCAAGAGACACGGGAAGAACTAAGAGCCATAAATGAAA
TTGAAAGAAACCCTAAGTATTTCTTTTCCTATGCAAAATCAAAGTCGAGA
ACAACAACCAGTATTGGGCCCCTACTTAAACCGGATGGGTCCTACACAGA
TGACAGCAAGGAAATGAGTGAGTTACTTAAATCCCAGTATGACTCAGTCT
TTAGCGAGCCACTAACCAGACTGAAAATCGAAAACCTAAATGATTTTTTC
ATGAGAGTGCCACAGAACTTGACAGACGCATGCCTTTCTGACATCATCAC
TACGCCAAATGACTTTGAAAAGGCAATAAATGACATGCCCATGCACTCCG
CTCCAGGCCCAGACTCATGGAACTCCGTGTTCATCAAGAACTGCAAGAAG
CCCCTATCACATGCTTTTAACATCCTATGGAGAGGAGCATGGACACTGGG
ATCGTCCCGCAGCTACTAAAAACAACAGACATAGCCCCGCTCCACAAAGG
GGGCAGTAAAGCAATAGCAAAGAACTACAGACCAATTGCGCTAACGTCCC
ATATCATAAAAATCTTTGAAAGGGTTCTAAGAAGCAAGATCGCCACCCAT
CTTGATACCCATCAATTGCACAACCCAGGACAGCATGGGTTTAGAGCAGG
CCGCTCCTGTCTGTCCCAACTACTGGACCACTACGACAAGGTCCTGGATG
CTCTAGAAGATAAACAGAATGCAGATGTTATATACACAGATTTTGCAAAA
GCCTTTGACAAGTGTGACCATGGTGTAATAGCACACAAAATGCGTGATAA
AGGAATAACAGGAAAAGTTGGTAGATGGATTTATAATTTCCTAACACATA
GAACACAAAGAGTAGTAGTCAACAGAGTAAAGTCTGAGGCAGCTACTGTG
AAAAGCTCTGTTCCACAAGGCACAGTACTTGCTCCCATCCTATTCCTCAT
CCTCATATCAGACATTGACAGGAATATAAGCCACAGTGCTGTGTCTTCCT
TTGCAGATGACACCCGAATCTGTATGACAGTGTCCACCGTTGAAGACAAT
GCAAGACTCCAAGCAGACATAAACCAAATCTTTAAATGGGCTGCAGAAAA
CAATATGAAGTTCAATGATGAGAAATTTCAATTACTCAGATACGGAAAAC
GTGAAGAAATTAAAATCTCATCGGAGTACAAAACTAATTCCAACCACACA
ATAGAGCGAAAAACTAATGTCAAAGACCTGGGAGTGATCATGTCAGAGGA
TCTCACCTTCAAGGACCATAACAAAGTAGCAATTGCATCTGCTCGAAAAA
TGACAGGATGGATAATGAGAACCTTCAAAACCAGGGATGCCAAGCCCATG
TTGACACTTTACAGATCGCTTGTTCTATCTAGGCTGGAATATTGCTGCAC
ACTAACTGCACCTTTCAAGGCGGGTGAAATTGCTGACCTTGAAAATGTGC
AGAGAACCTTCACCGCACGCATAAGTGCGATAAACCACCTCAACTACTGG
GAACGCTTGAAGTTCCTAAACCTGTACTCTCTAGAACGCAGGCGGGAGAG
ATACATTATTATATACACATGGAAAATTCTCGAGGGCTTAGTACCAAACT
TGCACACAAAAATCACTCCCTACGAAAGCAAAAGACTCGGCAGGCGATGT
AACATCCCCCCAATGAAGAGCAGGGGTGCCACTAGCACGTTGAGGGACAA
CACAATAAGTGTCAGGGGCCCAAGATTGTTCAACTGCCTCCCAGCATACA
TCAGGGGGATTACCAACAAACCCCTGGCTGTCTTCAAGCAGGCACTGGAC
AGGCACCTAAAGTCGGTACCTGACCAGCCGGGCTGTGGTTCGTACGTTGG
ACTGCGTGCGGCCAGCAGTAACAGCCTGGTTGATCAGGCTCTGGTCCAAC
ANGAGGCCTGGTCACGGACCGGGCCGCGGGGGCGTTGACCCCTGGAATTC
TCTCCAGGTAGACTCCAGGT
>CR1-5_CDe#LINE/CR1 @cherax_destructor
CACACACACACACACACACACACACGGGGACAGTGAATACAACTATTCTA
CTCAAACAGTTTATTATTAAATCATTGTAGAGTAATATTAATTTAATTGG
GAACAGGAGAACGCTATTGAATTTATATATATGTCGTGAAGAATAAATAA
AACTTGCGATTTTGGCTTAAATAGCAACGCACTTCTTGCCGAATACGGCA
AGTAATGCGGTAATTTCGCAAAAATCATTCTGAACCTATCGAAAAAAATA
TATTTCAGTTTGTTTGTTTATTATTAAATTATTGTAAATTTATCTAAAAA
ATATTTAGTTGGATTAGGCTAAATTAAATTGCGCTTCTTATAATAAGGTT
AGGTAAGTTTCTTAAGGTTCTTTTGGTACAAAATCATTAATTGTTACATT
AACATCAATGAAAAAATATATATCTTTAAAAGAGCTATATATAAATAATA
TATATATATATATATATATATATATATATATATATATATATATATATATA
TATTTTAATATGTCGTGCCGATTAGGTAAAACTTGCGATTTTGGCTTAAA
TAGCAATGCTCACCTTGCCATATAAGACAAGTGAAAATTTGTGTATGCAA
TAATTTCGCCAAAATCATTCTGAACATAACGAAAAANATATATTTCATTG
TGTTTGTTTATTATTAAATTANTGTTAACGTATCTAAAATATATTTAGTT
GGGTTAGGCTAAATTAAATTGCGCTTGTTGTAATAAGGTTAGGTAGGTTT
TCAAAGTTTCTCTTGGTACAAAATTATAAATTCTTACATTAACATAAATG
AAAAAAATATATCTTTAAACGTATAAGAGAAAATTTTAGAAAGGACTTAA
TTTTAGATGAGTTCTTGCTAATTGACCAGTTTTACCTAATCGGCACGACA
TATATATATATATATATATATATATATATATATATATATATATATATATA
TATATATATATATATATATATATATATATATATACACTCTTATAAAGTTA
CCACCTCTCTCTCTCTCTCTCTCATATATATATATATATATATATATATA
TATATATATATATATATATATATATATATATATATATATATAAAATACAT
ATATAGGAGGTACCACCTGTAGAACTTCATTTATTTCCTTTACATTGCGT
ATACTATATTTAATTTGTGCAAGAGTTTGAGACTGTAGATATGTGTGTGA
TTGCACAGGGGTTTGGAATGTGTTAATGTGTATTTGTGTTTACATAAATG
CTAAAATGACTGGAGAAGATAGTGTCTGCTCTTGTACTAATATGCGCGTA
TGTTTAATACAGGGAATTATATGTGCCGTTGTATACTTTTGTATGTGTAT
GTGTGACGGTGTATCTGTAGGGTGCGTGTGTGTAGACGCGTATCTAAAAT
TATGTATATATGTGTGTACGCTTGTGGACCTTCGTGTGCCTTGCAAATAC
AATTGACTAATAACTAGACAGAAAATTAGAGGCTAGAACTAGAGGTGAGG
TAACCGATGATTGGGGGTTGACCTTGGTGAAGTTGGGAGAAACATCGGAG
GGATACACGTGGACTCCTGGACACACAGACTTGAGAGAAACATCAAAACT
GCAGTAAAGACGATACTGACCTCCAATTTGCAGAGTTTGGTAACTCTGAT
GCAACGTGCAAAGGACACAAGAGAGAGAGGGGTGGGTAGATTGCATATTC
TTGGACTGTAAGAAGGCGTTTGACACAGTCCCACACAAGAGATTAGTGCA
GAAGCTGGAGGACCAGGCAGGGATAACAGGGAAGGCACTACAATGGATCA
GGGAATACCTGTCAGGAAGACAGCAGCGAGTCATGGTTCGTGGCGAGGTG
TCAGAGTGGGCGCCGGTGACGAGTGGGGTGCCACAGGGGTCAGTCCTAGG
ACCGGTGCTGTTTCTGGTGTTTGTGAACGACATGACGGAAGGAATAGACT
CCGAAGTGTCCCTGTTTGCAGATGATGTGAAGTTGATGAGAAGAATTCAA
TCGGAAGAGGACCAGGCAGAACTACAAAGGGATCTGGATAGGCTGCAAGC
CTGGTCCAGCAATTGGCTCCTGGAGTTCAACCCAACCAAGTGCAAAGTCA
TGAAGATTGGGGAAGGGCAAAGAAGACCGCAGACGGAGTACAGTCTAGGG
GCCAGAGACTACAAACTTCAATCAAGGAAAAAAATCTTGGGGTGAGTATA
ACACCAGGCACATCTCCTGAGGCGCACATCAACCAAATAACTGCTGCAGC
ATACGGGCGCCTAGCAAACCTAAGAACAGCATTCCGACATCTTAATAAAG
AATCGTTCAGGACCCTGTACACTGTGTACGTTAGGCCCATACTGGAGTAT
GCAGCACCAGTTTGGAACCCACATTTATCCAAGCACGTAAAGAAACTAGA
GAAAGTGCAAAGGTTTGCAACAAGACTAGTCCCGGAGCTAAGGGGTATGT
CCTACGAGGAGAGGTTAAGGGAAATCGACCTGACGACACTGGAGGACAGG
AGAGATAGGGGGGACATGATAACGACATATAAGATACTGAGAGGAATTGA
CAAGGTTGATAGAGACAGAA
>RTE-4_CDe#LINE/RTE @cherax_destructor
CTTGCCTTATTCGGCAAGTGTTACCTATCCGTATATATATATATATATAT
ATATATATATATATATATATATATATATATATATATATATATATATATAT
ATAGGAGAGTGGGAGTTGTCACAGTTGCTTTTGGGAGATTCTGAAGAGAA
GTGGCAGAGGTTGGTGGATGAATTTGGTAGGGTGTGTAAAAGAAGAAAAT
TGAAAGTGAATATAGGAAAGAGTAAGGTGATGGGGATAACAAAAAGATTA
GGTGACGAAAGATTGGATATCAGATTGGAGGGAGAGAGTATGGAGGAGGT
GAATGTATTCAGATATTTGGGAGTGGACATGTCGGCGGATGGGTCTATGA
AGGATGAGGTGAATCATAGAATTGATGAGGGGAAAAGGGTGAGGGGAGCA
CTTCGGAGTCTGTGGAGACAAAGAACCTTGTCCATGGAAGTAAAGAGGGA
ATGTATGAGAGTATAGTTATACCAACGCTCTTATATGGGTGTGAAGCATG
GGTGATGAATGTTGCAACGAGGAGAAGGCTGGAGGCAGTGGAGATGTCAT
GTCTGAGGTCAATGTGTGGTGTGAATATAATGCAGAGAATTCGGAGTTTG
GAAATTAGGAGGAGGTGCGGGATTACCAAAACTATTATCCAGAGAGCTGA
GGAGGGGTTGTTGAGGTGGTTCGGACATGTAGAGAGAATGGAACGAGACA
GAATAACTTCGAGAGTGTATAAATCTGTAGTGGAGGGAAGGTAGGGGTCG
GCCGAGGAAAGGTTGGAGGGAGGGGGTAAAAGAAGTTTTGTGTGCGAAGG
GCTTGGACTTCCAGCAAGCATGTGTGAACGTAATTGATCGGAGTGAATGG
AGACAAATGGTTTTTAATACTTGACGTGCTGTTGGAGTGTGAGCAAAGTA
ACATTTATGAAGGGATTCAGGAAAACCGGCAGGCCGGACTTGAGTCCTGG
AGATGGGAAGTACAGTGCCGGCACTCTGAAGGAGGGGTGTTAATGTTGCA
GTTTTATAACTGTAGTGTAAAGCACCCCTCTGGCAAGACAGTGATGGAGT
GAATGATGATGAAAGTTTTTCTTTTTCGGGCCACCCTGCCTTGGTGGGAA
TCGGCCGATGTGTTAATAATATATATATATATATATATATATATATATAT
ATATATATATATATATATATATATATATATATATATATATATATATATAT
ATATATATATATATATATGTATATATGTCGTGCCGATTAGGTAAAACTGG
TCAATTAGCAAGAACTCATCTAAAATTAAGTGCTTTCTAAAATTTTCTCT
TATACGTTTAAAGATATATTTTTTAATTTATGTTAATGTAAGAATTTATA
ATTTTGTACCAAGAGAAACTTTGAAAACCTACCTAACCTTATTAAAACAA
GCGCAATTTAATTT
>LTR-67_CDe#LTR @cherax_destructor
TGTGTGTGCAATAATTTCGCAAAAATCATTCTGAATCTAACGAAAAAAAT
ATATTTCATTGTGTTTGTTTATTATTAAATAATTGTAAACTTATCTAAAA
TATATTAAGTTGGATTAGGCT
>Gypsy-17_CDe#LTR/Gypsy @cherax_destructor
AATGGTGGCAGCGGTGGGAAGCTGGCTTGTCAGGCTAGGCTGGCTTAGGA
CTTAGACAGGCTGGATGGCTTAGGGCTCTCCCCCACAGACTGGCTTACTG
CTTGGCTGAATTTGCAAACCCGGATCAACTCCTCTAAGGTTATACAAATA
AGCAGAGGAAGATACACAAAACTGGCCAGGAATTGGTGTAGACAGGCTGG
ATTGGCATTAGGTAGTGACGTCTCTCTGTAGGCCTATCCACACGTGGTCA
TACAAAATATACAAAATGTCCGCCGGCTCATAGAAGATTATCTCCGTATA
TCACCGTAATCATCAGGATTATGCGCCCACGCTGCCACCATTTATTGTGC
AAGTACTTTGGAGATATGTCAGTCGAAGTAATGTATCCCACTACAAGTGA
ACCGTGGGAAAGAGTTGCTGTAGACTTGCTAACTAATTTTCAGTGCTCCC
TCCAGGGCAATAAACATCTGTGCGTCATGGTAGACCATTTCACCAGGTAC
TGTGAGTTAGTTCCTATTGCAGATAAGACGGCCAAGACATTAGCTAGTGT
TTAAAGAGCGCATAATCTGTAGACATACCACCCCTAAGTCCTTAGTATCA
GATAAAGGAGGTGAATTCTGTAACAAGATTCTTGAAAACTTGTGTGCTTT
GTACAAGATTACTAAATCAACCATTGTTCCTCACCATCCTGCCAGTAATG
GTTTAGCAGAAAGAACTAATAAGTACTTGATGTATTGAGAGCCACTATCA
ATCCCACTAGTGCAACCTGGGATGAAGTTATACCTGATGTTCAGTGTGCA
ATAAATTCTGATTACAATGCTTCTATAGATAACCGTTTACCTTATGAGTT
ATTGTATTCTGAACCGAAACCAAATTACAACCCTGATGATTTCATAGCAA
CTCGTACCAGCCAAGCTCAAAGGGTTTTCAGAAGAATCAGTGAAACACTT
CATAAATCAACAGCAGAATTTACAAGAGTCACTTATGCTCCTGCAAAGCC
GACCAAAATTAAAGTAGGTTCGAGAGTGATGCTAGCTAACTTTAACAAAA
CATCCGCAATGCCTAAGCTCGATCAAAAGTTTGTCAGTCCATATCGAGTA
GTCGAATATATCAATGGCAATAAGAATAAAGTTAGAGAAATAAGTACTAG
TCAAAATAAAGAGTCGCATTTTGACCATATGAAGTTAGTATGCAATGAAG
ACAAGGTCCCTGACAACCAGACTGTGGTGACTGACAATGACAATCTGCCT
GACCCTGTACCCTCTACTTCTAGTAATCAACCAGAGGAACAACCTGAATG
TCGTTATTCCCTACGTACATGACAAGTATTGAGACATCCTCAAGTATCCT
TCGTAAGTACTAATTCAAATCCTCCTCAACCACGGCATGTGTTAGCCATT
GCAACAGAATTCGATCCACCTAGAGATGATAACCATTCTGCATATGTAAA
TCTTGCCCTAGCAGAGTTGGGGTTGAATGTTAATAGCCTGTATAGTTAGA
TAATTAAGTTAAAAGAAGTTGTCAACTGTGTGTTTTGTTATCAGCTGGTC
AGTATCCAGAATTTTTGTGTGTGTGTTCACGTTCTCTCCGAATTCTGAGA
TTTAAGAGTAATTGACTTGTGTGCACCAAGTCTGCGATTTCTGTTAAATA
CTATCTTTGTAAATATATTCTTCCTGAGAATCCGTAGATCACATGAATAC
AGATTGATCGATCGTTTATATCCCTTTTGTTTTACTGTGATTTATTACCA
TAATTTGTAGTGCATTATATTAACATTCCTTACAGTCGATTACATCCTAT
TACCATTCCAGTGATTAGTTCTAAGTTATATGCATGTTTGCTATTGTATA
GAATCAGCCCAGAGCCACCTGCCTGTTCAGCCTGTAGAGTTTGTATTGTA
TGTCGAGACGCCATACGTAACATGACCGAGCTGTCAGTAGTGTTACTGAA
TCCCTATGTAATATACTTTTGTAGTATATCGTAGTTAGTATCAGCTATAT
TATATATAGGATCCCTGTTCAGTTAGGCTCAGCGGCTACCTGTGA
>L2-1_CDe#LINE/L2 @cherax_destructor
CCAGGTAGACCTCCTTGCAGCTCACGCTGGCATTTTAACCGAGCGAATTA
GAACCTTTTCTCATGTCAAACTACTTTTAGTGAGGATCTTTTTTTGTCCT
CCATTGAAGAGATCTTACACCTCTTCTCAACCTCAGTTTTAACTGCAGCT
TCACATTCTATACTCCAAACCTCGGGCAGACATTCTCAGAAGTGTGTGCC
TTGGTGGTCTCCAGCCTGTGCTTGTGCGGTATGTTTGAAATGAACTGCGT
GAGGCAGATATTAGTACAATAGGAACATAGAACACCTCCTTGATTATAAG
TGGACGAGAGCAGCTGCCCACCATGTCATCCGTGAAGCTAAACACACTTG
TTGGCGAGATTATGTTTCTACCTTCACTTTGGCTTCTTCTATGAGTGCAG
TTTCGAAAAAAGTATGGAAACTGAGTGGTAAATTCACTCCCGACCTGGCT
TCCCATTCTTGTGGTTGCCAGTCTCTATAGCTAACCCTCTTGACGCTGCC
ACCGAACTTGGTCATCATCTAGTCCGTATCTTCCAGGGACTCCATCTCTG
CCCCTCATTTCTTGAGGTTTGCTCAAGAAAAAATCCCTTAAGAAAAAGGA
GAAGATGTAAACTAGAAAGAGAGAGGTGCTCCCTATACAGGAGAAAGCAA
AGAATAACAGAGCTGCTACAAGATGCCAATATATTTGAAATACGTTGGGA
GACACTGGTCAGAGAAATAACAAACATCGAATTAAAACTAAAAGAATCTT
ACAGGAATCAAGACATGCGAGAACTACAAGCCATAAATGAAATTAAAAGA
AACCCAAAGTATTTCTTTTCTTATGCAAATCAAAGTCGAGAACAACATCC
AGTATTGGGCCCCTACTTAAACGGGATGGGTCCTACACAGATGCCAGTAA
GGAAATGAGTGAGTTGCTAAAGTCCCAGTATGACTCAGTTTTTAGCGAGC
CGCTAACCAGGCTAAAATTCGAGGACCTAAATGAATTTTTATGAGAGTGC
CACAGAACTTGGTAGACACAAGCCTATCTGACATTACTCTGATGCCAAAT
GACTTCGAAAAGGCAATATATGAAATACCCATGCACTCCGCTTCAGGTCC
AGACTCATGGAACTCCGTGTTCATCAAGAACTGCAACTTTGCCAGTTGGA
TTATTGTCACACCCTGCGTCATTATGTACTTGAGTGGGATTAAATTAATG
AATTCAGAGACAACTCACTCAGAAATGTTCAAGATATGTCAAAGTATTTT
ATCCACAGTGGTATATTACAGACCATTCTGGAAAAATACCCTGACTTTGC
TCCCTGTAAATAAAGCATTGCCACGTGTGTGTTAGTTACCATTTTGTCCT
AGGCATATGTCGATTAGACACTAGGCCTGTTGTATATATGTGTGTGTGTG
TACGAAACACTTCGAAATGTTTCGGCCCCGCCGGGAATTGAACTCGGGCA
CTCCGTGCGTGAAGCAAGAGCGCTAGCCACCATGCCATCGGGGCTGTGTG
TGTATGTGTGTGTGCATGTATATGTGTGTATGTATATACATGTATGTGTG
TGTATGTGTGTGTGTACGTGTGTGTGTGTATATATATATATGTATGTGTA
TATGTATATGTGTGTGTGTGTGTGACCCAACAATTAAAATTTGCACCAAT
AACTCATTACAGTTGTGGCTGGGTGTAGACTAATAGATTGCTCATTGCTT
TATAATTTGTTCATGAGTGCAACCATGTACAGACGTAAGTAAATTTACTT
ACATGATTCATTACCTTGTAACTAGTGAATTAATTACCATTGTACCTTGT
TCAGCTATCAAAACTTTGGGGCCCAGTCTCTGGACCCTATATATACCTCT
GTAATCTGCAAATACCTTTGTAACTTGTCATGATTGTGACCATCTGAGTT
CATTACCTTTGTAACTTGCTCAGCTATCAAACTTTGAGGTCCAGTCCCTG
GACCCATTATGTACCTCTGTAATCTTTTGACTACCGCCCACAGGATGGGT
ATGGGGTGACTACCGCCCACAGGATGGGTATGGGGTGACTACCGCCCACA
GGATGGGTATGGGGTGACTACCGCCCACAGGATGGGTATGGGGTGCATAA
TAAAGATATCAAACTAACACCATACACACTATTCCTGTAACAGTTCGAAA
ATAAATTTTTCTCAATTCTTGCAGTGGTACTGTCGTTCTGCCTCATAACA
TTGTTCAACGTGATTTCCAGACATATGATGCTGACATTCTGGAGCAACTT
GAGCTCCAGAAACTCCCAGTTCTCAAAATAAACACTTATGTACTACCTGC
TTACAGGCAGAGACGCTTTCCCTGCTATGTAGCTCGGTTTATATTGCAAT
GTAAACCGTCCTCGGTTTATAATGCAGGACACAATTCATTAGTCCGAAAG
TTGATGCCTACTCCACAACAGTGTAGAAATTGCTGGCAATTTGGCCATCC
AGCGAAATATTGCAGGTCCGTGGCAGAATGCCCAGTCCGTGGTGCTGCCG
ACCATACCAATGCATCTTGCAGCCTACCTACCTCCTGCCTTTATTGTAAT
GAAGCTCACCCATCTTATTCTTGTCGTTCCAAGTTTATTTAAGTGAGCAA
GAAATCTGCTGTTTCAAAGAGACAGGAGGCTTTACTTAGGCCATGGCAGT
CTCTCATCGGTGCCTCCAAGGGAGACTTCCCCGTATTTCTTATTCTCTAG
TTACTAAGAGGCCTCCAACATCTGTGGTCACGCCTTTCACAGTCACCTCT
GTATCTAACTCTGTTTTGCAGTCCTGAACTCGAAGGTCCCTACCTCGTCG
CCATATTGTCCTTAAATATTCATCTCACTCTCAAGTTTCTATATCTACAA
GACCTCGCACAACAGCACCTTCCCTTCGCTCCTCTACTTTTCCAAACTCC
TTCCTGGAGTTTACCTGGAGAGAATTCCAGGGGTCAATGCCCCTGCGGCC
CGGTCTGTGACCAGGCCTCATGTTGGACCAGAGCCTGATCAACCAGGCTG
TTACTGCTGGCCACACGCAGTCCAACGTACGAACCACAGCCTGGCTGGTC
AGGTACCGACTTTAGGTGCCTGTCCAGTGCCTGCTTGAAGACAGCCAGGG
GTTTGTTGGTAATCCCCCTGATGTATGCTGGGAGGCAGTTGAACAATCTT
GGGCCCCTGACACTTATTGTGTTGTCCCTCAACGTGCTAGTGGCATCCCT
GCTTTTCAATGGGGGGATGTTACATCGCCTGCCGAGTCTTTTGCTTTCGT
AGGGAGTGATTCTCGTGTGCAAGTTTGGTACTAATCCCTCGATAATTTTC
CACGTGTATATAATAATGTATCTCTCCCACCTGCGTTCTAGGGAGTACAG
GTTTAGGAACTTCAAGCGTTCCCAATAGTTGAGGTGGTTTATCGCACTTA
TGCGTGCCGTGAAGGTTCTCTGCACATTTTCAAGGTCAGCAATTTCACCC
GCCTTGAAAGGTGCAGTTAGTGTGCAGCAATATTCTAGCCTAGATAGAAC
AAGCGATCTGTAAAGTGTCAACATGGGCTTGGCATCCCAGGTTTTGAAGG
TTCTCATTATCTATCCTGTCATTTTTCTAGCAGATGTGATTGCTACAGTG
TTAAGGTCCTTGAAGGTGAGATCCTCTGACATGATCACTCCCAGGTCTTT
GACATTAGTTTTTCGCTCTATTGTGTGGTTGGAATTAGTTTTGTACTCCG
ATGAGATTTTAATTTCCTCACGTTTTCCGTATCTGAGTAATTGAAATTTC
TCATCATTGAACTTCATATTGTTTTCTGCAGCCCATTTAAAGATTTGGTT
TATGTCTGCTTGGAGTCTTGCAGTGTCTTCAACGGTGGACACTGTCATGC
AGATTCGGGTGTCATCTGCATCGGACATTTTTTCCTTCCATTCTCTGTAC
TTAGTTCTTAACCACTTACTACCTATGTTACGTGTGTGGAGGTTCATCCT
TCCTTTCGTACAGTCCCCTCCTCTCCTTTACCCTAGCAGGTTTCTTCCTC
TCCTGTCCCCTCCCAGGTTTCTTCCTCTCCTGTCCCCTCCCAGGTTTCTT
CCTCTCCTGTCCCCTCCCAGGTTTCTTCCTCTCCTGTCACCTCCCAGGTT
TCTTCCTCTCCTGTCCCCTCCCAGGTTTCTTCCTCTCCTGTCCCCTCCCA
GGTTTCTTCCTCTCCTGTCACCTCCCAGGTTTCTTCCTCTCCTGTCCCCT
CCCAGGTTTCTTCCTCTCCTGTCCCCCCCCCTTAAGGGGGTAGGTGAGTT
TTAGTGGGGAGAGATAAATGGGATTCAGTCAGGAGTACCTGAGAGAGTTG
GAGCTAAGGAAGGGGTAGCAATAATGTTGAAGGATCAATTATGGAAGGAG
AAAATGGAAATAAACATATAAATTCAAGGGTTATGTGGATTAAAATAAGG
GTCGGATGTGAAAAGGGGGTTATAATAAGTGTGTATGCACCTGAAGAAGA
GAGGAGTGTAGAGGTGAGAGAGAGATTTTGGGAGATGTTAATGGGTAAAT
ACCATATCAAATGTCTATTTACCAGATGTTCCATCACCTTGCAAACTGCA
CAGATAGGAGCAATGGGAAGATAGTAGGAGGCATCATGTCCTGAAGTACC
TGGTTTATGAAAAGGTAGAACAATGGCAGATATCCACAGCTGGGGAAGAA
CTCCTTGCAAACAAATAAGATTAAATAGATGTAAGAGGACAACTAGGGCT
GATGGATGTAAATGCTGGAGCCTATAAATATGAAAGCCGTCAGGCCCAGC
TGCCGTTGCTCGGCAAGTGTTGACTCTAGTACCACAAGTGTAAAAAACAT
TAAAAGACTCTTCTCTACTAGAAGAAAAGTATAAGGGCTCTAATTCTATA
GCAGACTTGGAAAACAGAAACGAGGGGCATAGATGGAGCCCCTGAGAGAT
ATGGACAAGATGATTTCCAATTTCGGTGGCAACTTCAAGAGGGTCTGTTA
TAGTGACACCGGCAAACCTAAGAACGGGAGCCAGATGTGGAGAGTATTTT
CCACTCAGTTTCTGTACTTTTTCCAGACTGCACTCATAAAGGAAGCCAAA
GTGACAGTAGAAACATTATCCCACTAACAAGAACATTTAGCATCATGGAT
GACACGGTTAGCGACTGCTCTTGTCCTCTTAAAACAAAAAGTCACTCTGT
GGTCCTATTGTAATCATATCAGCCCCATGTAGTACATTTCAAATGTACCG
CACAAGGACATGCAGGAGACTATCAAGGGAGGCATTTCTAAGAAAGTTTG
CTTAAAGTTTGGGTTTAGAATGTGAAGCCAGTGTTAAAACTGAGGTCAGA
AATAAGTGTAACAGCTCATCAATAAAGGATAAAGAAAGGACTTCCCTAAA
AGCGGTTTGACGTGAGTACAGGTCTTAATTCGCTTGGTCAAACCCGAATA
CACTATTCTTAGCTCCGACCAACCCAACAGAAGTCTCGCTTGTTATTAAC
ACATTAAAAAACAAGGCAGGAGATCTAAATAACTTACCACCTTTTATATA
CAAAAAAGCTTCTCAAGTTCTATCACCAATTATTGCAACACTCTTTAACA
AATCCATTGAATCCTCTACCTTTCCATCAATACTCAAAATAGCGAGGGTT
ACCCCCATACATAAAGGAAGAGATCAAACAGACCTAAATAGCTATAGGCC
AATATCTAACTTTCCCCTTCTTTCCAAAATATTTGAAAAGTTAATTCATA
GGCAAATCTATTCCTACCTCATCTCCCACAACATACTCAACCCCTGTCAG
TTTGGTTTCAGGCCTAATAAAAACACAAATGATGCAATCATACACATGCT
AGAAATAATATACACCGCTCTTGAAAAAAAAAAAATCCCACTGGGAATCT
TCATAGATTTACGTAAAGCTTTTGATACAGTTGACCATGATCTGTTACAC
TTAAAATTATCACACTATGGTATAAGAGGGCACTCCCTCAATTACCTAAA
GTCATACCTTAGCGACAGAAGCCAATATGTGTCCAAAAATGAAGCAAACT
CTTCCACACAAACAATTACAGTTGGTGTCCCACAGGGAAGTGTTCTTGGC
ACACTTCTCTTTCTCATTTACATTAACGACCTACCAAATGCATCTCAACT
ACTCAAACCCATACTATTTGCAGATGACACTACATACGTCTTCTCTCACC
CATGCCCAGTCACACTAGCCAACACTAAATGCTGAATTACAGAAAATATC
TACCTGGATGATGACTAACAAACTAACCCTCAATGTTGACAAACCCTATT
TCATTCAGTTTAGGAACAGAGCTACAAATGTTCCACTTAACATAATGATA
AATGGATCACTTGTCATAAAACTCACAGAGGGAAAATTCTTAGGAATCCA
TCTTGACAGTGGTCTCAAATTTCAGACACATATACAACAAATCTCCAAGA
AAGTCTCAAAGACCGTGGGAATACTATCCAAGATACGGTACTATGTTCCA
CAACCAGCTCTCCTTACCCTCTATCACTCACTCATTTACCCCTACCTCAC
CTATGGAATCTGTGCATGGGGCTCAACAAAAATAAATCACCTCAAACCAT
TAATAACACAAGAAAAGGCTGCAGTCCGAATGATAACAAATTCCCACTCT
AGACAACATACCCCACCAATATTCAAAAGTCTAAACTTACTCACCATACA
AGACATCCATACTTTTTACAGTGCCTATTACATACATAAAACACTAAACT
CAAATATTAACCCACAACTCAAAATTCTCACAACCAACCTTAACAGGACA
CATGACCATAACACAAGACACAGATCACTCTTCCATGTTCCCCGCGTTCA
CCTCACACTATGCAAAAATGCAATGCACATTAAAGGCCCAAAAATTTGGA
ATTTATTACCTATGATTACCAAAGAAACCCGATCTGTACATCAATTCAAA
ACTCTGCTAAAAAAATTTGAAACTTAAACCTCATAATGTATAAACCTGTT
ATATATCATAATGTATAAACCTGTTATATCTCATAATGTATAAACCTGTT
ATAATTAATACCACCTAATATAAAGAAATCCATCCTCATGTAGCCTTGTG
CTCCTTGTAACTCATCTAATGACCATATAAACTGTTATTGCAACACAAAT
TATTGATTTAATTTGTTTATTCTGATTTAATAATTTTATTATGTAGACAT
ATCTAGGCTGGAATAT
>Mariner-Tc1-3_CDe#DNA/Mariner-Tc1 @cherax_destructor
ACAGTGGACCCCCGGTGTTCGTCCATCTTTCGTAACAGAATGCTGCTCAA
GTGCCATTACCAACCGAATTTATTCCCTTAAGAAATAATGTAAAGTAGAC
TAGTCCTTTTAGACCCCCAAAACTACACTTATAAAAGCATTTAAAAAAAT
ACACTTACATAAAAGGGAGTGTTTTGAGCAGGACGAACACCAGGGGTCCA
CTGTAATAGGCACAGAAAAAAGTATGGATGTCTTGTATGGTGAGTAAGTT
TAGGTTCTTGAATATTGGTAGAGTATGTTGTCTGGAGTGTGAATTTGTTA
TCATTCTAACTGCTGCCTTTTGTTGTGTTATTAGTGGTCTGAGATGAGTT
ATTGATGTTGAGCCCCATGCGCAGATTCCATAGGTGAGGTAGGGGTAAGT
GAGTGAGTGATATATTGTAAGGAGAGCTCGTTGTGGAACATAGTACCGTA
TCTTGGATAGTATTTCCACGGTCTTTGAGACTTTCTTGGAAATTAGTGTG
CCATACGCTCTTCCAAGGGTTAGGAGTACATCTCGGAGTACATCCCGTGG
GCGTACAACATGAAGTGATAGTGAAAATGATGATGATAGCGTTGCAACTG
GTATGAGAAATGTGCATGCAACTGGTAGTGGTGGTGGTGATGCGGCGCGC
GAGGCACCAGCAGTGGACCATGCTAGCACCCACGCCGCTGACTCAGCTCA
GTTACAACAAAGGCAACCCTCACCCACCCACCAACCCCCACAACTACAAC
CTCCACTTCCACAACCCCCACAATCACCTGTAAATATCCAGTACCCACCA
GCAGACTGCACCTGGGATTGGCAGGAAGCTGACAATTTTATTCCCAATCC
CCATCAGTTTGTTGAAAGTCACAGTGGATTACGCCCATCTTGTCCACTTG
GGAACAATCCCACTGAACTGGAATGTTTCCAGTTATTCTTTGACGAACCC
CTGATAGACATTATTATCAGAGAAAGCAACAGATACTTCGATTACACAAT
GGCAAACACGATTCTTTCACCAAAATCACGTCTACACCAGTGGAAGGAGA
CAACTGTGGCAGAGATGTATCTTTTCTTTGCCACAATAATGCTTATGCCG
CATGTCTATAAGCACCGTATCAAATCATATTGGTCAACAGACAGATTGAT
TGCAACACCAGCTTTTAGGAATGTGTTTCTGTATCTGAAAGAGAAGTTCA
ATATGTATTTTTATCCCTTCAGGAAGCTTGTTATTGACGAGTCACTGATT
CTGTTCAAAGGTAGACTGTCATTCAAGCAGTATATACCAAGCAAGAGGAA
ACGCTTTGGTATAAAGTTGTTTGTGCTTTGTGATTGCTACAGTGGTCTTG
TATTGGATATTATTGTGTACTCTGGAAGTAATACATTGAAAGATACCAGG
AAGTTACTGGGTATCTCTGGTGATGTGGTTAGAACAATGATGGAACCATA
TCTTGGCAAGGGGCATATATTATATACTGATAACTGGTACACAAATAGGT
AGTAGGTTGATAGACAGCAACCGCCCAGGGAGGTACTACCATCCTGCCAA
GTGAGTGTAAAACGAAAGCCTGTAATTGTTTTACATGATGGTAGGATTGC
TGGTGTCTTTTTTGTCTCATAAACATGCAAGATTTCAGGTACATCTTGCT
ACTTCTACTTACACTTAGGTCACACTACACATTCATGTACAAGCATATAT
ATACACGCCCCTCTGGGTTTTCTTCTATTTTCTTACTAGTTCTTGTTCTT
ATTTCCTCTTATCTCCATGGGGAAGTGGAACAGAATTCTTCCTCCATAAG
CCATGCATGTCGTAAGAGGCGACTAAAATGCCGGGAGCAAGGGGCTAGTA
ACCTCTTCTCCTGTATATATTACTAAATGTAAAAGGAGAAACTTTCGTTT
TTCCTTTTCGGCCACACCGCTTCAGTGGGAAACGGCCGACGTGTTGAAAG
AAAAAAAGGAACTTGTACACAAGCCCCTCCCTCAGTGATTTTTTGCGAGT
GAACTTGACAGATGTGTGTGGTACAGTGCGTGCAAATCGTAAGCATATGC
CTAGGTTCAATGCAGGCACTCGTAGAGGTGAGGTGCAGGCGTTTGCTGCC
AATGATATCATGGCATTTCGGTGGCATGACAAATGAGATGTCACACTGTT
GTCATCAATTCACCCTAATGAAATGGCAGACTCTGGCAGGGTGAATAGAG
AGACCGATGAACCCATTCTAAAACCTGCAGCTGTGATGGACTACACTCTC
AATATGCGTTCAGTGGACAAATGTGACATGCAGATTGGGTTTGCTGATTG
TGTTAGAAAGAGTTACAAGTGGTACATAAAACTCTTTTTTCACATTCTTG
ACATTTCCATGCTCAATGCTTATAATGTTTATAAGTTGAAGACCACAAAC
AAACCACCATATGGCGAATTTTGTTTGTCTGTTATCAGGCAAATAATCAC
CAATTACCAAGAAACACTACCTGCAATAGAAAACCGCCCACGAAATTACA
AACAACAACCCTCTCGACTGAGGCTTGGTGGTGAACACTTCCTAACAAAA
CTGCCTGCTACTGCTTGCAAGAAAAAGGCTCAGAAGAGGTGTTATGTCTG
TGCACATACAAAAAGACGCCCACAGCAACACAAAGACACTCGTTTTATGT
GTGTGGAATGTGAAACACCACTGTGCATGGAACAATGTTTCAGAGACTTC
CACAGACTGCAGAACTTCTAGAAACATGTGCAGTGACTCAATATGTGTAT
ATATATGATTGAACAATAGTTATAAACATAAATGTACATTGTACATTGTT
GTAAATATGTTTTGTAAACAAACTAGTGATAACAAACTTTGTGGCATTAT
TTTATAAGAAATAGCGAGTGAATATTTGAAAAAACAGCACTTATATTGGT
CTCACAGTCCATAAAAGTTATTTGAAAAAAAAAAAACTTCAAAAAAAAAA
AAAAAAAACGATTACCGGCCAGCCGGAAGTCGCCGATGTTGCTGTCACCG
GATTATTTTGGGTCAACTTGAAGCCTCCATATCTCCGTAAGTATTGATCA
CAAAAATTTTTTGTTTAGCTATTTAGATTCAGAAAAAAAAGATTCTCTAT
CATTTCATAANAAAAAATAATTNTTTTTTTTTTCTNAATACAGTGGTACC
TCGAGTTACGATATTTTTTCGTTCGAGAATGCTGTTCAAATGCCATTACC
AAACGAATTTATCCCCATAAGGAATAATGCAAAATAGACTAGTCCTTTTA
CACCCCCAAAAATATACAGTGGTACCTCGAGTTACGATATTTTTTCGTTC
GAGAATGCTGTTCAAGTGCCATTACCAAACGAATTTATCCCCATAAGGAA
TAATGTAAAATAGACTAGTCCTTTTACACCCCCAAAAATATACTTACAAA
AGCATTTAAAAAAATAAACTTACATAAAAGGGCGATTTTGGGGACCATCG
TAACTCGAGGTACCACTGTACATACANNAGCATTCGAAAAAATAAACTTA
CATAAAAGGGCGATTTTGGGGACCATCGTAACTCGAGGTACCACTGTATT
CTTCGACCCCGGGAACGNGTTTCNGAGANNNCCTGTNGACCCCGAAAGGG
TTAATGGACTAATAGGGGTCAGGTGGTCTACATTATTGCTGATAGTCAAT
TATTTCCAAATTATGAAATTTATATTTCATGATGGTTGGTTCTGGAGGCA
CTACTGCACACTCGAACCTTTGAAGAGTTTCGAGAGTTTAACTACTCTCG
GAGCCCAGCCATGGGCCAGGCTTGTCTGGTGCTTGCCTGGTCAACCAGGC
TGTTGCTGCTGGAGGCCCACTGCTCCACATATCCATTACAGCCTAGTTGA
TCTGGCACCTGGTAAAGATACTTGTTCAGTTTCCTCTTGAAGGCTTCTAC
ACTTGTTCCAGCCGTGTTTCTGATATCTCCAGGTAAGATGTTGAATAGTC
TGGGACCCCAGATGTTGATACAGTGTTCCCTTATTGTTCCCACCGCACCC
CTCCTCCTCACTGGGTTTATTTTACACTTCCTCCCATATCTCTAACTCCA
GTATGTTGTTATGGCAATGTGCAGATTTGGGACTAGGCCCTTTCCAGGTA
TATATATATATATGTATACAGTGGTACCTCGAGTTACGGCCGTAATCCAT
TCCAGGAGCTAGGCCTCAACTCGAACTGGCCGAAAGTCGAACTAATATTT
CCCATAAGAAATAATGTAAATACAATTAATCCGTTTCCACCCAAAAATAT
TCACAAAAAATGAATTTTTTTAAAGAATAAATACTATAGTTTTACATACA
GAAAACAATGAGAAATACAGTAGACCATCATTTAGCACTAGTTTATTTGG
CACGATTGAAGATTTTTGGCACAATTTAATGTAACATGTCGTAAAATTAA
TTTAACATGTTCAGTTTGCGGGAAGGAAAAATAAATTCTCTTTTCCTCAA
GCGGGCGCCTTGTTGTGGATCAGCAGGGGAGCCTACCCGTATAAAATAGG
TACCTGGGTGTTAGTCAACTGGTGTGGTCGCATTCTGGGACAAAATTGAC
CTAAATGCTCTGTATAACAAGCGGCTTTCTATATAGGAGTATGTCAACTC
CCCGACACCACCCCACCATCCCAGCATTCATAGTTCATACACGTCTCAGT
CCTCTGCTACAAGCTAGCTGTGTTTGTGAATTGTGTTTTGATCTTACTTT
GAATGACTGACTGACTTACTGAATGACTGACTGACTGAATGACTTACTGA
ATGACTGACTGACTGACTTACTGACTAACTTGAGTGACTTACTGACTGAC
TTGAGTGACTTACTGACTGACTTGACTGACTTACTGAATAACTTGACTGA
CTTATTGAATGACTTGACTGACTTATTGAATGACTTGAGTGACTTACTGA
ATGACTTGACTGACTTACTGAATGACTTGACTGACTTACTGAATGACATG
ACTGACTTATTGAATGACTTGACTGACTTACTGAATGACTTGACTGACTT
ACTGAATGACTTGACTGACTTACTGAATGACTTGACTGACTTACTGAATG
ACTTGACTGACTTACTGAATGACTTGACTGACTTACTGAATGACTTAAAG
TTAGACACTCAGTACAACCATTGACTTCAGTTCCAGAACCTCTACCATCC
ACCTCAGCCCAGTAGGACCACAGCATAACTCTCCACTCTCTTCACAATCA
TCCACAAACACCAGCACCCACAATTTAAGGTAAATACTATTATTTCTGTT
ACATTTGTAGTCTTAAGCAGTAAAAACAACATAATACATCACGATAATGA
ACTAAAATTACATATTCACTTTTATTTTTGTAAGATCTGTTGGTCTAAAA
AAACGGTGTTATGCTTTTTGGGGGCTCCCAGGAACGCAACCCTATTTTTC
CCATAAGTTCTTCAGTTCATCTAACACGATTTTACCTAACACAGCGTTTT
TCAGGAACGTAACTATCATGTTAAATGATGGCCTACTGTAAATATAAAGC
ACTAATTTTAATGAATAAATGAACATTTAAATCTGTTTTACCTTTATTGA
AGACTCTTGTTGGCATATGAGAGAGGCAGGAGAGTTCATTTGGAGACAGG
ACAAGATAGTCCTTCAACATGACACTAATATCAACTCTACGGCTTATTTA
CCTAGCACAATTCATCTAATATGACATAATAAACAATATTAATAACATAG
AAACATGATAAAATGAATAAAATTATAGAATGAATAAAATATGTCATTAT
GTATGATAGGACTGGCGGTAATGTTATTGTTGTTGGGTTTATAAGGGCCA
ATGACCATAAGCCGTACATACAGTGGTCCCTCGACTAATGAAATTAATCC
ATTCCAGGAGCTAGCTCTTAACACGAAAAATTCGTAATTTGAAACCTTAT
TTCCCATAAGAAATAATGTAAATACAATTAATCCGTTCCAACCCAAAAAT
TTTCACCAAAAATTCATTTTTTTAAAGAATAAATACTATAGTTTTACATA
CAGAAAACAATGAGAAATAAATATAAAGCACTAATTATAATGGACAAATG
AACAGTTAAATATGTTTTACCTTTATTGAAGACTCTTGTTGGTGTATGAG
AGTGTTTGTTTGGAGGCAGAACAAAATAAGTCCTTCAATGTGACAATAAT
ATCAACTCTACAGCTTACTTATCTAGCACAATTCATCTAATATGACATAA
TAAACAATATTAATAACATAGAAACATGATATAAACTCTAGAATGAATAT
AACATGTCATTACGAATCTGGAAGGACTGGTGGAGTGTGTTTTGGTGTTG
TTGTTGGGTATAAGGACTGGTGGAGTGTGTTGTTGTTGTTGTTGTTGGGT
AATAATAATAATAATAATAATAATAATAATAATAATAATAATAATAATAC
TTTATTGTGACATGGTACAATGATACATGGTAGACAAGATATATTTCTTA
ATGAGATGTACATGCCAAAAGCCCCTAATATGCTGTGCATTGCGGGCATT
CTTAAGACTACTTTATTCTAGACTACATGGTAAAAAGTTATGGTTGACAA
TTTATAAAATAAGTATAATTGCATATCTAAGTTATAAAGTTTGAATATAA
GTTGAACATATCAATTAATTGCAGCAATGCAACTAATTGAGTGAGATAAC
AATTTAAAACAATTAGTTGCATTGCAGTTACAGTTTACGTGGTCATTATA
ATGTAAATGTTAGGTAATAGTTAGCTTAGTATGTATTATTCATAACAGGT
TTTTACATTTAAGTGATTAGTCAGGTTTTTACATTAAGTGATTATTCTAC
TTTGTTGAGAATGTTTGATATTGAGCATTTAGCTTTGGGTGAGAAGGTGT
TTTTTTAGCATCGTTTTGAATTGGGGTACAGGCAGGGTTTCTTTGGCAAT
GACAGGTAATGAATTCCAAATTTTCGTGCCTTTTATATGCATTGAG
>Mariner-Tc1-4_CDe#DNA/Mariner-Tc1 @cherax_destructor
CTGTATATATATATATATATATATACAGTGGACCCCCGCTATTCGAACGG
CTCGGCAGTCGAACAAATCGTCATTAGTACAAGAAAATCGATATCGTCAT
GCGAACAAATTATCGCGAGTCGAACGAATACGTTCGTGACCTGTCCGCCC
AGGCGCTTGGGTGCCTCACCGCGCAGGCGTGGAGAGCCAGTCCCGCGTTG
TTTACACTCGAGAGAACAATACCCTGCACGCTTCTCCAGACATTTCACAC
TTAATTATAATTTTTTGGAGTTTGTTCATTAAGTGCGACTGTGAAATAAG
CTACCATGGGTCCCAAGAAAGTTCCTAGTGGTACCCCTGGGCTGATGAAA
GTGAGAAACACCGTAGAAATGAAGAAGGAAATAATACAAAAATACGAGAG
TGGTGTGCGATTGTGTGATCTTGCCAGGATATATGGCAAAAACAGGTCAA
CTATCGCTTCTATCCTGCTTAAGAAGGAAGAAATTAAGCAAGCTGATGTT
GCAAAAGGTGTTACTGTGCGAGCCAAAAATAGACCACAAATAATCGAAGA
GATTGAGAAGTTGTTGCTGGTGTGGATCAAGGATAAAGAGTTAGCGGGTG
ATAGTGTGTCGGAGTCAATTATTTGTGAAAAGGCAAAGAACTTGCATGCC
GATCTTGTAAAGAAAATGCCTGCAACTAGTGCTGATTGTAATGGTAGTGA
ATTTAAAGCCAGCAAAGGCTGGTTTGAGAGATTTAAAAATCGTAGTGGCA
TACATAATGTGGTAAGGCATGGTGAGGCTGCCAGTTCAGACAAACATGCA
GCAGAAAAATTCATAAAGACTGAAAAATTGAAACCTGAACAAGTGTTTAA
TTGTGACAAAACAGGCCTGTTTTGGAAGAAAATGCCCAACAGGACCTACA
TTACTCAGGAGGAAAAAGCACTGCCAGGACACAAGCCTATGAAAGACAGG
TTAACTCTCATGATGTGTAGTAATGCTAGTGGGGATTTTAAATTGAAGCC
TTTACTAGTGTATCACTCAGAAAATCCTAGTGTTCAAGAGACACAATGTC
GTCAAAAGTAGATTGTGTGTCTTGTGGAGAGCTAGTCAGAATGCATGGGT
CACAAAGCACCTTTTCAGTGACTGAATCCATGAAGTGTTTGGCCCCAGTG
TGAGAAAATACCTACAGGAAAAGGGTTTGGACAAAAAGTGCCTCCTGTTA
CTGGACAATGCTCCTTCACATCCTCAAAACATGGAAGACCTACTGTGTGA
AGACTTCAAATTTATAAAACTTAAGTTCTTGCCTCCTAACACCACTCCTC
TCCTCCAGCCCATGGACCAGCAGGTCATCTGTAACTTCAAAAAACTCTAC
ACAAAAGCAGTGTTTGAAAAGTGCTTTGAAATGACCTCGGACAGTGAATT
AACCCTTAGAGAGTTCTGGAAGAATCACTTCAATATCTACAGCTGCATAG
GTCTTATAGGCAAGGCTTGGGAGCCAGTGACTTCAAGGACTTTGAACTCT
GCTTGGAGACCATTGTGGCCAGGTTGTGTCCAACAGAGGGATTTTGAAGG
GTTTGAGGTTGACCCTGACTCTGCCGACCCTGTGCCTGTTGTGGACTCTA
TTGTGGAATTGGGCAAGTCCATGGGGTTGGAGGTGAGTGGCGAGGATGTG
GAAGAGTTAGTGCAGGGCCACAGGGTAGAGCTAACAACTCAAGAGCTTCA
ACAGCTGGAAATGGAAGAGCATCAGACCAGATTTGAGGCTATTGATTCAC
GGGAGAAGGAGGAGGAAGAGGGGCTGAAGAAGGTACCTTCTTCAGAGATT
AAGGAGATGTGTACAATGTGGAATAGATTGCAAACTTTTGTTGAAAAATA
CCACCCTGAACAAGCTCAAACAAGCCATAACAGCAGCATGTTCAGTGACC
AAACAATGTCCTTCTTCAGGAACATGTTGAAAAGGCGCCAGAAACAGAGG
ACTGTGGACAGTTATTTTGTTAAAGTGTCCAGTGACTCCCAAGCTGGTCC
TAGTGGGATTAAAAGACAAAGAAAGAAGTAACCCCAGATAGGGCTTTGAT
ACCTGAAGTCCTTCTGGAGGATTCCCCTTCCAAACACTAACCCCTCCCTC
CCTCACTCTTTCCTCCTCTCTTCCATATGCCATCAACAATCTTCAATAAT
GGTAAGTAAAAAGACTTGCATTTATTTACTAATACTTTTAGTAGTACAGC
ACTGTAGTATTTAATGTTTTTGTCTATGTAGAAGCTTAATTTTATTAAAA
TATATTATTTTTAATATTTTTGGGTTTCTGGAACGGATTAATTGTATTTC
CATTATTTCTTATGGGAAAAATTAAATCGCCTTCGAACATTTTTTTTTTT
TTTTTTTTTTTTTTTTTTTTTTTTTTTTTTTTTTTTTTTTTTTTTTTTTT
TTTTTTTTTTTTTAAAAAAAAAAAAAAAAAAAAAAAAAAAAAAAAAAAAA
AAAAAAAAAAAAAAAAAAAAAAAAAAATATGATAGGTAGATAATCTTTAT
TGATAGTAATAGTATTATTTTACAATACTTTATAGTGCCGTGAGCTAACA
TATCCTCATGCCATGATGGTCCATGAGCAACTGAGACACTGCTCCACTTC
TCGCTCTCAGCCCCGCCCACCCTTCAATACCTATATGTCAGTTTTTATTA
ATTTATGCATCTTTATCATGCTTCTACATTATTTATGTTATACCTAATAT
TATTCTGGAATAAATATGATAGGTAGATATTATTTATTGATAGTAATAGT
ACAGTGGTCCCTCGACTAACGATAGTTCCACATAACGAAAAAATCGTGTA
ACGAAAGCTTTTTTCGCTAAATATTTTTCTCAAGTAGCGATAATTAACTC
GTGTAGCGAAACGTACCAGACCTGTCAGCCTGCCCCGCACTTGCGCGGTG
AGGCGGACAGGACGCCAGTCTAGCGTTGTTTACACTTGAGAGAACATTAC
CCAGCACGCTCTTTCAAACATTCACAATACTTTTGTTGTGTTTATTGCTG
GTTCAGTGATTGTCACTGTGAAATAAGTCACCATGGGTTCAAAGAAGCTT
CACAAGTCGATAAAGTGTAGCATTAACAGTGTAGCAATGGAAATAAGTCA
CTCTGTCTGACTTTTTTGGGTTATCCTAGGTTTTCTACACATATGCTGCT
ATGTATGATAATCTATGTAAAACTGGATTTGTGTATACCTGAATAAACTT
AAGTAAGTTAAGTGATTAATTGATAGAAAATGACGACAAGAAACTTAACT
TCTACAATGTTGTTTGAGGATTACAGGGACACTGAGAAGAGCACCGTTCT
CTGCCACCATCTCCTCCTTATACCAAACAACACCAACACACTCCACCAGT
CCTTATACCCAACAACAACACCAAAACACACTCCACCAGTCCTTCCAGAT
TTGTAATGACATGTTTTATTCATTCTAGAGTTTATATCATGTTTCTGTTA
TTAATATTGTTTATTATGTCATATTAGATGAATTGTGCTAGATAAATAAG
CTGTAGAGTTGATATTATTGTCATATTGAAGGACTTATTTTGTCCTGGCT
CCAAACAAACTCTCTCATACGCCAAGAAGAGTCTTCAATAAAGGTAAAAC
TTATTTAACTGTTTATTTGTCCATTATAATTAGTGCTTTATATTTATTTC
TAATTGTTTTCTGTATGTAAAACTATAGTATTTATTCTTTAAAAAATGAA
TTTTTTGTGAAAATTTTTGGGTGGAAACGGATTAATTGTATTTACATTAT
TTCTTATGGGAAATAAGGTTTCGAATTACGAATTTTTCGTGTTAAGAGCT
AGCTCCTGGAACGGATTAATTTCGTTAGTCGAGGTCCACTGTATAATTAT
ACAATAACAAATCTAGAAGCAGTGTTTTGAAACTGGGTCTAAACCAGCTG
ATGATGTCTTACCATCAGCTGTATAATGTACTGCAGGGTAAGAGAGCCCA
GAGATCTATTACAGCATTTATGCACACTCCAATACAACCATTGACTTTAG
TACCAGAACCTCTACCATCCACTTCTGCCGACAACCAACAACCATCCACC
TCAGCCCAGTAGGGCCACACCATCCATATCCACTCTCTTCACAACCATCC
ACAAACATCATTACCCACAATTTAAGGTAAGAAATACTATTATTTCTATT
GCATTTGTAGTCTTAAGCAGTAATATATCAAGACAATGAACTACAATTAC
ATATTCACCTTAAATTTTTGCAAGATCTGTTGGCCTAAAAAAAACTTGTT
TGGCTTTTTGGGACTCCTAGGAACGTAACCCTGTTTTTCCCATAAGTTCT
TTTAATTATCTAACACGACGTTTTCAGGAACGTAACTACCGTGCTAAATG
ACGTTCTACTGTATTTTTTTCTGTAAAACTCTATGGATACAGCGCGCTAA
ATCTCAGCGTGTTGCATACATCAACACTTGTTGAGACCCCAGAGACCACT
GAGGTGGCATGAGTCCCTGCTCTTGAATGGAGGTATCAGAGATGTTGCTA
TAGTGTTTTTTTAATGAAATAATCATAAAATTGTAATTTTTGAAAAGATT
ATATAAAAAAAAAAAACACTAATTTCCAACATGTATTATTTATGACAGCA
AGAACAAAAAAAATTACATTTAAGGAAAAACATACTTAGAAATATGATAT
AAACAAGCTGATTACACCAAAATGTTGCCAGAATGATGCACCATTTTTTG
GTAAGAAAACATTTTTTTCCATAATTTTTCAATCTTCCTTTACTAATCAC
TCAAAAAGGCTCGCCCCTCTCTTAAACTTGTAGGTCAAGGTACCACTGTA
TTCATATTCAACTTATGATGGGTTCAAGGTAACGTAACTACATCGTAAGT
CAAGGAGAACCTGTAAATGAATGAGCGAAGCCAAGATGAAAACTGACAGC
TCTCAGAGTATCTTAATACAAACTGACAGCTCTCAGAG
>LTR-68_CDe#LTR @cherax_destructor
TCCGCTCGGCCACCTACCGCATGTCGTCTCGACACGACAATACTGGCGGG
CACGAAGGTGTAAACAAGCAAGCAAGGTTACCCAGGGGAAACTGGCTTCC
GGTCACCTGACATTTACAATAGGAAATTGCCGGTGCAGGCTGAAAAAAAA
AACTCTCCCCCTACGTGAGTCGGGGAAGAGAAAATCGGCCTGCCCGCACA
GCTGGACAGAGGACAGAACAAGCCAACGCTGACACAGGAACTAGAGTCTT
CTATATACAGGTTGTCCACAGGGCCAGACGTCAACTTGACTGCACATCCA
TGAGCGCTGTAGCATCCTCACATCTGCAAACAATGACTGACAGTAGCATT
TCTACGCCCTTCCTACAGCTACAAGAGACGCGAGGTGAGGTCGTTTTGGG
TGTGGTGGTGGTGCGTCCACGAGTGTCTACCTCAGGGCGCCGCTGCCTGC
CTATATCCCACCGCTGCCACCACTGTTAAGTCTAACTTCTTGGCTGCTTA
CTTTGGGCAGTAGAATGGTAGCGTAGGTGCAGAGATACGGCCGATGACTA
GACTCAGTTTATTAATGGCAAGGTGTAGGAATACACGGGGACAGAGTGGT
TCACGGCAGAGTGTAGTGTAGGGGACCCACCGCCCAGTCGATCATCCGAC
CAAGCCAGTCATATCCAGGTCATCTGCTGGCTTCTCGCATCATTCGTAGC
TTCTAGCGTCTCGTGGGTGCCTGAGTCAGCGCATCGTCCACGATTTTTCC
ACAAAATCGGGACATAGGGCGTCATCTCCAGCTCTCCAGCCTGAAGCAGT
CACGTGTGTGTTCATCTCCTACTCTACAACTCTCCAGCATTCTCCTACAC
CCTTCTGCATCCAGCAGCATCTCTACGCCCTTCCTACAGCTACAAGAGAC
GCGAGGTGAGGTCGTTTTGGGTGTGGTGGTGGTGCGTCCATGAGTGTCTA
CCTCAGGGCGCCGCTGCCTGCCTATATCCCACCGCTGCCACCAC
>LTR-69_CDe#LTR @cherax_destructor
TGATTATGATATGTCTTAGTTGGAGTATTTTAGCTCATTTTAACTTAAAG
AGAGGAAATATTGGGATTATGTCTTGTATAGGTTTGTTGATGTCTCAGGT
GTTAGTTGAAGGTGT
>LTR-70_CDe#LTR @cherax_destructor
TCAAATGGTGATTTGAAGGATAAGTTAGGTTAGGTTAAATGTTATTTGTG
GTGTTTGATAGTATTTTTGAAGGTTAAGTTGTTAGATTAGATGCTATTTT
TTGGTTAGGTTAGATGTTGTTAGGTTAGGTTAGGTTAAATGTTATATATT
GTTTCGGGAGTATTCAAATGGTGTTTTGGGAGTATTCAAATGATGTATAA
GAGTGTTTTGGTGGTCAAGGTGTTGTGTTTTTTTGAAAGTGTGTTTTGTG
TTTTTTGAAAGTGTGTTTTGTGATAGGTTTATGTTCATGTATTTTTTGTG
TTCATGTTTTATCCGAGTTGGAGGTGAGTAGTGATCTTGGTTAGAGTGTT
TTGAGGGAATGTTTTGAGGGAAAGTTTGATGATGTCTTGGAAGTATTCAA
TGGTGATTTTGAGTGATTTGAGGAATTTTTTGTAAAAATGGGATTATGTT
ATGTCTTAGTTGGTTGGTGGTGACTGTGTTAGTTTTGGTAATGTGTCATG
TTTTAGAGTGATTTGAAGTTAAAGTTAGGTTAGGTTAAATGTTATTTGTG
GTGTTTGATAGTGTTTTTGAAGGTGTTCATATGATGTACAAGAGTGTTTT
GGTGGTGTTCAAATGAGGTATAAGAGTGTTTTTGATGGTGTTCTAATATT
GTTTNGAAGTAATCTGAGGGTGTTCTAATATTGTTTTGGATGTGCTCAAA
GTAATCTGGGAATTTTCTAATGTTGTTTGGAAATGTTCTAATAGTAAAAA
GTATTCATAGTTTTAGCGATCTTGTCCTGAGTGATCTCAGTAATAGTGTT
TTCGGTTGGTGATACGAGGGAATGTATATGAAAAATGTTCTTTGGAGATG
GATTTTACTTTTTTTGGATGAATTAGTAAAACGGGAAAAAATTGAGATGA
GTGATCTTAGTGGATTGAGATTAATGATCTTATAAAGTTGGTTATAATGA
TTTGAGGGGATGTTTATAAAAAATG
>LTR-71_CDe#LTR @cherax_destructor
TGTAGTGGTTGTAGGTTAATAAAANNCCGAGTAACNATAACAATGTACTC
TCCAGGGCCGCTCCATAACAACAACGACAATAACAAAACAATTATAAATG
ACTGAACCAAACAAACATAGTATTCAATCCTCCTACTGCTCCCAACCCCT
TACA
>Gypsy-18_CDe#LTR/Gypsy @cherax_destructor
GTGGCGACGANGATGGGATCATCAGAGCCAAGGATAGTGGGCCAATGTGG
CCTGAAGTAGTAGGGATATTGNCAGCCGAGGACACTGCAGCAGAACGGTG
ATACAGCAGCAACAAGTGGCGGCATGGCAGCATCACAAGGAAGGTTGGAG
CCTTTCGACCCACGTAAGATTTCTTTGGAGCTCTGGCTAAGCTTGTTGGA
AGCCAATTTCGCTCACTTAGGAATTAAAGAGCAAGATAACAAGAGGAATT
TCTTGCTAGTGTCCCTGGGATCAGAAACTTACAGTGTTTTAGGTAATGTG
TGTGCTCCAGANTTACCACACACGAAGNGTTACGACGACTTGGTCGTGGC
ACTGAAAAGTTATTATGCAGTGAAACCAGCCTACCACCGCAGTTTGTTGG
CTTTTCAGCAGAGGAAGAAACGACAGGGTGAGTCCTTGCAGAATTATATA
CAGATTTAAAAGCGTTGGCTGTGAACTGTACCTTTGGGGGACAATTTGAC
CCCAGAGTGAGGGACCAGTTGTTTATGGCGGTGGTGGATGAAGTGTATTT
TCCTCACCTAGTTGCAGAAAATTTGGATTTGCAAAGTGTGCAGTCTGCAA
AACTATTTGACAAACTTTTGAACTTGGAACAGGCATTTGTTACAGATCAG
AACTCTGCTCCTGCGGTACAAGTGATTAATGCTGTGAAATGTAAACATTG
TGGGTTCCAGCACAGTAGTAGTACTTGTAGGTTTAAAGACTTTTTCTGTA
ATAAGTGTCATAAGAAAGGCCACTTGAGAAGAGTGTGTAGNGAGAAATCN
TCAAAAGTGTCTCCTAAGGCTGTATCAAANTCGAGTATTGAAAAAAAACA
GGACAGCAAGGACACAGCAGTCACCANAGATATCCTAGAACAAAGTCAAT
TAAGGTGCTGGATGGCGGTGATAGTTCAGCGGATGAGGAAGTGATGAGCT
TATATGCCTTAGAGGATAGAGTGTTTTCCATGAAGGCAGAGAAATATGGG
TTTATCATTAACAATCACACAGGTACCTTTTGAGATTGACAGTGGGGCGT
CCATCTCGACTTTATCCAAAGACTGGGTAGAGGCAGTAAAGGGGCACATT
GAGCCATGTTCTAGGAGGGTAANTGCATATGATAATTGGAAAATGAACCT
TCTGGGACAGGTGGTTTTGCCGGTAAGATATAATAAATTAGAGGTGTCAC
AAGTGTTTTATGTAGTGAAATCCNATAATAGTAACTTGTGTGGGAAAGAC
CTCATGAAAAAGGTAGGGATTTACCTTGCTGGATTGGATGAATCTACCAA
AATTAACAAACTAGACAGTGCTGAAGAAATGTTAGATAATTTTAGGGTAG
ATTCTAGTAAACCTATCTCCAGCNTCGTNGCNNAAATTCATGTGAAAAGT
GATGCTGTCCCTAAGTTTGTGAAAGCANGGCCAGTACNATTTTTTCACAA
AGAGATGATTGAGGAAGAATTAGAAAAACTAGTGCAGAAAGGCATTATTG
AGCCTATNTCGCATAGTGAATGGTCTGTACCTATTGTNCCAGTATTGAAG
GCTGACTCTAAGTCTATGAGAATNTGTGGGGATTTTAAATATGTAAACCA
ANANATTNATTGTGAAAGATATCCTTTACCCAGGATTGAGGAATTATTGT
CTGTAGTGGGTAAAGGTAAAATATTTACAAAATTAGATTTGAAGGATGCT
TATTTACAGATACCTGTAGATGAGAGGAGCCAACANNTTTTAGCAATTAA
TACCCACAGGGGACTTTTTAAATATAAGAGATTACCATTTGGAATTTCCT
CATCTCCTNGTATTTTCCAGAAATTTATTTCCCAATTGTTTGTTAANCTG
GATGGGGATNGCATCCTATTTAGATGATATCATAATATGTGGTGCCACAG
AAGCTGAGCATGATGTCAGACTCNGGCAGGTGTTGAGTATTTTACAGGAG
CATAATGTAGTACTGAATAAGGATAAGTCAGTGTTGAAAGCCAGATCTAT
TGNATATCTGGGGTATGAGATTTCNGGGGNAGGTATTAAACCTTCTTCTC
GGAAGGTGGAGGCTCTTGTGAATTTACCTTCACCTACGTCTGTAGGGAAA
GTTCAGTCCTTTGTGGGGATGGTGACNTACTATTGTAAGTTTATTAAGAA
CTTTTCTTTAATTTTGGCACCACTGTATGATTTGTTAAAAAAGGGGGCTA
CATTTGGAGTGGTCTNCAGTGGAAGAGGAAGCTGTTCAAAGGATTAAAAA
ACAATTGGNGTGTTCAGCTTTGTTGACTAATTTTACGGGAGAGCATCCAT
TAATAATTGAGGTTGATGCGTCTTCTGTGGGTGTTNGATGTGTGTTAATC
CAGNTAGTAAATGGCCAGGAAAANCCTGTGTATTTTGNTAGTAAGAAACT
TTCTCCGGCAGAACAGAATTATTCTCAACTTGATAAAGAAGGTCTAGCTT
TGGTGTATGCTGTTAAGAAATTCAGATATTTTTTGCTAGGGAGAAAGTTT
GTTGCTCGCACAGATCATAAACCATTGCTAGGGTTGTTTGGNAAAGGAAA
ACATATTCCAGTAAATGCAAATGCCAGAATTCAGCGTTGGGCTCTGTTAT
TAGCTCAGTATGATTATGAGTTGTCATTCAAGGCTGGCAAGGAAAATGTT
ATTGCAGATGCATTTNGTAGATTACCTATTGAAGGTCACAGCTTAGAGTC
AGGTACACCTTCGGAATATGTGAGATTAGTAGAGTCCCTCGATTTCNAAC
ACTTATCATTTGACAAAATCAAAGAGGAAACTGGGATAGATGCTGTATTA
TCCCAAGTAGTAAATAATGTTAAATATGGATGGNGNAAAAACAGTGTATT
TTTATCTGACTATAATTCAGTCAAATCAGATCTGACTGTTCATGATGATG
TATTATTGTATAGGAACAGAGTGGTAGTGCCNGTAAAGTTGAGATGTANG
GTATTGGAGCATCTGCATATAGGTCATAATGGTATCAATGCTATGAAAGC
AGAAGCTAGGCAGTGGGTCTGGTGGCCAAAGATGGACCAAGATATTGCAG
AAGTGACAAAAGAGTTGTCCCATTTGTTTTCAGAATTTTTTAAGCCAANT
TCATCTCCTGTCCTATTCTTGGCCCAGCACTGGGANACCATGGTCTAGAG
TGCATATAGACTATGCAGGTCCNGTTGAGGGCAAATTNTTTTTGGTAATT
GTGGATTCCTTTTCAAAATTCTTAGATGNGCAAGTNACTAGCTCCGTGAC
ATCCACAGTNACTACTGANTTACTGAGGAAACCTCTTGTAATTTTGGGTT
ACCAGACACAGTTGTGTCAGATAATGCTGCNTACTTTGTNTCNCAAGAGC
TGGAAGCCTTCTTTAGTAAGAATAGTATTGAACATGTTACCCAGCCCNAT
ACCATCCNNCATCAAATGGTCTGGCAGAAGGGCGGTAAGGNCATTGAAGG
AAGGNTNNACAAGTTTACAAAAGGNTCTCTCAATACCAGATTATGTAGGT
TCTTATATAACCATAGGAAAANTGTTCATTCCTCCACNAATAAGACACCA
GCAGAAATGATGTTTCATAGGAATTTCAAAGTCCCTGTATCNGCTGTCAA
ATGTCATGTTAAAGAGGACAATTCATTGCCTAACATGCCTGCTGGTGACT
TTCAAGGAGTGGTGAAGCATTTTAAAGTTGATGATGCTGTGTATGCAAGG
AACTTTGGGAAAGGTGACCCTTGGGTAGAAGGAAAAATTGTGGAGGTATT
AGGGGTTAGGAATTACAAAGTGTTAATTAGAGGGTTTGGTAACATGATAT
GGAAAAGGCATATAGATCAGCTCATGCCAAGGTTTAGGAGTGGAGAGCAA
CCACTGATTCCAACAGTACCAGAAGCAGTAAGGAGTGGTTTAGAGGAACT
GCCCACAACAGATAATAATGGTAATAAACTTAAAGAGCAGGTTAGGCATA
CAGGAAGAACCTCCTGGGAGGTTTGATAAGGGAACCAGCCGGGTGAGAGA
AGAGGAGGCACCTCAGGACAGTGCAAACCCTCCAATTCTCCGGCGTTCCA
GCAGAGTTGTCAAACCTCCAGATAGGTTGGATTTATAAGTTGGATGATAT
AATGTAATTTAGGAAAGGAGGA
>tRNA-1_CDe#SINE/tRNA @cherax_destructor
CCCCCACCCCAAGAGGGCTCAGGACTAGGCTTCCACCTCTTTTTTTTTTT
CAGATTTTTCAATATTTATTATATTATTATTAATATAAAAACATATAGTA
CTCTGAATAAAATCATAAATCTATATAATCTGTGTAAAAACATATATAAT
CTCTTTATACACAATTATAACGTAGTAAAAATTCACAAGTAAAAACAATC
ATAAAATTCAGTGCAGTGTCAAACGTCGCTGCCATCGTCGTGTCACACAG
GACACCACCACCTCTAGTTATGACACGCATTCTCTTCCGTGTCATCAGAC
ACCCTTGTCTCTGTGTTACACTAACACGCCTTCTCTCCGTGTCACGACAC
TCTGTGCCACATGGCACGCCCCTGTGTCATGACTCCATCTCTAAAAACCT
TAACACCGCGTCATCCGACACCAACACCAAATCACACGACTATTCCACTT
GTGTCGTGCCACCAGTTGTCACTACATCAATGAAACACACCAGTGACACT
ACAACACCAGTGACACAACTCAGTGACACTTTCAGGTACAGTCTCAACTC
CGGGTACACAGTCTCAGGTACAAACAGTCTCGGTACACTGTCTCCATAGT
GCAGGTACACTCTCCATAGTGCAGGTACACTCTCCATAGTGCAGGTACAC
TCTCCATAGTGCAGGTACACTCTCCATAGTGCAGGTACACTCTCCATAGT
GCAGGTACACTCTCCATAGTGCAGGTAAGAGTCTGTACACTCTCCAAGGT
GTAGGGAAGAGTCTGTACACTCTCCAGTGTGAAAGTATAGTTGACACCCT
CTAGGAGAGTCAGGTGGACACTCTCTACTAGAGTCTGGTGGACACTATAC
TCTCACACTGGAGAGGTCCCGGGTTCAACTCCCGGACAGGCCCCCA
>LTR-72_CDe#LTR @cherax_destructor
TGTTGTGTCAGTGTCATAAATACACTTGTGTAGTGTATCAGAATCATCTT
AGCTTACATAGCCGGTCCCTTTGTGTGTGACGTCACGATACCCGCTGACG
TCAGAGGCTCTGTGCATGTGTATAGCCACTCAGAGGCAGCGTTCTCACTA
AGCCGTAGACCTACAAGCTGAACAAAAGTGCGGGTACACCTCCTCTCACA
GACTCGTAAATATACCGTAACCACCCTACAAGGAGTATCCTTTGACAACC
TATTTATCTCTCTCGAACCCCACACAACA
>LTR-73_CDe#LTR @cherax_destructor
ACTTTAAAACACTAGAAATTTTGGAAAGTTTCCAGACGTAAGGGAGAGAC
ACGAAGCTCACGGAGAATGTAAACAAACCTGGGTGGGGTGCGATGACAGT
AGAATAAATAAAGAGCAACACTCCCAGTCTCATGTAACACACCATTTTTA
GAAGGAATGATGCTCTGAGTGAAGGAATACAAAAGGAATGATTTTATACA
GGTACCAACAGTAATACTATTGTGTACACATTTCCTTGGGTGTTGGACCA
GAGAAAATGTTATTTTTTCCGACACTCCGATAACATGACTGGAAAAACAT
TTTTAATTTATANTAATAATNATANTAATTTGANTAGGTAGTAGGTTGGT
AGACAGCAACCGCCCGGGGAGGTACTACCGTCCTGCCAAGTGAGTGTAAA
ACGGAAGCCTGTAATTGTTTTACATGATGGTAGGATTGCTGGCGTCTTTT
TTCTGTCTCATAAACATGCAAGATTTCAGGTACGTCTTGCTACTTCTACT
TACACTTAGGTCACACTACGCATNCATGTACACGTTTATGTATACACACT
CATCTGAGTTTTCTTCGATTTTATCTTAATAGTTCTTGTTCTTATTGCTT
TTCCCTTTCATATCCACGGGGAAGTGGAATAAGAATCTTTCCTCCGTAAG
CCATGCGTGTCGTAAAAGTCGACTAAAATGCCGGGAACAATGGGCTAGTA
ACCCCTTTTCCCGTATAGCTTACTAAAAAGAAGAAGNAGAAAACCGTCAA
AGTGGGATGTTTGAATGTGCGTGGATGTTGTGCGAATGATAAGAAAGAGA
TGATTGTGGATGTTATGAATGAAAAGAAGCTGGATGTCCTGGCTTTAAGT
GAGACAAAGCTGAAGGGGGTAGGAGAGTTTCGGTGGGGAGANATAAATGG
GATTAGGTCAGGGGTTTCAAATAGAGTTAGAGCTAAAGAAGGAGTGGCAA
TAATGTTGAANGATNAGTTATGGCAGGNAAAGGAGGAATATAAATGTATA
AATTCAAGGATTATGTGGAGTAAAATAAGGGTTGGATGTGAAAAGTGGGT
TATAGNAAGTGTTTATGCACCTGGAGAAGAGAGAAGTGTAGAGGAGAGAG
AGAGATTTTGGGAAATGTTGAGTGAGTNCGTGGAGAGTTTTGAGCCAAGT
GAGAGGGTANTTGTGGTTGGGGATCTCAATGCTAAAGCGGGTAAAAATGT
TGTGGANGGAGTAGTANGTAAATTTGGGGTGCCAGGGGCAAATGNAAATG
GGGAGCCNTTAATTGAGCTATGTGTAGAAAGAGGTTTGGTAATAAGTACG
TAATACATATTTTATGAAAAAGAGGATAAATAAGTATACAAGGTATGATA
TAGCACGTAANGNAAGTAGTTTGTTGGATTATGTATTGGTGGATAAAAGN
TTGATGGGTAGGCTTCAGGATGTACATGTTTANAGAGGGGCAACGGATAT
ATCGGATNATTATTTGGTTGTAGCTACAGTTAGAGTAAAAGGTAGATGGG
ACAAAAGGAAAATGGCAACAGCAAGTAAGAGAGAGGTGAAAGTGTATAAA
CTAAGGGAGGAGGAAGTTAGGGTGAGATATAAGCAACTATTGGCAGAAAG
GTGGGCTAGTGCAAGTANGAGTAGTGGGGGGGTTGAAGAGGGTTGNGANA
GTTTTAAAAATGCAGTATTAGAATGTGGGGCAGAAGTTTGTGGCTATAGG
AGGGTGGGTGCAGGAGNAAAGAAGAGTGANTGGTGGAATGANGAAGTAAA
GGGCGTGATAAAAGAGAAAAAGGTAGCTTATGAGAGGTTTTTACAAAACA
GAAGTGTTANNAGAAGAGCAGAGTATATGGAGAGTAAAAGAAAGGTGAAG
AGAGTGGTGAGAGAGTGCAAAAGNAGAGCGGATGANAGAGTGGGAGAGGC
NCTNTCAAGAAATTTTGCNGAAAACAAGAAGAAATTTTGGAGTGAGATAA
ACAAGNTAAGAAAGCCTAGGGAACGAATGGATTTGTCAGTTAAAAACAGA
GTAGGGGAGTTAGTAGATGGGGAGCTGGAGGTATTGGGTAGATGGCGNGA
ATATTTTGAGGAACTTTTAAATGTCGATGAAGAAAGGGAGGCGGTAATTT
CATGCACTGGCCAGGGAGGTACAACATCNTTTAGGAGTGAAGAAGAGCAG
GATGTGAGTGTGGGNGAGGTGCGTGAGGCATTACGTAGAATGAAAGNGGG
TAAAGCAGCTGGAACTGACGGGATCATGACAGAAATGTTAAAAGCAGGGG
GGGATATAGTGCTGGAGTGGTTGGTATTTTTGTTTAATAAATGTATGAAA
GAGGGGAAGGTACCTAGGGATTGGCAGAGAGCGTGTATAGTTCCTTTATA
TAAAGGGAAGGGGACAAANGAGANTGTAAAAATTATAGGGGAATAAGTTT
ACTGAGTATACCAGGTAAAGTGTANNGCAGGGTTATTATTGAAAGAATTA
GAGGTAAGACAGAGAGTAGGATTGCAGATGAGCAAGGAGGCTTTAGAGTG
GGTAGGGGATGTGTAGATCAAGTGTTTACANTGAAGCATATATGTGAACA
GTATTTAGATAAAGGTAGGGAAGTTTTCATTGCATTTATGGATTTNGAAA
AGGNATATGATAGAGTGGATAGGGGAGCAATGTGGCAGATGTTGCAAGTG
TATGGAATAGGTAGTAAGTTACTGAANGCTGTAAAGAGTTTTTATGAGGA
TAGTGAGGCTCAGGTTAGGGTGTGTAGGAGAGAGGGAGATTACTTCCCGG
TAAAAGTAGGTCTTANACAGGGATGTGTAATGTCACCATGGTTGTTTAAT
ATATTTATAGATGGGGTTGTAAAGGAAGTAAATGCTAGGGTGTTGGGGAG
AGGGGTGGGATTAAATTNTGGGGAATCAAATGCAAAATGGGAGTTGACAC
AGTTACTTTTTGCTGATGATACTGTGCTTATGGGAGATTCTAAAGAAAAN
TTGCAAAGGTTAGTGGACGAGTTTGGGAGGGTGTGTAAAGGTAGAAAGTT
GAAAGTGAACATAGATAAGAGTAAGGTGATGAGGGTATCAAACGATTTAG
ATAAAGAAAAATTGGANATNACATTGGAGAGAGGGAGTATGGAAGAAGTG
AATGTTTTCAGATATTTGGGAGTTGACTCGTCGGCGGATGGNTTTATGAA
GGATGAGGTTAACCATAGAATTGACGAAGGAAAAAAGGTGAGTGGTGCAT
TGAGGTATCTGTGGAGACAAAAAACGTTATCCATGGAGGCAAAGAAGGGA
ATGTACGAAAGTATAGTGGTACCAACACTTTTATATGGGTNTGAAGCNTG
GGTTGCAAATGCTGCANCGAGGAGGCGGCTGGAGGCAGTGGAGATGTCCT
GTCTAAGGGCAATGTGTGGTGTAAATATTATGCAGAAAATTCGGAATGTG
GAAATTAGGAGAAGGTGTGGAGTTACTAAAAGTATTTGTCAGAGGGCTGA
AGAGGGGTTGTTGAGGTGGTTTGGTCATTTAGAGAGAATGGATCAAAGTA
GAATGACTTGGAGAGCGTATAAATCTGTAGTGGAAGGAAGGCGGGGTAGG
GGTCGTCCTNGNAAAGGTTGGAGGGAAGGGGTAAAGGAGGTTTCGTGGGC
GAGAGGCTTGGACTTCCAGCAAGCTTGCGTGAGCGTGTTAGATAGGAGTG
AATGGAGACGAATGGTTTTTGGGACATGACGANCTGTTGGAGTGTGAGCA
GGGNAACATTNNGTGAAGGGATTCAGGGAAACCAGTTAATTGATTTAGCC
GGACTTGAGTNCTGGAAATGGGAAGTACAATGCCTGCACTTTAAAGGAGG
GGTCTGGGATANTGGCAGCTNGGAGGGACATATTCTNAGCTGTCGTATCT
GAGCNCCTCTGCGAAGACAGTGATTATGTACGAGTGNGGTGAAAGTGTTG
AATNNTGATGAGTACTACGTATTTTCTTTTTGGGGGTTTTCTTTCTTTTT
GGGTCACCCTGCCTCGGTGGGAGACGGCCGACTTGTTGAAAAAAAAAANA
AGAACATAAGAACATAAGAAAGGAGGAACACTGCAGCAGGCCTGTTGGCC
CATACTAGGCAGGTCCTTCACAATCCGTCCCACTAACAGAATATTTGCTC
AACCCAATTTTCAATGCTACCCAAGAAATAAGCTTTGACAATTCTACCCA
CTCATGCGCGAGTCCCACTCAAATCCAACCCCTCTCACTCATGAATTTAT
CCAACCTAAATTTGAAACTACCCAAGGTCCTAGCTTCAATAACCCTACTA
GGCAGACTGTTCCACTCATCAACTACCCTATTTCCAAACCAATACTTTCC
TATATCCTTTCTAAATCTAAACTTATCTAACTTGAATCCATTATTGCGGG
TTCTCTCTTGGAGAGATATCCTCAAGACCTTATTTATATCCCCTTTGTTA
ATACCCATTTTCCACTTGTATACCTCGATCATGTCTCCCCTCATTCTACG
TCTTACAAGTGAATGTAATTTTAGGGTCTTCAATCTTTCTTCGTAAGGAA
GATTTCTAATGCTATGTATTAATTTAGTCATTCTACGCTGAATGTTTTCT
AACGAATTTATGTCCATTCTGTAATATAGAGACCAGAACTGAGCTGCGTA
ATCTAGGTGAGGCCTTACTAATGATGTATAAAGCTGTAATATAACCTCTG
GACTTCTGTTGCTAACACTTCTTGATATAAATCCCAGTAATCTATTTGCC
TTATTACGTACGCTTAGGCATTGCTGTCTTGGTTTAAGGTTGCTGCTTAC
CATCACCCCCAAGTCCTTCTCGCAATCTGTATGGCTAAGTTCTACATTAT
TTAACTTATAAGTGCTTGGGTTATGGACACTCCCGAGCTTTAGAACTTTG
CATTTATCTACATTGAACTGCATCTGCCATTTTCTGACCAGGAATTGAGT
TTGTCTAAATCCTCCTGTAGTTCACTGACATCTACGTCTGAATCGATTAT
CCTACCTATCTTCGTGTCATCAGCGAATTTGCTCATATCACTAGAAATTC
CCTCGTCAAGGTCATTTATATATATTATAAACAACAACGGGCCCAAAACC
GATCCCTGAGGAACGCCACTTGTTACAGATCCCCACTCCGATTTAACCCC
ATTTATGCACACCCTCTGCTTCCTATTGGTGAGCCATGACTCGATCCATG
ACAACATTTTTCCCCCAATGCCATGAGCAGCCACTTTCTTTAACAGTCTC
TGATGTGGTACTCTATCAAAAGCCTTACTAAAATCCAAATAAACAATATC
GAATTCTTTATCATGATCAACTGCCTCAAACTAACATTTTTAACCTATCT
CTTCAAACAGGTGTAGTGCCGGATACGTGGAAGATGGCTAATGTAATACC
TATTTTTAAAGCAGGGGACAAGTCGTTACCATCAAATTACCGCCCAATAA
GTCTAACATCAATTGTAGGCAAATTACTAGAGTCGATTATAGCTGATAAC
ATAAGAAGCCATCTCGATAGGCATAATTTGATTAATGATACTCAGCATGG
ATTCACNAGGGGCCGTTCCTGCCTANCTAATTTATTAACCTTCTTCAGTA
AGGCTTTTGAGGCNGTTGATNACGATAAAGAATTCGATATTGTTTATTTG
GACTTTAGTAAGGCTTTTGATAGAGTACCGCACCAGAGACTGTTAAAGAA
AGTGGCNGCTCATGGCATTGGNGGAAAAGTGCTGTCATGGATCGAGTCAT
GGCTCACCAATAGGAAGCAGACGGTGTGCATAAATGGGGTTAAATCNGAG
TGGGGACCTGTAACAAGTGGCGTTCCNCAGGGATCGGTCTTGGGCCCGTT
GTTGTTTATAATATATATNAATGACCTTGACGAGGGAATTNCTAGTGATA
TGAGCAAATTCGCCGACGACACGAAGATAGGTAGGATAATCGATTCAGAC
GTAGATGTCANNGAACTNCAGGAGGATTTAGACANACTCAATTCNTGGTC
AGAAAAGTGGCAGATGCAGTTCAATGTAGATAAATGCAAGGTTCTGAAGC
TCGGGAGTGTCCATAACCCAAGCACTTATAAGTTAAATAACGTAGAACTT
AGCCATACAGATTGCGAGAAGGACTTGGGGGTGATGGTAAGCAGCAACCT
TAAACCAAGACAGCAATGCCTAAGCGTACGTAATAAGGCAAATAGATTAC
TGGGATTTATATCAAGAAGTGTTAGCAACAGAAGTCCAGAGGTTATATTA
CAGCTTTATACATCATTAGTAAGGCCTCACCTAGATTACGCAGCTCAGTT
CTGGTCTCCATATTACAGAATGGACATAAATTCGTTANNAAACATTCAGC
GTAGAATGACTAAATTAATACATAGCATTAGAAATCTTCCTTACGAAGAA
AGATTGAAGACCCTNAAATTACATTCACTTGTAAGACGTAGAATGAGGGG
AGACATGATCGAGGTATACAAGTGGAAAATGGGTATTAACAAAGGGGATA
TAAATAAGGTCTTGAGGGTATCTCTCCAAGAGAGAACCCGCAATAATGGA
TTCAAGTTAGATAAGTTTAGATTTAGAAAGGATATAGGAAAGTATTGGTT
TGGAAATAGGGTAGTTGATGAGTGGAACAGTCTGCCTAGTAGGGTTATTG
AAGCNAGGACCTTGGGTAGTTTTAAATTTAGGTTGGATAAATTCATGAGT
GAAAGGGGTTGGATTTGAGTGGGAATCGCGCACGAGTAAATAAAATTATC
AAAGCTTATTTCTTGGGTAGCATTGAAAATTAGGTTGAACAAATATTCTG
TTAGTGGGATGGAATGTGAAGGACCTGCCTAGTATGGGCCAACAGGCCTG
CTGCAGTGTTCCTCCTTTCTTATGTTCTTATGTTCTTAATAAATTAGTTA
GGCAGGAACGGCCCCTGGTGAATCCATGTTGAGTATCATTAATCAAATTA
TGCCTATCGAGATGGCTTCTTATGTTATCAGCTATAATCGACTCTAATAA
TTTGCCTACAATTGATGTTAGACTTATTGGGCGGTAATTTGATGGTAACG
ACTTGTCCCCTGCTTTAAAAATAGGAATTACATTAGCCATCTTCCACGTA
TCAGACACTACACATACACCTGTATGTGTATTATTGTAAGTGTATTTTTG
GGGGTCTGAAACGGACTAATCTAATTTACAATATTCCTTATGAGAACAAA
TTCATTAGGTAACAGCACTCGAACAGCCTTCTGGAACAAATTATGGCCAA
AACTCGGGGTACCACTGTACAGTGGACCCCCGGCTAACGAAAAAACTTCA
CCCCAGAAGCCTGCTCAAGTGCCATTACCGAACGAATTTACTTCCTTAAG
AAATAATGTCACGTAGGTTAGTCTAGCACTTACAATATTATACTTACATA
ATTGTACGATTTCCAGGGTGTTCGTTAGCCGGGGGTCCACTGTATATTAA
TAACAAAAGAACTGAAAACTATATTATCTAACCTAATAAAGGGTCAATCA
ACCTTTAGCTTTAATTACTTGTTGAATGCTTGAAGGTATACCATCAGAAA
GGTACTTCCAACTCGTCTAGCTATCTCATTACAGCCTCTCCTCACTTAGT
GACATACTCGTTTACCAATGACTCGGACTTACAACGGGCTCTCTGACCAG
TATGCATACCTAAAAAATGCATGCTAGGTTTGATTTAATCTAGTATTCTG
TTTATTAAAATACAGTGGAACCTCTGCTTACAAGTGCCCCACCATGCAAG
TTTTTCAGGATACAAGCCATCGCTCGGTCAATTTTTTTGCTCCTATACAC
ACACAACCCGCACATAGAAGAGAGGAGCTCCTCTCTTCTATGTGCGGGTT
GTGTGTGAATTGTTCCAGTCACGGTATTGTGCCTTTTTTGTTATTTTTGC
TCCTAGATACGAGCCAAAATTCAGGTTGTGAGCTTCCCCCTTTACCCTTA
AACTGTCCACACGTAGATATACGTTCACTCGCGTAGCTGACCGAATATTT
TGAAAAAAAAAAAATCATTTTATTTTTTTTAAATGAAGAGCACATTTTTA
TAAACAGGATAGGCTATAAAAAAAGAAATTTGGGCCAGTACTTACCGAGA
TATAAGCCCGCCAATTTGGTACTGGATGCTCACCTGACGGCAACATCAAG
TCCTGCCGCTTGCAGAAGTAATGCCGATATACTTTTTTTCTAGTTTTTAT
TTTAATTTATATAATTTTTATGTTCTGATAATTACAATTTATAATAGTTC
TTGTGATTTCATAGCCAATCTTTGTTCTAACACTAATATTATGTACTGAA
ATAGTACTCAAATAGTCACAATCACACCAACAGGTGAACAGTTTCACCTG
CCTTGGTCATTTACTATTGTCTATAAATATATACAAAGTATTTATAGGTC
CCAGCAATGTTTTAGACATCCTGGAGTATATATGAAACTCCTTGAAGAAT
GGTGTTATGACAATTGTCAGATAACTACTGATAAGGCAGTGACATTGATG
AATGAATGTGTGCAGGGAACCCTTGCTTTTTCACTCTGTATCTATCTATC
TGTCTGTCTGTCTGTCTGTCTGTCTGTCTGTCTGTCTATCTGTCTGTATG
TCTGTATATCTGTCTGTATCTATCTGTCTGTATCTAGCTGTTTGTATCTA
TCTGTCTGTATCTATCTGTCTGTATCTATCTGTCTGTCTATCTATCTATC
TGTCTATCTATCTATCTGTCTATCTATCTATCTGTCTATCTATCTGTCTG
TCTATCTATCTGTCTGTCTATCTATCTGTCTGTCTATCTATCTGTCTGTC
TATCTATCTGTCTGTCTATCTATCTATCTATCTGTCTATCTATCTATATG
TCTGTATCTGTCTAGGTCTGCTTATCTGTCTTTCTGTGTGCCTGGAGTAT
ATGAAACTCCTTGAAGAATGGTGTGTTGACAAGTGTCAGATAACTCTTGA
CAGCCCAGTGACATTTGATAAATGTCAGCAGTGCTGGAGGGAACCCTCCC
TTTTTCAATATCTGTCTGTCTTTTCATCTGTCTATCTGTCTGTCTGTATC
TGTCTGTCTGTCTATCTGTGTCTGTCTATCTGTGTCTGTCTATCTGTCTG
TATCTCTCTGTATCTGTCTGTCTGTCTATCTATCTGTCTGTTTGTCTAGC
TCTGCTTATGTCTGTCTAACTCTGCTTATCTGTCTGCCTGTGTATGTCTT
TCCGTCTGCTTGTCTCAGTCTCAGAGTGCGTCTCGTAAGCCAACAGGTAT
TATACACGATGCAGAAGTGACGATGCGTATTACTTGCCAGGGGTTTCCAT
GCTTATTATGTATTATATCTACAATATCTACAAGTATTGTATAGCATTTA
TGCCTGGAATTTTTGGGTTATCCTAGGTAATTTACACTATGTATAATAAC
TGTACTTATGTGTACATGTGAGAGAGAGACAGAGATATAGGACATATAGA
TATAGATAGATATATAGACAGACAAAGATATAGACAGGAGACAGAAAGAT
ATGAGACAGATCAGCAAAAAAGGACTGGAGCCAAAGCCAGCCAGCCTGCC
GAATACATAAGAACATAAGAAAGAAGGAACACTGCAGCAGGCCTACTGGC
CCAAGCCAGCCAGCCTGCCGAATACATAAGAACATAAAAAAGAAGGAACA
CTGCAGCAGGCCTACTGGCCCATGCAAGGCTAGTCCATGTCACCCCACAA
CTTAGACCAATGACCCACCTAGTCAGGTCACATCCTCTGAAGGAAGGAGC
ATGGCATCAGACATAGTAGCACAAGCTTGTCAGGTCCAACTCACACCCAC
CCACAGCCACTCATGTATTTATCTAACCTATTTTTACTTTCCTCTTATAA
GGGCAGTGTTAATGCGACATAACATCATTGAATCCCTGGTGTTTGCCACA
CTATTTGCTCTAGCTGGCACTCAATCGAACTGGTGCTCCCACNANGCACT
GNGTGNTNCNNGATTTNTTTAATACTGCGCACACTGANGGCGCAGACCCA
TTCTCTCATGTCTAGGCTCAATATACCTNTCTGCACTAANTTTGAACGAA
TGTAAAATAAAACGTAGATGTACGTTCGGTCAGCTACGTGCGTGAACGTA
TATCTACGTGTGGACAGTTTAAGGGTTAAGAGAGGTTCCTTGACGCTGAT
GATGGGCTCTTGATCTAGGGAATTGTATCTGTGCTCCAGTTCCCTAAATT
AAGCCTGAATACCTTCCATCCCCTCTCCCCCCACAGGCGCTGTATAATCC
TACGGGTTTAGCGCTTCCCCATTATAATAATAATATTACTGCATACAGTG
GTACCCCGANTTTCGGCCATAATTCGTTCCAGAATGCTGTTCGAGTGCCG
TTACCGAACGAATTTGTTCCCATAAGGAATAATGTAAATTAGATTAGTCC
GTTTCAGACCCCCAAAAATACACTTACAAAAGCACTTACAATAATACACT
TACATAATTGTTCGAGTTGGGAGCTGTACGAAANTCGAGGGTACCACTGT
ATAA
>Gypsy-19_CDe#LTR/Gypsy @cherax_destructor
GTGGTGACAGCAGTGGTTCACGGCAGAGTGTAGCGTGAAGGGGACCCACC
GCCCAGTCGATCATCCGACCAAGCCAGTCATATCCAGGTCATCTGCTGGC
TTATCGCATCATCCGTAGCTTCCAGCGTCTCGTGGGTGCCTGAGTCAGAG
CATCGTCCACGATTTTTCCACAAAATCGGGACATAGGCGTCATCNGCGTC
AGCTCTCCAGCCTGAAGCAGTCACGTGTGTGTTCATCTCCTACTCTACAA
CTCTCCAGCGTTCTCCTACACCCTTCTCTGCATCCAGCAGCGTCTCGACG
CCCTTCCTACAGCTACAAGAGACGCGAGGTGAGGTCGTTTTGGGTGTGGT
GGTGGTGTGTCCACGCGTGNCTACCCTCNCGGCGCCGCTGACCGCCTCTC
CACCACCCTCCTGCTGCTACGTTTCTACGCTCCCTNTATCCAGCTCGTCG
CCTGTGTGTTGTTTTCTCCGAGTTCTTAAAGAAGCCANCCCCGGCTTGAC
CACGTGGGAACCCATCGTGGTTGTCCCAAGCCAAGCCAAGCCAGGCGNCT
GCAGTGTTCCCAGCGCCTCGTTCCTGCGTCCTTCAATCTTCACCCTTCCT
CCAGCTTCAGCAGTGATTTAAAATTTTTTTTTTCAACCCCCCCANTGAAA
ACTGTAAAGTAACATCTTAGTATATTTGTTGCAGTCCCTTGCAGTANTTC
TGGTAACCCTGAANCAGTCCTCTTCTGTAGTAATTTCCCCGTGTCCGTCT
GCGCTTCCTAAGCCACGGTCGGCAGCGCTCTCAGACGCCGNTCCCAGTGT
AAACACNACGCCGCTCTCTCAGCTGGCGAGTTTCCGTGCTTTTTTAGTAA
AACCCCTCATTTCCGCAGAGTTCTACGCCCCTTTCCCGTTCTTCCCAAGC
CTTGCACAATCTTTCCTACGCCACTGGAGACCCCATAGAAGCCCACAAGT
GTTTATAGTGTGTGTACCGCCGCATCCAGCCACCAGTACACACCAGGAGT
TTCAGAATCTGCCTACTTGCATCTAACCCCCCATCTACAATCAAAGTTAA
GTAAACAGTGACTTGTCTGGCATTTCCTAAGAATTTGTGACATTATTTAA
TTGCCCTGCACCGGGTACAGTCATCACTGAAGCCCATACTTTCAGTGAAT
TATTCAGTTCCAGTAGCAGTGCACATTTTTGTGTAAATTGCGATTATTCA
GCAACATTGTTGCATTTTGCACACTCATTTTTGCATCTTTAAATCCTAGT
GCATTATTCTGCACCTAGCCTCTCACCTAATTATTAATTGTTCCTGCTCA
AAGTTGTTCATTGTGCTACCCATATATACATATATATATATATATATTCT
TTTTAATTGCAAGTCATATCTGTCTGCTATTATTTTGATTGTTGCACCTG
CAAGCTAACCACAAATTGTTGACAACCCTGCACAGTTCTGTTGTGTTAGT
GTGTTCAAAGTGTTATTTTAATACTTGCCAGTGTCAGTTTTATTCTGCTT
GAATTCAACAACTTGTGACTAGACACCTACATTTTCTCCAGTGTCTCAAT
TTAATTTTTATTTATATTATTTCTTTGCCATATTTTTGTTTATGCTCATT
CACCTGTGTATTGCATTCTGTTAATGTTTATGCCTTGTCATTGAGTGCAT
CATCAGTTCCTGCCCTTGAATTCCAAGGAACCTGCTTAGTTGCCATTATT
GCAATAATTGCCTGTGACATTCCATACTTTTGAACCAGAATTTGCTTGAC
AAACGTTTTTTCCTTGTGTCAGTGTACACTCATTTGCCACCTGTAACTTT
TTGCCCCTATCATTATTGATTTCTACCATTTTAGCATTTTACTCATTGCC
TTTTTGTGTAAAATTCAGCACTTCTTGATACAGTAAATTTTTGTGACTGT
TTTTAGTTCCATTGTAGACTGATATTATAAATTGTTTTGTCACCTTACCT
TGCTGCAAGTGAATTCATATTTTTTCTTTGCCATACCTAATTGCAACTGC
CAGCACCTGCAACATTTTGCTGTGTGTTGAGCAAGCCTGCACTGCAGTAC
AGTGTGTGTAATACCCAGTTTTCATTTTAATTTGCAAACTTTTGTTAATT
CCGCTACCTGTTACAGTTCATACATTTTCATGCAATTTTCTTGCCAGTTA
TCTCTGCTTTTGTTCTGTGAACGCCCTAGCAATTAATTCACTTGTATTCA
GACACGCAGTGGCCGTCGCGGTGCCCAAGCTTCTGCCGCAGATGGCACTG
ATGCCTCTCCTGTTAGGTCCCATCGGGGGAAGGACGACGCCTTCCCAACG
ATTGGCCAGGCAGTAGCCCATATTGTGGCCACAAATGGCACTTCATGTCA
ATCCCGCCCGTCCCTTTTGTTCGACGGTCGTGCCAGTATGTTGGAGACTT
GGTTCAAATCGGTCGAGAAGACAGTTAAGGGACGAACCGATAACCCCACT
GACGCGCACTATGTTAACACTGCCGCGGTGGCTGTGGACAAATCCCTAAG
TGTTATGACTTCCTTCTTAGACTTGGTGGAAGTGCGTGATTTGAAGTCAT
GGCCCAAGCTTAAGGAAGCATTCCGTAATTACTTCCGGCACAGACATCAG
CGCCATTACCTTGACGTTATCACTAGCGTCTTGAATGAGTGCTAATCCCC
GGATGAAAGCCCTGTCGTTTCCAGCGAGCATCGTTAGATTTTATTGACAT
TATGCAGGATAGCAAGTGGGTCACTGGTGACGGTAGTATAAAACTTGAAG
ACATCATCCCCATGATCACTGGAGGCGTCATGCGGAGAGATGCCCCACCC
CATCTCCATGATAGGATCGACGACTTAGGGCTCGGCCCCAAGGAACACAT
CCTGGGCGCCTTTAATGCCATCGATAAAATTAAACCACCGGGCAAGAAAG
ACAAGGCTTGTCGCCCTGCTGGTACTCCCTTGCAAGTCCCTCAATCATCA
ACTCTTGTGTCACCGCCTGTGCAACCCCCATCACTTTTGCTGCAGCCATC
CAGCAATCAGCACACAAGGCTAGGACGAACAGTAAACCTCAGACCAAGCC
GAATCAAAATGGCAGGTCAGGTTATGACAGGTGGGCTAGCAAGACGACTT
TGCCAACGTCTTCTCCATCTAAGTCCAAGCATCATAAGCGCACACTGCCG
TCAGCACCACCCGCGAAGCGCGTGGTTACCTGTTTTAACTGCGGTAAAAA
GGGTCATTACCGTTCTGAGTGTTATAAACCTCAGCCCCCATGCTGTGATA
ATCACCGTCCCCGTGCGCAGCACCGGGAAGGCGATTGTGTTTACCACCAT
ACATCCGGTCATACCTCCAGTGAGTACCACAAGTTGTGCAGCATCTTGTC
GGCACACCATGGCAAGCGCTCCATACCCGGAGCCCGAACTAGCCGGAGCC
CCTCCAGTAGTTCGGGGGAAGAGATGCGCCAGAAAAATCACGCAGAGAGA
TAGTCACCCTGTTGGAGTCGCTGTATGCTGTCCCTGTCCGCAATGCGTTC
GCCGCCCTGGGCAGCGACACGCTTGCCGACAGCACGGAAACAGAGTGCCT
CGACGCTGGTGTTGCGACTCGAACCATACCATCCTGGACGTCGAGTCGCT
CCACCAAGCGTCAAGCCTCTGGCAGCTGGGACTCCGGAGACCTTGTCAGC
CCGTCATGCCTTCACGTTCGGTATGACAGCCCGTGTGGACCTCTCGTTGA
GTCCACACTTCATCGGAAGCCTGTTCAGCTTTTCCTTGATACAGGTTCGG
TGGTTAACATTGTCCGTTCCACCCTCTTCCGTGACATTGGTCTCCATGCA
GCCATGCTGACCGAGCCGTCTGCTATTCAGACATTGCGAGGCGTTTCAGG
TAGCCCTCTCACGGTCCGTGGTTGTACAACCTTAGAATTTGCGATCCATG
ATCACAAGTGGTCAGCAAAGTTCTTAGTTGTTGATGACATCGTCTTCCCA
GGCGATTTGCTCATTGGTTTCAAGACCATGGCAGACCTTAAGATCCGTTT
AGATCCAGCTAAGTGGAAAGTGGATTTTGATGGAGTGGACGCGCCCTTCT
GGGGTGTACGCTTGGGTTCCACTACCTGCCACTCCGTCTCTGAGTACATC
CAGTGCTTGGAATCATTGGAAACCCGTGGTTTCCGTCGCAAATCCTCCAT
GAGGTCGGCCTTTTGTCCTGACCAACCTCATAAGAGAGCTCGTATCTCGT
CACCTCCTGACCATCAGCGCTCAGTTATCAGTGAAACCCAGTCTGGGGAC
GCCCATTCTGACCATCACTCTAACTCTCACGCTGTTGTAGAAGATGACAG
TTGTCAAGCCGCAGTCTCCCTGTCGGCAGGCGACTGTCTGACTCGTGTCA
TGGCATCAGCGAGCAGAGTTACTGCCTGTACAAAGTATGACGTCACTTTG
TTGGCTAATTCGCTCACTCCTGTTATGGTGTATGTGACCAGAGCTTTCGA
AGGAGATCACGTGCTAGTCGACAACGACACATGCAGAGTCAAGGGCCTCT
ACCTTGAGCCGTCCTTGCACACTGTGCGTCGTGGTAAGTTGCAAGTCCTT
GTCAGTAACTTGCACAGTCGAGAATTCTCCCTGAGGAAGGATACTTCACT
TGTCGACCTCGTCAGATTCCCTCTCCCGGTGAGAGTGGAGGGCGAAATCC
CAGCTGACGTTCTTGTAAGTGCAGTCCTCCCAGGTGAGTCTGCTACTAAT
TCTTCTGTCACCCGGCCAGTGCAGGAAGATGATCTAGCTATGACAGACTA
CCCGGAAGAAGTTCCACAACTTCTCCAGGTTCTCAATCGCACACGCACTG
CCGTCGCGTTAGATGGTGAGTCCATGGGTCTGACCCCGCTTATGTCTCAC
CATATTCCGCTTGATAAAGGTACTAAACCCATTTACGTGCCTGCGTATCG
TTTGCCGCATGTGCAAAGAGTGTTCGCTGATGAACTCATTGCAAAGATGC
TCCGCGATGGAGTTATCGAGGAGTCCATTTCCCCGTGGAATGCCCCTCTA
ATCCTAGTTCCCAAGAAAGATGGAACATGGCGTCCTGTTATCGATTACAG
GAAACTGAATGCCTGTACCATCCCAGACCAATTTCCATTGCCAGTTCTGA
ATGACCTGTTACAGAACATTGGCGGTAACAAGATCTTTTCGACTCTTGAT
CGTCTTCAAGGGTTTTGGCAGATCCCTCTTGATGACCAAAGCAAAGAATT
AACAGCATTCTCTACGTCTACTCGTCATTATGAGTTCAAGATAATGCCTT
CGGCTTGCGCGGAAGCCCGATCACGTTCAGTCGTCTAATGACAACGGTTT
TCCATACTCTTCTAGGTGGCACGCTCATGGTCTACCTAGACGATCTCATT
GTGATGTCCCAAGATGTTCCTACTCATCTCGTAAAACTTGAGCGGGTACT
GGAAAAACTAGCCAAGGCTAATCTTAAGGTGAAGCTTTCAAAATGCCAGT
TCCTTTAGCAGGAAATAAAGTTTCTGGGCCACGTAGTGACTCAGAGTGGC
ATAAAGACAGACGAGTCTAAAATCTCGGCTGTACGAAAGTTCCCTAGACC
TACGACGGCAGATACTGTCTGCTCCTTCGTAGGCCTAGCCAGATTCTACC
GCACTTTCATAGCCGGTTTCTCCACCATAGCTGCACCCTTGACACAGCTC
CTTAAGAAAGATGTTCCCTTTGAGTGGACGTGTGACCAAGAAAGAGCTTT
CGTCACACTTAAAAATAGGTTAACATCAGCCCCAGTCCTTAGATTCCCTG
ATTTCACCAATGCGTTCACCTTGACGACAGATGCCAGCAAAGTTGGCATC
AGTGCAGTCTTGTCGCAGGAATATAATGGTAAGCAACAGCCAATAGCTTA
TGCTAGCCGTGTTCTTACCAAAGCTGAAGTCAATTACTCTGTGACAGAGC
TAGAAGCCTTAGCCATCGTCTGGGCTTTGAACCACTTCAGAGACATTATT
TACCAGTATCCTATCAAGATTTACACGGATCATCTGCCGTTATTATCCCT
TTTTGCAAACAAGAATCTCTCTGGGAAACATGCTCGGTGGTCTCTCACCT
TTAACGACTACAATCCCGAAGTCTGCTATGTACCGGGTAAGCAAAATGTC
GTGGCTGACGCCTTGTCGAGGCATATAGCCTTTGTCAGTGCAGACAACTC
GTTCTCCGTCGAGGTCCTAGAGAGAGCCCAACGGCAGGACCCGGTGTGGT
CACCAGTCCTTCGATTCCTAACCAAGGAGGACGTTGGCCCGCGGGTCAAG
TCGCCCGTTCCGCTGACAGACTTAGTGGTCAATCAAGGAGTACTGTGTCG
TGTAGCTCGACTAGTGGACCCCGGCAGAACCGTACACCAACTGGTGATAC
CGGAGTCCCTGAGACCCCGGACAGCAGTACATTTCTGTGACATTGACATA
CCTACTGACTTGTCCGACTCCTACGCTAGCTACGCTAATTGTTTGCTTGC
AGAAATGGGGATTAATGCACACACTTGTATAGTTAGTAAATAATGGAGTC
AGGGTGGACAACACCATGTAAATATGTAAAATTTATTCTAGCAGGGTACC
CGTAGTATAATGAATTCCATGGAAATAATGTTATTGTGAGTATGTGCACC
CAGTGTGTCTTGTAAAGCCTGTATAAAGGTAAGGGGCAGTATCGCCCTTT
TGAGTTAAATGTCACACCTTAGGAAATGCTACTGTCAGTCATTGTTTGCA
GATGTGAGGATGGTACAGCGCTCATGGATGTGCAGTCAAGTTGACGTCTG
GCCCTGTGGACAACCTGTATATAGAAGACTCTAGTTCCTGCGTCAGCATC
GGCTTGTTCTGTCCTCCGTCCAGCTGTACGGGCAGGCCGATTTTCTCTTC
CCCGACTCACGNAGTGGGAGAGTTTTTCCGGCCCGCACCGGCAATNTCCT
GTTTGTAAATGTCAGGTGACCGGAAGCCAGTTTCCCCTGGGTAACCTTGC
TTGCTCGTTTACACCTTCGTGCCCGCCAGTATTGTCGTGTCGAGACGACA
CGCGGTAGGTGGCCGAGCGGA
>LTR-74_CDe#LTR @cherax_destructor
TGTCGNGTGGGTATTGAGAGAGATAAATAGGTTGTCAAAGGACACTCCTT
GTAGGATGGTTACGGTATATTTACGAGTCTGTGAGAGGAGGTGTACCCGC
ACGTCTGTCCAGCTTTATGTCGGCCTAGAAGTGAGGCCGACGCCTGTCCG
TGGGCATACNCATGCGCATCAGCGTCTGACGTCACACGCAAAGNGACCNG
CTATGTAAAGCTAAGATAATTCTAATACACTACACAGTGTATATATGATA
CTGACACGACA
>LTR-75_CDe#LTR @cherax_destructor
TGTAAATCCCAGTATAACCTCACAATACATGTCCTATGCTCCCATGTAAA
TCCCAGTATAACNTCACAATACATGTTCTTTTCTCCCACGTAAATCCNAG
TATAACCTCACAATACATGTTCTATGCTCCCATGTAAATCCCAGTATAAC
CTCACAATACATGTCCTATGCTCCCATGTAAATCCCAGTANAACCTCACA
ATACATGNCCTATGCTCCCATGTAAATCCCAGTATAACCTCACAATACAT
GTTCTATGCTCCCATGTAAATCCCAGTATAACCTCACAATACATGTCCTA
TGCTCCCATGTAAATCCCAGTNTAACCTCACAATACATGTCCTATGCTCC
CCATGTAAATCCCAGTATAACCTCACAATACATGTCCTNTNCTCCCACGT
AAATCCCAGTATAACCTCACAATACATGTCCTATGCTCCCATGTAAATCC
CAGTATAACCTCACAATACATGTCCTATGCTCCCATGTAAATCCCAGTAT
AACCTCACAATACATGTCCTATGCTCNNATGTAAA
>LTR-76_CDe#LTR @cherax_destructor
TGGACTTCCAGCAAGCATGTGTGAGCGTGTTAGATAGGAGTGAATGGAGA
CGAATGGTTTTGGGACCTGACGAGCTGTTGGAGTGTGAGCAGGGTAACAT
TTTGTGAAGGGATTCAGGGAAACCAGTTAATTGATTTAGTTGGACTTGAG
TCCTGGAAATGGGAAGTACAATGCCTGCACTTTAAAGGAGGGGTCTGGGA
TAATGACAGCTGGGAGGGACTATTCTCAGCTGTTGTATCTGAGCGCCTCT
GCAAAGACAGTGATTATGTATGAGTGTGGTGAAAGTGTTGAATGATGATG
AAAGTATTTTCTTTTTGGGGATTTTCTTTCTTTTTGGGTCACCCTGCCTT
GGTAGGAGACGGCCGACTTGTTGAAAAAAAAAAAAAA
>Mariner-Tc1-5_CDe#DNA/Mariner-Tc1 @cherax_destructor
TTGTACGATTTCCGGGGTGCTCGTTAGGCAGGGGTCCACTGTACCTAGAT
AAATTAATATTATCTGGCTGACGCAGTGTAGTGGTAATAACACTGGCTTC
ATAATTTTAGGAGTGTCTTGCCAGGGTTATGTCCTGCCCACTTTCTGAGT
TGTTTACGCTCATGTTATTACCATTTCACAAATCAAAATTTTAATGTACG
TACAGTGGACCCCGAGTTTCGGCTACCCTGAGTATCGGCCGACTCGTGTT
TCGGTCGCTTTTTTTGGCCCAATTTTAGCCTATCGGCCATTTCCCCATGT
TTCGGCCGGCGTACCAAACCTTTCTGCCTGCTCACGCTTGTGCGCCTCCC
TGCGCAGGTGTCGTGAGCCAGTCTAGCATTGTTTAAAACTAAGTGAACAT
TACCCGGTGTGCTCATCCAAACATTTCACAATAAATTTGGTGCTTCTTCA
TTAACTGTCACTGTGAAATAAGCCACCATGGGTCCAAAGAAACTTCCTAG
TGGCACCCCTGTGGTAAAGAAAGTGAGGAACACCATAGAATTGAAGAAGG
AGATAGTAGAAAAATATGAGAGTGGCGTAAGTGTGGGGGAGCTTGCCAGG
ATGTACGGCAAGAACAAATCAACTATCACCTCTATCCTGGCAAAGAGAAA
AGAAATCAAGGAAGCTAATGTTGCGACAGGTGTTGACATGTTAGCGAAAA
ATAGATCACAAACAGTGGATGAGGTTGAGAAGTTGTTGGTGGTGTGGACC
AACAATAAACAGATAGCGGGTGATAGTGTTTCCCAGGCGATAATTTGTAA
AAAGGCAAGGCAGTTGCATGCAGATCTTGGTTTGACAGATTTAGGAAACG
TAGTGGCATACACAGTGTTGTAAGGCATGGTGAGGCAGCCAGTTCAGACA
AACATGCGGCTGAAAAATTTGTGAGTGAATTTAAAGGGTACATAGAGACT
GAAAAATTCAAACCCCAACAAGTGTTCAATTGTGACGAAACAGGCCTGTT
TTGGAAGAAAATGCCAGAGGCCCTACATTACTCAGGAGGAAAAGGCACTG
CCAGGACACAAGCCTATGAAAGACAGGCTAACTCTCATGTTGTGTAGTAA
TGCTAGTGGGGATTTCAAAGTGAAGCCTTTACTCGTGTATCACTCTCAAA
ATCCCAGTGTGTTCAAGAAACACAATATCGTCAAAAATAAATTGTGTGTT
GTGGAAAGCTAATCCTAAGGCATGGGTCATGAAGCAAATTTTCAGAGAGT
GGATCCATGAAGTGTTTGGCCCCAGTGTGAAAAAATACCTCCTGGAAAAT
AAATTGGAACTCAAATGCCTCCTGGTACTGGACAATGCTCCTGCTCATCC
TCAAAACTTGGCAGATCTCTTGCCTAGTGAGTTCAGGTTCATCACAGTGA
AGTTCTTGCCTCCTAACACCACTCCTCTCATCCAGCCCATGGACCAGCAG
GTCATTTTTAACTTCAAAAACTCTACACAAAAGCAGTGTTTCAAAAGTGC
TTTGAAATGACCTCAGACACTGAGTTCACCCTAAGAGAGTTCTGGAGGAA
TCACTTCAATATCCTCCATTGCATAAGCCTTATAGGTAAGGCTTGGGAGG
GAGTGACTTCCTGGACTTTGAACTCTGCTTGGAGAGAATTGTGGCCAGAT
TGTGTCCAACAGAGGGATTTTGAAGGGTTTGAGGCTGACCTTGACCCTCT
GTCTGTTGTGGAAGGTATTGTAGCATTGGGGAACAGCCTGGGGTTGGAGG
TGAGTGGCGAGGATGAGGAAGAGTTGGTGGAGGGCCACAGGGAAGAGCTA
ACCACTGAAGAGCTGCAAGAGCTTCATCTGGAACAGCATCAGACCACAGT
AGAAGAACTTGCTTCAGAAGAGGAGGAAGATGGACTGGATGAGGTGCCTT
CTTCAGAGATTAAGGAGATTTGTTCAAAGTGGAATGATGTGCAAAGTTTT
GTTGAAAAATACCACCCTGAGCAAGCTGAAATAAGCCATCTCTGCAACAA
ATTCAGTGACAGAACCATATTGCACTTCAGGAACATGTTAAAGAGGCACC
AGAAACAGAGGACTGTGGACAGTTATTTTGTGAGACAGGGGTCCAGTGAC
TCTCAAGTTGGTCCTAGTGGCATTAAAAGACAAAGAAGAGAAGTAACCCT
AGAGAAGGACTTGTTACCTAAAGTCCTTATGGAGGAAGATTTCCCTTCTA
AACACTAAGCCCTCCCTCACTCCTCTCTATCTTCCAGATGCCAGCAAGTC
TCTTCAATAAAGGTAAGTAAATGTTACGTATTTTAAATGTTTATTTAAAT
GTTTACTTATAAATTTAATATTGTATGTAGTATTTGTGTGTGTTGTGTGT
AGTATATAAAACTATAGTAATTCCCTATACTAAATTGTATTTTTTGTGAA
TATTTTTGGGTGTCTGGAACGGATTATGTAATTGTATTTACATTATTTCC
TATGGGAAATATTAGTTCGACTTTCGGGAGGTTTGAGTTGAGGCCTAGCT
CCTGGAACAGATTACGGCCGAAACTCGGGGATCCACTGTATACAGTATAT
GAATTAAAAGTTTTATTTACTGTACATAATAATGGATTGGGTTCTATATA
ATTTTGATTAGAAAATAACAATCAGTTAAGGACACTATTGTTCTTATATC
TATTAGTACTTCAGTCATGCACTCCTTTTAATCTATTTTATTAATTTTAA
TACTGATGGCAAGCTTTGTTTTCTCTATTACGACAGGTTTCATAATGAAA
CTCAATCTTCCATGTATTAGGTAGCACATGTAACACCTAAACAATTAAAG
TAATTATTACTGAATTGAGAAAAAAAAAGACTGGATGAGCTAGCAACATA
CGTTTTAAAAGAATGGGCAGAACTAAGCTATCCACTTCAGGAGGTAAATT
TGCAGACAAAAGTAAGATGGCACACATTGTGCCACAGGGTGGCTTTATTG
ACTTTGCCTTCACAGTTTACCTGCTACTGTAACTTCACCTAGCTTATTTT
TATAATAAAGCAATTTCTGTGACACACCTTTTACTAAACCCTAACATACA
AGTTAACCAAAGCACATTTAGTACAAAACAAATACATACTGCATAAATTT
GCAACTTGATCCATCTGGACAGAAACCCGAGAAATAATTCATGCAGAGGA
CTCTTCGTACGTGACGATTTCGACACTGAGGACCATGACGGCAAAAGCCT
CTATCATACCATGGACAGTCTTTCATTTTCATGTCAGGGTTTATATGTAA
GAATGGGCACTCCTTGTTGTGGCAGGCATCTGTGGAATATTTTTAATTAA
AAATTAACATAAATGTTCACAAAAGAATTGTACTTATGCTGTTGGTGAAA
AACATAAGTTAAATATAGCCTGGACTTATATATAGCC
>LTR-77_CDe#LTR @cherax_destructor
TGTCAGTAACATGTATACACTTGTGTAGTGTATTAGAATTCATCCTAGCT
TTATATAGCTGGTCCCTTTACGTGTGACGTCAGAGGCCTGCGCATGTGTG
TGCTCAGAGACAGGCGTCNGCCTCACTCCGGCCTTAGACCTCGACGAGTA
CNGAAGTGGCACTGGTATCTCTCCTCACAGACCCCGTTAATATACCAGTA
ACCAACCAACAGNGTGTATCCATCGACTACCTTTTATCTCTCNAACCCCA
TCACGAT
>LTR-78_CDe#LTR @cherax_destructor
TGGAATTCCTGCATAGAGCTGGTTGTGGAAAGTTGTCTGTCTTTTGGCTG
CTGAATAGCCTAGACAACTTTGGCGTGCACTAAACACTACTCCTTTGTAT
ATAGTGTACATATGTGTAAACAGCACTTTGTTATACTTGGTGAAGGAAAA
TACAAAAGTCTTATATAATCACAATTACTTGGTGAAGGAAAAGACAAGTC
TGGAATTAATCTAACTGATTTTTGAAGGAAATACAATTTCAATACATCTT
CTACTGTGTTTCTTTGCTAAAAGCTCCCTTTTACACTCAGGTTAACAGGC
CATTGAACCTGAGGTTGTAATA
>LTR-79_CDe#LTR @cherax_destructor
TGTAGTGATACCGCTCTTGTGGGGAGCAGCAGCAGGACACAATACTGCAC
CACCTCAGGGGCCCCTTACAATAACAACAACATAGGAGGACGATGTCGGC
CCAGCACATGGTGTGTTGTCTTCTCTCTCTTACACANATACATTCGTGAT
GCAGATTACATGACATGTACCATGGATTCTGTGTTCAATAAAGCCTAGGA
ATAAGGCCTGTGTTTCTATCACAACA
>LTR-80_CDe#LTR @cherax_destructor
TTTATAAAGTTGTATTCCCTTTTGTAAAAATAAAATAAGGTGTGGAAATG
GGAAAAAACAAAAGTATTATGGAAGCAAGGGAATTGTGCAAGGTGACAGT
CTTTTGGTTGTTTTGGGTGGGCATATGGGAGTAGGCTGGTTTGGTCTCTC
ACTCTCCTTGGTGGTTTCAAGCTGGTAGGATGCACTTGTCTTTTTCTTTT
ATTTCTGGGCAGGATGTGTGCCCCAGAGGTAAGATTTAGACCTTAAAGTG
ATGTAACCATTATACCCAGGGTGACTGCAGTGTGTCAAAACACTGGGTTA
AGGCCCTCAAGAGAAAAGGGGGGCTAATTGTTTCAGAAGGGACCATGTGG
CTGTCCT
>LTR-81_CDe#LTR @cherax_destructor
TTTATAAAGTTATATTCCCTTTTGTAAAAAAAAAAATGTGTGGAAATGGG
AAAAAAAACAAAAGTATTATGGAAGCAAGGGAATTGTGCAAGGCGACAGT
CTTTTGGTTATTTTGGGTGGGCATATGGGAGTAGGCTGGTTTGGTCTCAC
TCTCCTTGGTGGTTTCAAGCTTGTAGGATGCACTTGTCTTTTTCTTTAAT
TTCTGGGCAGGATGTGTGCCCCAGAGATAACATTTAGACCTTAAAGTGAT
GTAACAATTATACCCAGAGTGACTGCAGTGTGTCAAAACACTGGGTTAAG
GCTCTCAAGAGAAAAGAAGGGCTAATTGCTTCAGAAGGGACCATGTGGCT
GTCCT
>Mariner-Tc1-6_CDe#DNA/Mariner-Tc1 @cherax_destructor
TGTTTAAAATCTTGTAAGGTGCTTTCATGAAATTCATTATAATATTTGGC
AGATCTTGTGGCATGCCTTTCCCAAATTAATGGATGGGTCTTGGTACCAC
ATGGCTGAGCTGTTTCGACCATCAGGGGCACTTCAAGTTCTTCCCATCTG
CATGCTGGGTCTTTCCTGTCAGAGGTGAGCTAAGTTACAGTGTGTCATAC
TCTTTGTTCATACCTTCCAGGGAGGTGTCTTGATGCTGGTGAAAGGCTCT
TGCACTAATTAATGACTTGGAGTGATCTTCTTTCAACAAACTGGCCATAT
CCCACTGAGGCACGATGGCCCAAAAAGAAAAACAAAAGTTTCTCTTCATA
ACTTTAGTATTGTATACAGGAGAAAGGGTTACTAGCTCCCGGCATTTTAG
TTGCCTTTTACGACATGCATGGCTTATGGAGGATGAATTCTGTTCCACTT
CCCCATGGAGGCTTGGATTGATGTTTAGATTAATCCTCAGTACAAAAAGC
TCTCTCATAGTTATTCTATTTAGTGTGATGTTTTCAATTGCAGTTAAAAA
ACCTGCATCCCAAATTGAAAAGCATGTACATTGGTACCTCGAGTTTCGGC
CATAATTTGTTCCAGAAGGCTGTTCGAGTGCCATTACCGAACGAATTTGT
TCCCCCAAGGAATAATGTAAATTAGATTAGTCCATTTCAGACCCCCAAAA
ATACACTTACAAAAGCACTTACAATAATACACTTACATAATTGTTCTAGT
TGGGAGCTGTACGAAACTCGAGGTACCACTGTACTATGAAGGCTATTCAT
GTGCCATTCAAATTAGGATACACTTCTTCAATTGTGTCAGTTACGAAGAC
TATTAACCTTGAGTAGAAGAGAGGAATTCTTTGTATTCTATGTCCATAGT
GTTTTGCAGTGTCAGACAGAATGGTATAAACCTTGGTAATAAATAACGAC
AAGTCTGAGACTGAAACATTTCCTAGTGTTTGCTTACGTGTTTTTCCAAA
CCAACTTGTGGGTATTTATTACCAAGGTTTATACCATCCTGTCTGACACT
GCACTTCTTCAGTTGCATTTACAAAAAATTGCACTGTGTATGGGAGCTTT
ATAAGAGACTATCTCTAATTTCCCACTTGTGACCTTTATGGGTTTAGAGC
TTGCTTATAAATATTATACAGTCAACCTTACAAATTAGAGGTGTAGGGGG
TTACATTACTAGAAGTCCCATGAAAGTATAACTTGTGAATACATGTAATG
GAAAATTGTCTGATAATTGTGTTTCATATTTTAGTTCAGAATTGTACCAA
CATCTGAACTGTGGTGTTGGCGCACTTCTGGCAAGACAGAGATTGAATGA
TTGTGAATATGTTTACCTTTTTTTTTGGGGGGGGGGAGAAGGGGGGGTTG
CTCTACCTCGGTAGGAGATAGGTGGTGTAAAATTTTTTTTTGTTTTTTTC
AATACATCGGCCATCTCCCACTGAGGCAGGGTAACCCAGAACACTTCTTT
TTTCATTTCTTCTTTCAATAAACTGGCCATATCCCACCAAGGCGGGGTGG
CCCAAAAGAAAAAAGAGGCGACTAAAATGCTGGGAGCATTTTAGTTGCCT
CTTTGCAACACTCATGGCTTACGGAGGAAGGATTCTTCTCCACTTCCTCA
TGAAGAATAATGTAGTTTACATGTCATAAAATATTGTTAGGCACTTCCGC
ATGGAGAATAAAATTAAATATAAGAATAAATTTAAGGTATTAATTAGTAT
ATTACTTAGCCATTTTTTTCATTGAGAGAGACCAGATATGTAGCTCAGTA
CGAGGACATACAGTGGTACCCCGACTTACGATATTTTTTCATTCCAGAAT
GCTGTTCAAGTGCCATTACCAAACGAATTTATCCCCATAAGGAATGATGT
AAAATAGACTAGTCCTTTTAGACCCCCAAAATTACACTTACAAAAGCATT
TAAAAAAATAAACTTACATAAAAGGGTGAGTTTGGGGACCATCGTAAGTC
GGGGTACCACTGTAATTATTTTAATTCTTCTGTATTGCTACATCATTATT
TGTGTTTGTTTTGTCTTTCAGCAATGTGTTTGAGATATACGACTCCATAC
CTGACCCTGACGTGCCCAAGATGAGATCAGTGGTGAACCATGCTGTCAAT
CTCTGCTGTGCTCTCTACATATCTGTCGGCTTTTTGGGATATGTGGCATT
TGTTGATCAAGACTTGGCGGGTAGGCTAATTTTTTTTATACAGTGTGTAT
GAATTTAGCTCCCAGTATCTTCAAAAACATTGTCAACAAACATTCTTTGA
ACTGTCCTTGTCTATCATTCTTTCAACTTGTGTACCTGGCTTCATCCTTA
GTAGTATATCACTAATTATTTTTTTTATTGAATTACTAATTACCTCCATT
ATAATAAAAACTAGGTATGTACAGTGAAACCCCGAGTTTCGGCCGTAATC
TGTTCCAGGAGCTAGGCCTAAACTCGAAGCGGCCGAAAGTTGAAGCAGTA
TTTCCCATAAGAAATAATGTAAATACAATTAATCCGTTCCACCCAAAAAT
ATTCACAAAAAATTCATTTTTTTAAAGAATAAATACTATAGTTTTACATA
CAGAAAACAATTAGAGATAAATATGAAGCACTAATTTTAATGGATAAATG
AACATTTAAATCAGTTTTACCTTTATAGAAGACTCTTGGAGGCAGGACAA
GATAGTCCTTCAATATGACACTAATATCAACTCTTCGGCTTATTTGTCTA
GCACAATTCATCTAATATGACATACTAAACAATATTAATAACAAAGAAAC
ATGATATAAACTCTAGAATGAATAAAATATGTCATATGTCTCTCTCCCTA
ACCGTTGTTTGTTGTTGGGTGTATAAGGGCCACTGAAAGATAAGCCTTAC
ATGGTGGTCATGGCCGCCAGAGACAGCGGTGTTGTCAGTCGCTCTATATA
ACTCCAACAACATTGGAGGAGTCAGTTTTGTGCTGTACTTTTCCTATCAA
TTAATCGCTTAACTTACTTGCTACACTGTTAATGCCTTTATCGACTCATG
CTGCTTTAGTATTTTACATATCGTAGAATCACTGAAGAAGACACATTCTT
CCCTCTCTCTTCCTCCTCCACTTTGGTACTTTGCTACAATTTCTTTCTTC
AATTCTATCGTGTTTGTCACTTCACCAAAGGGCTGCCACTATGAAGTTTC
TTTGGGCCCATGGTGGCTTATTTCACAGTCACAATAAAAAAACAAGCACT
AAACACAATGAATTTATTGTGAAATGTTTGGATGAGCGCACAGGGTAATG
TTCACTCAATGATAAACAAAGCTAGACTGGCTCACGACGCCTGCGCAGGG
AGGCGGACAGGTCTGGTACGCCGGTCGAAACTCGGGGCAATGGCAGAAAG
TCGGGACAAAATTAGGCCAAAAAAAGGGACTGAAACTCGAAGCGGCCGAC
ACTCGGGGTTCCACTGCATTGTTATTCTCATATACAGTGGACCCCCGAGT
ATCGTAAGGCTCATATTTCGTAAAAATCGTGTTTCATAAGCTTTTTTCAA
TTTCGTGTATCGTAAAATCCCTCGTGTTTCGTAACGTATTAGACCTGTCC
GCCTCCTCTGCGCCTGCACAGGACGCAGGACGCCCGCCAGTGAAGCGTTG
TTTACCATTGTGAGAACATTACCCAGCGCACTCTTTCAAACATTCACAAT
ACATTTGGTGTCTTTTTGGTGGTTTAGTGATTGTCACTGTGAAATAAGTC
ATCATGAGTCCAAAGAAGCTTCCTAGTGGCACCCCTGTGGTGAAGAAAGT
GAGGAACACCATCGAACTGAAGAAAGAGATTATAGAAAAATATGAGAGTG
GCGTACGTCTGAGTGAGCTTGCCAGGATGTACAATAAAACCCCATCTGCT
ATCAGCTCTATCCTGGCAAAGAGAAATGAGATCAAGGAAGCTAATGTTGC
AAAAGGGGTTAATATGTTAACGAAAAATAGATTGAAAACAGTGGATGAGG
TTGAGAATTATTGGGGGTGTGGATCATTGAAAAACAGATAGCGGGTGATA
GTATTTCCACGGCGATAATTTGTGAAAAGGCAAGGAAGTTGCACGCAGAT
CTTGTCAAGACAATGCCTGCAACCAGTGGTGAGGCGAGTGATTTTAAAGC
CAGCAAAGGCTGGTTTGAGAGGTTTAAGAAACGTAGTGGCATACACAGTG
TTGTGAGGCATGGTGAGGCAGCCAGCTCAGACAAACGTGCAGCTGAAAAG
TTTATGAGTGAATTCCAGGGGTTCGTAGAGGCTGAACAATTCCTCCCCCA
ACAAGTGTTTAATTGTGATGAAACAGGCCTGTTTTGGAAGAAAATGCCCA
ACAGGACCTTCGTTACTCAGGAGGAAAAGGCACAGCCAAGACACAAGCCT
ATGAAAGACAGGCTAACTCTTATGATGTGTGCCAATGCCAGTGGTGATTT
TAAAGTGAAGCCTTTACTGGTGTATCACTCAGAAAATTCCAGACCCTTCA
AGAAACACAGTGTTGACAAGAATAAATTGTGTGTGCATTGGAAGGTTAAC
ACCAAGGCATGGGTCACTACAGAGATTTTCAAGGAATGGGTGACTGGAGT
GTTTGGCCCTAGTGTGAAGAAATACCTCCTGGAAAAGAAATTGGGACACA
AGTGCCTCCTGGTACTGGACAATGCTCCTGCTCATCCTCACAACTTGCAA
GAGTTGTTGCTTGACAACTTAAATTTCATCAGAGTGAAGTTCTTGCCTCC
TAACACCACTCCTCACATCCAGCCCATGGACCAGCAGGTCATTGCAAACT
TCAAGAAACTGTACACCAAAACAGTGTTTCAGAAGTGCTTTAATGTGACC
TCAGACACTGAATTGACCCTAAGAGAGTTCAGGAAAGATCACTTCAATAT
CGTGCATTGCATAGGCCTTATAGGTAAGGCTTGGGAGGGAGTGACTTCCA
GGACTTTGAACTCTACTTGGAGACCACTGTGGCCGGATTGTGTTGAAAAG
AGGGATTTTGAAGGATTTGAGGCTGACCCTGACCCTGATGACCCTGTGCC
TGTTGTGGAAGATATTGTGGCATTGGGGAACAGCCTGGGGTTGGAGGTGA
GTGGTGAGGATGTGGAAGAGTTGGTGGAGGAGCACAGGGTAGAGCTAACA
ACTGAAGAGCTGCAAGAGCTTCATCTGGAACAGCAACAGACCACAGCTGA
GGTTATTGCTTCAAAGGAGGAGGGTGAGAGAGAGAAAGAGGTGCCTTCTT
CAGTGCTAAAGGAGATGTGTACAAAGTGGAATGAGTTGCAGACATGTGTT
GAAAGACACTACCCTGAGCAAGCTGAAATGAGCCTTCTGTGCAGCCACTT
CAGTGACAGAGCCATGTTGTACTTCAGGAAAGTGTTGAAAAGTCGCCAGA
AACAGAGGACTGTGGACAGTTACTTCACCAGGCAGGGGTCTAGTGACTCT
CAAGCTGGTCCTAGTGGCATTAAAAGACCAAGAAGGGAAGTAACCCCAGA
GAGGGACTTGTTACCTGAAGTCCTTTTGGAGGGGGATTCCCCTTCCAACC
ACTAACTCCCTGCCCCTGTCACCATCCCTATCTTCCAGATGCCTGCAACT
CTTCAATAAAGGTAAGTAAATGTATATATATATATATATAGATTTTTATT
ATTTAGTATGTCAATATTTTTGGGTGGAACGGATTAATTGTACAGTGGAC
CCCCGAGTTTCGTAAACCCCGGAAATCGTACATTTATGTAAGTATAATAT
TGTAAGTGCTTGTGGAAAAGTATTTTTGGGGGTCTGAAATAGACTAACCT
ACGTGACATTTTTTCTTAAGGGGGTAAATTCGTTCGGTAATGGCACTTGA
GCAGACTTCAGGAGTGAAGTTTTTACGAAACTCGGTATTTACATTATTTC
TTATGGGAAAAAAGGTTTCGAATTTCGTAAATTTTGTGTTAAGTAATAGC
TCCTGGAACGGATTAATTATGATAGTCGAGGGACCACTGTACAATGGAAC
CTCGGTACTCGAACTTAATCCATTCCAGAAGGCTGTTCGAGTGCAGCTCT
GTTTGAGTACTGAAAGAATTTTTCCCAACCAATTTTCTTTTTGGTTGGCT
GTTATCACTAATCTTCGTAGGCCCCATGGTGACTTATTTATACAGATAAT
ATAAAAAACACCAAAAAATGCGAAGAAACACGAAATAGTTTACAGAGAAG
TTCTGGTAAGTTGTGTTTGTTTGGTTGAGTGCTGAGCAAACGGTTAACTA
CCGAGTGATTTTTTACCGAATAAGGTGTTCGAATACTGAATTGTTCGAGT
AGGGAGCTGCTCGAGTACCGAGGTTCCACTTTACTAGTAATCGTAATTTA
GTTTTAAGGTTGCCCAAAATGTCTTGCATAATAAGGAGCTTTTATAAAGT
AGTTTATAATAAGCAGCAGTTAGAATGATAACAAATTCTCACTCCAAGCA
ACATACTCCACCAATATTCAAAAACCTAAACTTACTCACCATACAAGACA
TCCATACTTTTTACTGTGCCTATTACATACATAGAACACTCTATGCAAAT
ATTAACCCACCACTCAAACTTCTCCTTACCAATTTTAACAGGACACATGA
CCATAACACTAGACACAGATCACTCCTCGATGTTCCCTGTGTCCATCTAA
CACTATGTAAAAACTCAATGCACATAAAAGGCACGAAAATTTGGAATTCA
TTACCTGTCATTGCCAAAGAAACCCTACCTGTACCCCAATTCAAAACGAT
GCTAAAAAAACACCTTCTCACCCAAAGCTAATTGCTCCATATCAACCATT
CCCAGCAAAGTAGAATAATCACTTAACGTAAAACCTGACTTTAAAGTCAA
TGTAATGTATGAATGAACGAATGAATGAATGTAAAACCTGTTATGAGTAA
TACTTACTTAGCTAATTATTCCCACAACACTTACATTATAATGACCACGT
AAACTAACTGCAATGCAATTAATTGTTTTAAATTGTTATCTCACTCAATT
AGTTGCATTGCTGCAATAAATTGCTACAATTAATTGATATGTTCAACTTA
TATTCAAACTTTAAAACTTAGATATGCAACTTTACTTATTTTATAAATTA
TCAACCATAACTTTTTATTATTTTATTATTATTATTGCTTTAATTTGTTT
AATCTGATTTAATTAATTTTTTAATGAAGACAAAAGTACAAAACTATGTT
CAAATTTCATAGCTTAAATACTCACCTTTACTCATTGTATACTATCTACA
AAAATTCTTACCATTTAGTTTTAAGTTAATTTTAAGTGTGCCCAAAATGC
CCTGCATACTAGGGGCTTTTGGCATGTACACCTCATGTAATCTCAATAAC
CAAATGTAATTCTTTGTATCATGTCCAAATAAAAATATTATTATTATTAT
TATTATTATTATTATTATTATTATTATAATAGATGTCAATTGCCGTGATT
GTATAATATACATATATAGTATGTACATAGGTAGCAGGTTGGTAGACAGC
AACCACCCAGGGAGGTACTACCGTCCTGCCAGGTGACTGTGAAACAGAAA
CCTGAAACTGTTTTACATGATGGTAGGATTGTTGGTGTCTCTTATTTCTG
TCTCATAAACACGCTGGATAACAGGTATATCTAGCTACTTCTACTTACAC
ATAGGTCACACTATACACGCCCCGATGGCATGGTGGCTAGCGCTCTTACT
TCACGCACAGAGGGCCCGGGTTCAATTCCCGGCAGGACCGAAACATTTTG
AAGTGTTTCGTTACACACACACACACACACACATACATACAACAGGCCTA
GTGTCTAATCGACATGTGCCTAGGACAAAATGGTAACTAACAGGCATGCA
CATGAATATAC
>Gypsy-20_CDe#LTR/Gypsy @cherax_destructor
GCTCGGCCATGTTATCGTATGACGTCTCGGCATACTATACAACTCTATAG
ACTGAACAGACAGGTGGTACTGGATGAATCTATACAATAGCAAACACATT
ATAACTTTGAACTTATCAAGATTAATCTTACTCTGCACTTCTTGAGTTAA
TGGTACATAAGAGAAATTTAATGGATCTAGAAATAATGGATTATATATAA
AACAATTGCAAATTTGATCGATCAATCGATATGTATTCATGTACTCTTCG
GCTTCTGAGAAAGAATAAATATTTACAGGAAGAAGTTTTAACAGGAAAGA
TAAACTCGGCTAACACGGGTTATACTGTTAAAACTCAGAACTCAGAGAAC
TTGAACACACAACAATCTTGCTAGATACTGGAAATCTAATAACAAAACAC
ACAGTCAATAATTCGGTTCTAAACTGGATTTTCTAATTTTCTATCTTTAG
CTCACAACTTATGATCACTTTCCTACTGGAGGAATGAACAACTCGGTTTT
GATTAACTTATAATCACTTTCCTACTGGAGGAATAAACAGGCTCGGTGGA
GTTGATGGATCCTCCCGGTTGAAATAGTTAGCTCAATGACACAAAGTATG
AGCAAAGGAGAACGGTTCTCACTATCTCTTACTGCAGGTAAGAATTACTC
GACACACGACACTTTACTCTGCAAAGGCTTACTGTCAACTGGAAGGAACA
CTATCTGGAACACGAGGGACAACAACTGGCACTCTAGTGAGTACACTAGC
AACAGAAACGGCTTTCTGCAATTGCTTTTGCATCAGCGAGAGATGCTATA
ACTCATTCAAATAGTCTTTCTTCAACAAAGCTTCCCTGGAGAGGAACTAC
TACTTGAACTAGCAACATTGCAAGGATAGACTCAGTACTCAAGGCGGTCG
GGATACCTCCGGTACCCTAGGCATCTGAACGCTATCTTGCATGCAAGATA
TTGTAGGGGCTGAATTCCAGACAGGAGTGACAGTAATACTAGTGCCTTGA
TCGCTCGGCTACGTTAATAAGTGAAACACATACTTTCTACAAGAACTAAT
CTGAACTTCACATTCCGCATCACTCTGGCAATTCTCTGATACAAGCTGGA
AGAACAAACACATTGTTCAAAGGCTAGAGACTGTCTTTCAGTCATTAAGG
GACTATGAGGGCTGTTTACTGACTCATTATCATTATGGCGCTGAATGGCA
ATACACACAGTATTATCGCACATGGTTACTAGAACTTCAATTCCTCGACT
GGCAGCAAACACATTACTACTTAACTTTACTTGAGACATAACTGAGCAAT
TAAACGAGAATCGAATTGAAAGCAGAAATTTACACAAGTATATAGCACAA
TATAAGCTTAACTGATAGTAATTATTAACTATTCTGCATGAGTAACATGG
ATAATAGCACAATAACACTAAAGAAAAGATAACTCACTGGAAATTGACTT
GGCAAGAATATTCAATACACTAAGATAAAACAATCTAGCTTTAACTTGAA
CAGCAAAATGAGTTTTCTTTTCTTTAAATATCAACAAAATTGCAACACAA
TAAGAAGAATTAAATACACAATTAATTAAAAGAATTCAATAATGCTTATG
GCACTAGCAACAATCTGATAAAACAAATCGATAGAATTGTTCACTGGCAA
AAAATGAAAGTAACTTTACTGCTTGTATCACTAGAAGTTCACTGGAATAA
TTACTTATTACTCTTAGGAAATGACAAGTTACTAGAGCAATTAAACACAA
CAAAATTGATAAAACAAGGTGAATACTGGTGTGAGGGAAAAGTAGTTGTA
AATAAGGTAACGGTTGTTCAGTCAGCCGGGAGCATTATTAACGAGTTACA
GCCAGCAATTCCATCTAGCGGGCTGGAGCTAAACTCTTGTTCCCGGTTGT
CTGAGGGTTTTTACTTTCTACTCCTGGTAGTATGACTCTTACCTGGTGTC
GGTTGGGGAGTGGAAAGTCACTTCACCTTCACTCTTCTCCGAATCAGCTC
TGCCGCTGGACTGGTTCTCCAGGACAGACGCATGACTTACGAGCAAGATT
TTCCCTGGACTTAACGGGAATTCCACAACAACTCCTCTCTAGTTTCTAAC
TTGTGTGCGTTAGAGGGTGTTGCAGAAGATCTCATCTACCTTTGGATACC
TACAGTGTGGTATTTCAACCTCGTGGTCCCAGGAGATTCACCATCTACTC
CGGAGACATACCACCTACAGAGACAACCATCATCTATTCTCCCCCTCTCC
GGTTATTACCTCCTGTCTCACCAACAGACCTGAACCACAACGGATATATT
TCTTTTTTATTTCTATTTAATTTTATATTAAAATCCAGAAAAAACCATCT
TATTATAAATATCCTTCGGTTTACTATTATTTATTAATTTTTCCATCAAT
ATTTTGTTCAGGGGAAGGCGTTTCCCTGACAATGGCGACCTTGCCAGGAT
ACTGGACTCTGGATACAACTTCTGATGGTTCACCTGGTTACCATAAGTCT
TAAAACATTTAAGATAGAAAAAGGTGTTTCAAGATGACCAAGTCACTACT
GGTAGTCTTTGACTTACAGTTGTTTGGTTCTTGGGTTGGGTTTAGAAGTT
TACTCATTATTGTTGGACCTGAGGAACTTCCATAATAACCCCTCCTGGGT
GAACCGTGTTCGTTTATCTTAGTGAAGGCTTTTGAGCCCACTAGATTTGC
TTCCAAGTGAAAATATTATTTCATTTTCTTCTTTGGGAAGGTTTAGAAAG
TGTGCGGACGAGGTCCCTCTTTTGAAACAGTCGTTTCAGTTGTTAATTTA
AGATCAACTTGTTTGGTTTGTATTATATTTTCTTACTATGGATTCGTTAG
ATTTCTGGTTAAGGGCTGGAAAAGACATGGGATTTACAGGCCAGTCTCTT
GATAGTTATATTACTGCTAAAATGGCTATAGAAGAGAAAAAGGAACAGGA
AAGACTAGCTCTAGCTAAACAGGAGGAACAAGAAAGACTAGCTCTAGCTA
AACAGGAGGAACAGGAAAGACTAGCTCNAGAAGAGAAAAAGGAACAGGAA
AGACTAGCTCTAGANGAGAAAGAGGAACAGGAAAGACTAGCTCGAGAAGA
GAAAAAGGAACAGGAAAGAATAGCTCGAGAAAATGAAAGGATTGCTCGTG
AGGACAAACGAGAACAGGAGAGGGTTGCTAGAGAAGACAGAGTTCAGGCA
AGGGAAGTAGCCTTCAGGATGAAGGAGATTGAAGAAAAGTCAAAGCAGAG
GGAGTTAGAACAGTTAAGGCTGGAATTGGAAGCCAAGAAGGTAGAGCTAT
CTAAGCATAAAATAGATGAAGGGGTACTAGAATACCCTACCCACGAATCT
AATATTAGGATGCCTCAAATTCCACCTTTCACAGAGCAGGATGACATCGC
GGCATATATCACCAGATTCGAGAACACTGCCACACTCTGTGAGTGGCCCT
CAGATTCTTGGGCTACAAGGCTTGGATTACTTCTATCAGGTACAGCTTTA
AACGTATATTCCACCTTACCAGCTGACGTAATCACTGATTATCCTCTACT
TAAGAAAGCTATCTTACANGCTTTCAAGAAGACCACCCACCATTACAGGT
CTGAGTTTCGGCACACTAAAATATCCCCCAATCAGAATTATATGCAGTAT
CTGACAACACTTTTCAGATTGTTTGATTGTTGGATTGATAGTGCCGAAGT
TGATCATGACTTTGATTCATTACGCGACCTGATGGTAAGAGACCAATTTC
TCTCTTCTGTTAACTCTGACTTGCGGATCTTTATTAAGGAACGTGACGTT
CACACAGCTTCTGAAATGGCACACGTTGCAGATATATATGCCTGCGCTCA
TAATAACTACCCTAAGGAGCGTAGTAGATATACATCTGTTGAGCCTAAAC
AATCTGAGTTATCCAAACCCTTTTCCTCTGAGAAATTTCCAGTAAAATGT
TATAACTGTAACGAATTGGGACACAGACGTCCAGACTGTCCCAAGAAAAA
AGGTGAGAATATTGGAACATGTTTCACCGAAGCTAATATTAAAGCACCTT
TTAGTGAAGGTACTGTTAATGGCATGAAGGTATCCACCATTCTTAGAGAT
ACTGGGTGTTCTTGCATCGTTATTTCGAGTAAACTCTTTCCTAACTTAGA
TTCAACCCGGTATAAAAGTACTAAATTAACTGACTACTTAGGAAGAAGTG
ATGAGTTTCCTACTCTCAGATGTTTCATTAACTGCAAATGGTTTACTGGT
TGGGTAGAAGCAGTGGTGGCCCCAATAACTTCTTGTTCTGTTTTGGTTGG
GAACATAGAAGGGGCGACCTTCCCATCCGAATTAGACTGTGTAAGGTTTT
CAAATGATTCCGGAAAAGATAAACATTATACTTCTGTTTCTTCCCTAGAA
TCTCCAGAAGTGATTAATCAGGATAACTCAANTCAGAGTTCAGATACTCG
TGAAGCTCCTGGAAAAACCTTAGAGAAGCAGTCATCAAAACCAAACTGCA
CNGAAACTGAGGAAATACCACAGGTGACTGAATCTTCCACACAACTGGAC
TTGGTTAACGTCCTTACCAGAGCTCAATCTAAGGTAAAACCAAACCATCC
TTTAGTACTTTCCAAAGGAAAACCTATTGAGCTGTCNCACCTAGATTTGG
AAGGTCTCCAGAAGACTTGTCCTTCCCTAGAGAAAACTCGAATGCTAGCA
TTAAATGGCAACATATTTAAAAGAAATAACCTTACTTACAAATTTGAGTT
CAAGGGTAATCTTTTATACAGGACTATAATAACCTCTGACAATCCCAACT
ATGTTGGAAGAAGTCTATTGGTCATCCCCAGGGATTGTCGTAAGACTATT
ATAAGAAGTACGCATGAAGAAACAGTCTCAGGCCATATTACACGTCGGAG
GACCTTAGACACGATCAGAGAATTGTACTACTGGCCGGGGATGTCTTCCG
ACATTTATAAATTCTGTAAAGCCTGTCCAGCTTGTCTACCTTACTTTCAA
AAAGGTGGAACTAAAAGTCTCAAAATTTCCAAGCAAGCCACTGAAATATT
TGATGGCACATATACTCCTCAGTGGAGAAGGAATGTTATGCCACAATATC
ATACAAATCTNAAGCTTGGTATCTCGTGCTTCGTACCCACTTTGCAGATT
GGCGGAGCCGAGGTCACATACCTAATACTTTTCCCTCTGGTGTTAACTTA
TTGCCTCCGACCATAAGTTTTGGAAGGGGGGTATTGTGAGGGAAAAGTAG
TTGTAAATAAGGTAACGGTTGTTCAGTCAGCCGGGAGCATTATTAACGAG
TTACAGCCAGCAATTCCATCTAGCGGGCTGGAGCTAAACTCTTGTTCCCG
GTTGTCTGAGGGTTTTTACTTTCTACTCCTGGTAGAGCGCCTTACCTGAT
TCGGAGAAGAGTGAAGGTGAAGTGACTTTCCACTCCCCAACCGACACCAG
CTCTGCCGCTGGACTGGTTCTCCAGGACAGACGCATGACTTACGAGCAAG
ATTTTCCCTGGACTTAACGGGAATTCCACAACAACTCCTCTCTAGTTTCT
AACTTGTGTGCGTTAGAGGGTGTTGCAGAAGATCTCATCTACCTTTGGAT
ACCTACAGTGTGGTATTTCAACCTCGTGGTCCCAGGAGATTCACCATCTA
CTACGGAGACATACCACCTACAGAGAGACAACCATCATCTATTCTCCCCC
TCTCCGGTTATTACCTCCTGTCTCACCAACAGACCTGAACCACAACGGAT
ATATTTCTTTTTTATTTCTATTTAATTTTATATTAAAATCCAGAAAAAAC
CATCTTATTATAAATATCCTTCGGTTTACTATTATTTATTAATTTTTCCA
TCAATATTTTGTTCAGGGGAAGGCGTTTCCCTGACAACTGGCGAATTTAC
TTTACACAAAATCAATTTCAGGAATGACTGATTGAAAAAAATTCACACTG
GGGTAAATTATTTTCACACAACACAAAGATATTAGAAATAAAATAGTTTG
AACACTCTTACTCTTAATTGCAAGCAAAGCAAGGTAACTCAATGAAACAG
TTACTGAACAATTTACTAAAAACACTGACTTTAGACAAACTAAGAGTGAA
TTTGTTCAACAACACATGAAAACAAATGAAAAATTAATGACAATAAAATG
GTATTAACACTTACATTAGCTGAAGATACTCATCAAAGGCACAGAACAGT
TAACTTACTGTCTCTACAAAGTCATGCTCTTGTTGACTATATACAAGTAA
TTATTGTAGCAAAATAATATCTTCAGTAAGTTATTTGTCTAATCTGCAAA
ATGAAGGCACATTAGCACTATACAAAAAGAACAAGTACACAAAACAATAG
CAGGTGCAAGGGAAAAATAACACTGACTGCAACACATAAGAATTAGCAGG
GAATATTACTGGTAAAATGTTAAAAATTGCTTGGAGGAGAAAACAATATA
TAGTTACTGGGGCAAGCAAAATTAATTAATTACACAATTAAAACATTAAC
AAACAAGGGTAAGATAATAAAAATAACTCTGGGATAGTACACTTGATGGA
ACACAATAATTAACAAAACAGAAAATTCAACAACACATGGGTAATGCTGG
GGAAAAGATTTAAAATCTTTTAAAAAAATTACTACTTGATGGAATATTGG
AACACAACATAACTTCAACAAAACTGTACTTACTGCATACTTAGTAACAC
AACGAAATTCACAGAAATAATAACGCAATAATTAACAAGAGACAATACTA
GTGAAATCAAAAATTAATGCAATTAATTACTTTAACACAGAACACTTCCT
AGGATAACTCAAAATTTATGTAACTCACAGAAATTGTCTCAACACACGAA
ATTGTCTATAGATTATCTGAAAAATAAAACAACACAATAAATGTCTCTAG
GGTGTAAAACTTGACTGAAGCGTGGTGGTGGAGGATGGTGGAGGCTGGTG
GAGGATGGTGGAGGATGGTGATCCACACGCGCAGATATCTAGGAGTAATG
TGCATAAACGTTGAGCTACGAACCGAGGCTTTAGTACAGTTGGCACAACA
GTTCAGAAGAAACACACTCAGGACGCTCGACCTGGTTCGTAGCCAATAAA
CTGCTTGCAGGACCCAGTTAAGGGTGAAATAATCCACACTTAATGCTTTG
TGTGGGTGGATGCAGTGGTTAGGGGGTCTGCCTTGGCGTGGTTGGTGGGG
GTGGTGGCTGGTAGGGTTAGCCCACACTGCTTCCCGGTGCGCCTGTGGCT
TACGCCGTTTACATGAACTTAACCCAGGGTGGCTTAAATAACCCAGGAAT
ACCACGGGGGTATTATTGTACACAGAACAGCAATACACTGGAGTACAAGG
TGGTATAAATGCGTGGACTCACGTGGCTTACTTCTCAGACAGCAGAGTGG
CTTGCTGGCTTAGTAGAATATTTTCACACAGATTGACTGGCTTGGAATCT
TGTGACAAATTAGCACAGCAAGGTAGAAGCTGGCTTAAGCCTAGGCTGAC
GTAACTGGTGGTGGCTTTACTGGCTTGAATGGGACTCTCCTCACTGGCTT
ACTTCGTACAGAATTTGCAAAACCCGGGTAAACCCCCTCGTAGGTTTTAG
CAAAATTAACAAGTAAGGCACTTAGCTGACCAGGAGATACTGTAGATATG
TAGACTTCTTTGATGTAGGAGCTGTTAACGTGGTCGGTCTGGAGGCTGTT
TGCTTGCTTGAAGTCTATCTCTCTATAACATCGTAATCGATAAAAATTAC
GGCACACCGCTGCTCACCACT
>LTR-82_CDe#LTR @cherax_destructor
TGATTTTTTTTTTTTTTTTCAAACAAGTCGGCCGTCTCCCACCGAGGCAG
GGTGACCCAAAAAGAAAGAAAATCCCCAAAAAGAAAATACTTTCATCATC
ATTCAACACTTTCACCACACTCATACATAATCACTGTCTTTGCAGAGGNG
CTCAGATACGACAGCTGAGAAATAGTCCCTCCCNGCTGTCACTATCCCAG
ACCCCTCCTTTAAAGTGCAGGCATTGTACTTCCCATTTCCAGGACTCAAG
TCCAACTAAATCA
>RTE-5_CDe#LINE/RTE @cherax_destructor
GTTTATTGAGTATACCAGGTAAAGTGTATGGCAGGGTTATTATTGAAAGA
ATTAGAGGTAAGACAGAGAGTAGGATTGCAGATGAGCAAGGAGGCTTTAG
AGTGGGTAGGGGATGTGTAGATCAAGTGTTTACAGTGAAGCATATATATA
TATGTGAAGAGTATTTAGATAAAGGTAGAGAAGTTTTCATTGCATTTATG
GATTTAGAAAAGGCATATGACAGAGTGGATAGGGGAGCAATGTGGCAAAT
GTTGCAAGTGTATGGAATAGGTAGTAAGTTACTGAAGGCTGTAAAGAGTT
TTTATGAGGATAGTGAGGCTCAGGTTAGGGGGTGTAGGAGAGAGGGAGAT
TACTTCCCGGTAAAAGTAGGTCTTACACAGGGATGTGTAATGTCACCATG
GTTGTTTAATATATTTATTGATGGGGTTGTAAAAGAAGTAAATGCTAGGG
TGTTGGGGAGAGGGTGGGATTAAATTATGGGAATTAAATGCAAAAAGGGA
GTTGACACAGTTACTTTTTGCTGATGATACTGTGCTTATGGGAGATTCTA
AAGAAAAGTTGCAAAGGTTAGTGGACGAGTTTGGGAGGGTGTGTAAAGGT
AGAAAGTTGAAAGTGAACATAGATAAGAGTAAGGTGATGAGGGTATCAAA
CAATTTAAATAAAGAAAAATTGGATATCACATTGGAGAGAGGGATTATGG
AAGAGGTAAATGTTTTCAGATATTTGGGAGTTGATGTGTCAGTGGATGGG
TTTATGAAGGATGAGGTTAACCATAGAATTGATGAAGGAAAAAAGGTGGA
GTGGTGCGTTGAGGTATCTGTGGAGACAAAAACATTATCCATGGAGGCAA
AGAAGGGAATGTACGAAAGTATAGTGGTACCAACACTCTTATATGGGTGT
GAAGCATGGGTTGCAAATGCTGCAGTGAGGAGGCGGCTGGAGGCAGTGGA
AATGTCCTGTCTAAGGGCAATGTGTGGTGTAAATATTATGCAGAAAATTC
GGAGTGTGGAAATTAGGAGAAGGTGTGGAGTTACTAAAAGAATTTGTCAG
AGGGCTGAAGAGGGGTTGTTGAGGTGGTATGGTCATTTATAGAGAATGGA
TCAAAGTAGAATGACTTGGAGAGCATATAAATCTGTAGGGGTAGGAAGGC
GGGGTAGGGGTCGTCCTCGAAAAGGTTGGAGGGAGGGGGTAAAGGAGGTT
TTGTTGGCGAGGGGCTTGGACTTCCAGCAAGCATGTGTGAGCATGTTAGA
TAAGAGTGAATGGAGACGAATGATTTTTGGGACCTGACGAGCTGTTGGAG
TGTGAGCAGGGTAACGTTTTGTGATGGGATTCAGGGAAACCAGTTAAT
>LTR-83_CDe#LTR @cherax_destructor
TACTGTACGGTTCGTATTTCTAACGGCTTTACCATAGCTGTTCACGTGAG
CACTGTGTGATCTTTCTAGCCAATCATAGGCCTCCCCTTTTGAACGCGAG
GAGTGCCCGCTCACCAGTGAGCCAGTTACCATCCAGACTCAGTGCAGGAC
AGACACGCAGGCCTACGGCTCTGAGAATACCACCTGTCTAATATAACAAG
TTACTATCCCAAACTCGTCTGTTCATTACCCAATCTACGAAANAACCTCC
ACGCAACAAAT
>LTR-84_CDe#LTR @cherax_destructor
TGGCACCATTCAGAGCTACGTGCCCAGAACATCGGCACGGCACCATTNAG
AGCTACGTGCCCAGAACATCGGCACGGCACCATTCAGAGCTACGTGCCCA
GAACATCGGCACGGCACCATTCAGAGNTACGTGCCCAGAANATCGGCACG
GCACCATTCAGAGCTACGTGCCCAGAACATCGGCA
>CR1-6_CDe#LINE/CR1 @cherax_destructor
TGGCGTAATAGCACACAAAATGCGTGATAAAGAAATAACAGGAAAAGTTG
GTAGATGGATCTATAACTTCCTGACAAATAGAACACAAAGAGTAATAGTA
AACAGAGTAAAGTCCCAGGAAGCCACGGTGAAAAGCTCTGTTCCACAAGG
CACAGTACTCGCTTCCATTCTATTCCTCATAGACAGAGATGTAAGCCATA
GCTCCGTGTCTTCCTTTGCGGATGACACCCGGATTGCCATGGCAGTGACC
TCCACTGAAGATACTGCAAAACTCCAAGCGGACATCAACCAAATCTTCAA
ATGGGCCACTCAATATGAAGTTCAACGAGGAGAAATTTCAACTACTCAGA
TATGGAAAACTTGAGGAAATAAAAAATGTATCAAGGTATACGACAAATTC
TAACCATACAATAGAGCGAAAAATAAATGAGAAGGACTTGGGAGTGATAA
TGTCAGAGGATCTCGCCTTTAAAGATCACAACAATGTATTTACCTCATCG
GCTAGGAAAATGATAGGATGGATAATGAGAACCTTCAAAACTAGGGACGC
CAAACCCATGATGATTCTCTTCAAATCACTTGTTCTCTATAGGCTGGAAT
ACTGTTGTACACTAACAGCCCCCTTCAAGGCTGGCGACATTGCAGACCTG
GAGAGTGTACAAAGAACTTTCACAGCACACATAAGTACGATAAAGCACCT
AAATTACTGGGAACGGTTGAAGGTCCTTGATCTGTATTCCCTGGAACGCA
GGCGAGATACATACATGATTATATACACTTGGAAAATCCTAGAAGGATTA
GTACCAAACTTGCATACGAAAATCACTCCCTATGAAAGCAAAAGACTCGG
CAGGAGATGCAACATTTCCCCGATGAAAAGCAGGGGCGCCACGAGTACAC
TGAGAGACAACACCATAAGTGTCCGGGGCCCAAGACTGTTCAACTGCTTC
CCAGCATACATTAGAGGGATTACCAATATACCCCTGGCTGTCTTCAAGAA
GGCACTGGACAGGCACCTAGAGTCAGTACCTGACCAACCGGGCTGTGGTT
CGTACATCAGTTTGCGTGCGTCCGGCAGTAACAGCCTGGTTGATCAGACC
CTGATCCACCATGAGGCCTGGTCTCAGACCTGGCCGCGGGGGCGTTGACC
CCCGAAACCCTCTCCAGGTA
>LTR-85_CDe#LTR @cherax_destructor
TGTTATGTGNGGNTCTTGGAGATAAAAGGTAGTCAAGGGAAACTCACGGA
TGGATGGTGAACGCGTATATTGAGTAAGTGAGGAAGGAGGTAGGCCCAGC
NCCTCTGTCCAGCTCTANGCCTATGACGAGAATGAGGGNGACNCTTGNNT
CTGCGCGCGCACATGCGCGGGCCTCTGACGTCACAAGTAACAAAGGGATC
ANANNTACAACACAGCTAGNATTACTTATAATACACCACACAGATGTATC
AATCTGCTTCAGTACATATTACTGACA
>L2-2_CDe#LINE/L2 @cherax_destructor
GCTCGGCCATGTTATGTATGACGTCTCGGCATACAATACAACTCTACAGG
CTGAACAGACAGGTGATACTGGGGTGATTCTATACAAAGCAAACACTTTT
ATAACTTAGAACTAACCAAGAAAATTATAACTGGATTAAATCGACTGAAT
AGATAGTAATAACTGATCTTACTATCATTGGTCTTAATATAATGGTTCTT
AATTTGATTTGCAATGCATTGCATAATATTACAATTTCAACTGATAAAAT
CGATTGATCGATCTGTATTCATGCACTCTACTGCTTCCGAGGAAGAATAA
ATATTTACAGGGAAGAAGTTTTAACAGAAAAGGTAGACTCGGTGCACACG
GGTCATACTGTTAAAACTCAGAACTCGGAGAGAACTTGAACACACAAAGA
TCTTACTAGATACTAGAAATCTGATAACAAACACACAGTCAATAATTTCT
CTTAACTCAATTTTCTATCTTTAGCTCAAGACTTATGATCACTTTCCTAC
TGAAGGAATGAATAGTCTCGGTTGAGTGGATTGAACTTATAATCACTTTC
CTACTGAAGGAATGAACAGGCTCGGTGGAGTGGATTGAACTCTCCCCGGC
TGAAATAGTTAACTCAATAACACAAAATATGAGCAAAGGACAACGGCTCT
CACTATCTCTTACTGCAGGTAATAATTTCTCGACTTACAACACTTAACTC
TTCAAGGGTTTACTGTCAACTAGGATCATATCACTCTCTGGAACACAAGT
GTCAACACCTGGTACTCTAGTGAGTACACTAGCAACAGAAACGACATTCT
GCAAGCTTGTGCATCAGCAAGAGATGGAATAACTCATTACAGTAGTCTTT
ATCAAGGCATCCCCTGGGGAGAACTACTTTAACAGTGCCATCACAGGGAT
AGTTATCTCAGTACTCAAAGTTGTCTGGAGTACCTTCAGACGCCCTAGGT
AAGGTGACAATATCTTGCATGCAATATATTATAGGAACTGGATTCCAGAC
AGGAGTGACAGTATTACTAGTGCCTGACCGCTCTGCTACGTTAACAAATA
ACTCACAAGTCTACAAGAAGTTAATCTGAACTTCACATTCCGCATCACTC
TGGCAAATCTCTGATACAAGCTGGGAGAACAAACACATTGCTCAAAAGCT
GGATACTGTCGTTCAGTCATTAAGAGACTATGAGAACTTTTTACTGACTC
ATTATCATTATAGCTCTGAGTAGCAGCACACACATTATTATCACATAAAT
TTACTTGAGACATGATTTCAGACAAATGAACGAGAACTCAAAAAGAAAAT
AATAAAAGAAAGTATATATGTATAGAACAATACAGCTTAACTGGTATTAA
CAGTTTTAACTACTCTGCATAAGTAAGAAAAATTGCAAGAGATTCACACT
TTAAGAAAAGATAACTCACTGGAAATTGACTTGGAAAGAAAAATTAACAC
ATTAATATTTAAAAATCTTACTTTAACTTGAATTAACTGCAAGGTGAGTT
TTTTTTACTTTTAAATTTCAACAAAAATTGCAACAAGAAATTAATAATTC
AATGCAAAAAAAATGATTAAATAAAATTCATTAATGCTTATGGAAAGATC
AACAATCTGATGAAACAAATCACAAAAAGGGAGAATTGCACAAAACAATT
AAAATATTCACTGGCAACAAATGAAAATAAATTTACTTCTTAAATCACTG
AGAAAATTTCACTAGAGTATTACTTATTACTCTTGAAAGAATGACAAATT
ACTTGAACACATAAGTAAACAATAAAAATTTATGAAAGCAAAATTGAATA
CTGCAAAAGTTAAGTTGCACAAAATCAGTTTCAGGAATTATCAATGGTCA
ACAAAATTGCACTGGGGAAAATTTTTGCAACACAAGAAACAAAGGTACAG
AAATTAACTAGTTTGAACACTATTACTCTTAATTGCAAGCAAAACAAGGT
AACTCAATGCAACAATTACTGAAACAATTCACTAAGAACACTGAATTTAA
TCAAACTTAAGAGTGAATTTGTTCAAACAACACTTCAGTATAAATGAAAA
ATGAACAAGATATTTAACAAGAAAATAAAATAACACTTACAGGAGCAGGA
GTACAAATCATCAAAGGTAAATAACTGTTGGACTTACAATTCACAAAAAG
TGAAGCTCTGTGTAGACTTGATGTAAATCAGCTTAGCAGAAGAAATTAGT
GTCTTCAATAAAATTTATAACGGTAGTCTGCAAAGGTGAAACACATTAGC
ACTTTACAAAAATAAACAATTACATAAAACAATAATAAGGTGCAAGGGAA
AAGGACACTGAATGCAACACATAAGAATTATCAGGGAAATACTGGGAAAA
GGTAAAATTACTTGGAGAAAGAAAAAAAATATATGGTTAATTGGACAAGC
AAAATTAATTACACAACAATAACAAACAAGGGTAAACGACTGAATAATAC
TCTGGGATAGAACACTTGATGCAACACAAGAATAATAAGGGAAATAACAC
AAGGGATAACTGATTTAAACTGCACACAATAATCAGTAAAACTATACTTA
CTGCAGATGTGGTAAAACACAACACTATCTAAATGCAATATGACACATTA
ATTAATCAGGGACGATACTACGAAAAGTCAAAATTAATGCAAGTAAAGAG
TTTAACACATAACACTGTCTATAATGAAGTCACAAGTCCCAGGATAACAC
AAGGTTTACTATAATGATCAAAATTTCTCAAGCACTCGCAAATGTCTCTA
ATTATCTGAAAAAAAAATACAAAATAAATGTCTCTGGGCTGTAGAACGTT
GTTAGCGATGATTGAAGCTGGAGTGGTAGATGGTAAGTATAGGTTGTTGT
CGTCTGGCTGCTCTACTACACTCTCGTGGAAAATCTTGGAGAATTTGTGC
ATACATGAAGAATCCACATTGATATAGGCTTTAATCGTTGGCACACTAGT
AGGAAGGTCACAAAGTCTATCTTCACCTTACTGTGTGGACTGGAAAAATC
GACGATAAGCCCAAGAAATTGGGTGAAATAAGCCACACGTGTTTAATGGT
GGTGTGTTTGCGTGGGTGGCTGGGTGAGTGGGCTGACCCGTGGTGAGGTC
ACGGCGTCACGATCGCTCTAGCTGGCTCCCACACTACACCACAAGTCTCT
TGAATTTAATCTAGGGCTGCTTAGAACACACCCAGAATACCACAGGGATG
GTATTATCACTCAGAACAGCGATACACAAGAGTACAAGATGATAGGAAAT
TCTGGGACTCACGTGGCTTCCTGGCTTACTTCTCAGTCAGCTGGGTTGGC
ATGGCTTGCTATAGACCTTTCACACAGGTTGGCTGGCTTGGAATCTTGGC
TTGGGCACACGGCACTCTCCCCCGTCACACTGGCTTATCCGTAGTTTAAT
TTGCAAAACCCGGGTCTACCCCTCATAGGTTTTAACAAATAAGAGATAAG
GCACTTAGCTGACCAGGAAATATTGTAGACAGGCTGACGAATGTTGACTT
GGGGTTGGTAGCTGGTAGCGTTGTTCTCTGGAGGCACACACTTGCACTGT
CTTGGTAGAGTTTATCTCTCCATAAATCCGTAATCCAAAGAATGGTTCAC
CCATCACAAGACTCACAGAGGGAAAATTCCTAGGAATCCACCTTGACAGT
AGCCTTAAATTCCAAACACACATACAACAAATTTCCAAGAAAATCTCGAA
GACAGTAGGCATATTATCAAAGATACGCTATTATGTACCGCAATCAGCTC
TCCTTGCACTATATCATTCACTTATCTACTCGTATCTCACCTATGGAATC
TGTGCATGGGGATCAACAACATTAAATCACCTTAGACCACTCATAACACA
ACAAAAGGCCGCAGTCAGAATGATAACAAATTCCCACTCTAGACAGCATA
CTCCACCAATATTCAAAAGTCTCAAACTACTCACCGTAAAGAACATTCAT
ACTTACTCTTGTGCCTACTACATATATAAAACTTTACACTCTAATATAAA
CCCTCCACTCAAAATTCTTCTCACCAACTTTAATAGGACCCATGACCACA
ACACAAGACACAGATCACTTTTTGATATACCCCGTGTTCATATCAACCTA
TGTAAAAATTCTATGCACATAAAGGGCCCCAGAATCTGGAATTCATTACC
AGTAAATTTTAAGATAATCTTGTCTGAAAATCAATTTAAGACTCAACTCA
AAAACCACCTACTCACCCAAAACTAAATGATCATACTTTAAACTACTTTG
AAAAATGCTCATTATTACTTTCCTATACGATAATCTCAATTTTTAATAAT
ATGTTACTATTATGTTACCCCCTACTCAATCAAAACTAAATACGTACTCA
TATTATAAGTTAATGTCAAAAATGCTCAATGTTATTTTCCTTAAGATAAT
CTCAATTCCATATTACCATTCAAGAATCTTAACACCTGTAACAATCTAAT
ATCATTATATAATAATTTAAACAGTAAAATTTCATCATATTGTAATTTTG
AAAACAATTTTTAACTAGAATAAAGTCAATAAATTTCTCTAATATTAAGT
ACATAGTCTTTAAGTTACTAGAATAAGCTGCCCCTAATGCCATGGCATGT
CAGTGGCTCTCCTTGCACTCAATCTACATTGTAACTATCGATACCTATGT
AATCTGCAATCTGCAATGAAATAAAATTTACTTTACTACTTTACTAATTA
TGGGCCCACTGCTGACACC
>LTR-86_CDe#LTR @cherax_destructor
TGTGAAGGTTGTTGCCAATCTTCTTAGGAAAAGTATAATAGAAAAAGACA
ATAATAACAAGAAANATAAACACTATTTTAATAGAAAGAAATGTAAATAA
TAAATACGTAAATATGACTATAATAATCCTATCTTAAGAAAAATAAAAAA
TTAAAACAAAAAATATATATATCTGATCCAAAGCTAGATATTTACATATG
TGTTGATCTTGTTAACANANAAGCAATGAATCCATGTTAGACTCCGTGGT
NGTATTGTTGTTGTTGTTGCATCGATGTTTCCCACAAATCCAACAGTTTT
CCACATCCACAATGTCACAAATGATATCAGGGACTCAGGTGAAGGTTGTC
CCCTGGTAAAGTACCGTTGCCTGAGGTTTCTAGAGTGTGGACTTAGGAAC
TACTGGCGTAGTGAAGAATTGGNGTTAATTACTCTGTTTCTCAATTGGTG
AGTACGCCGGCCCCCCACTCAGCCTTGAATCCGATGATCCGTGNGGAAAC
AGAGGAAGTGAGGTCGGGCGTGGTCAGTCGAGTGATCTCAATCTGTGGCC
GGAGCTTAGCATTACACCTCTCACCGGGTGGAAAAAGGGGGGGNGGGTAT
AGCAGCCGCTAGACACTCACCCCACCTCAACAAGCAAACTACCATTCAAC
CACCATTACATACCTTCACACTTTCATCACTCCTATCTATGGACTTTTCC
CTCACA
>Gypsy-21_CDe#LTR/Gypsy @cherax_destructor
AGTGGCGACCTTGCCAGGATTCGACTCAAGGATTCAACACCTCGAACACG
ATTCGACGCTACTCGGACTTGAGCTGGCGGTACCTGGCTACATTATTGGA
ACTCCGCCATCAGCGACGCAGTGGTTACCTCCACCGCTCCACACCACAGA
CGGTTGCCACCCTCCATAAGTATTCATTTGCTATAGTAGGACTACAGTCA
AGGTATTTAAAGGATTTGGTGATTGTTAAATACTCTTTGTTTATGTTAGT
CAAGTCAAGGCAGGATGTGCTAGTTACTTCTGCCACCTTTGTTTTGAGCT
TGAAGATTATTTTAGGAATACGTAGACTCTAGGGATCCGAGATTTTTTAG
TGATAAATCTTCTTCATTGAGTTCTTGTATGTTATATCAAGGGAACTGTC
ATAGGACACTCTTGATTATAGTGGGCAGAGTGGATGGTCAAGTGATCCCA
TTCTCCTTACTGTTTGGTCGGAGCTGGCATAGAACCCTCCGGTCAATTTA
TACTGTATAAATCGAAGTAGGGATTGAACCCTCCGGTTTTGTTTGTTCAG
TAGTAGCGGAGCAGGATTTGAACCCTCCGTTTTCTATTATCTGTTTACTT
CACCCAGTAAGTTCAGTTATCCCGGTTAGTATGGAGGAATACCAGTTCTG
GATGAATGCTGGGGTTAAGCTAGGTATTACGGGGAAAACTTTAGAATCGT
TCATAGCTACTAAGATTCAGGAAAAAAGAATGAAATTGAAAGAGAGAAAC
AAGAGAGACAGTTATAAAGAGATCGAGAAAGACAAGAGAGACAGTTAGAA
ATTGAAAGAGAAGAGAGAAAGGAGAAAGAAAAAATTGAAAGAGAAAAAAA
GAGAGAGAGTTAGAAATTGAAAGAGAAGAGAAAAAGGAGAGAGAGAGAAT
TGAGAGAGAAGAGAGAAAGGAGAAAGAAAAAATTGAAAGAGAAAGACAAG
AGAGACAGTTAGAAAGAGAACTAGAAGAAAAAAAAGAACGTGATAGACTT
GATCGTGAAGAAAGAGCTCAAGTACGTGAACAACAGGCTAGAGAATGTGA
GGCACGAGCTCTAGAAAAAGCTAGAGAACATGAGGAACATGAGAAAGAGA
AAGATCGTGAAGTAGAGAAAGCTCGCCTAGAATTAGAGAATAAGAAACTA
CGTAGTTCTTACCCAGCAGAAATTAAATGAGGGCGTAGTGGAGCATCCCA
CTCCTTCATATATGCCCACACCAAACTTACCACCCTTCACAGAGGGGGAA
GACATAACTTCTTATATTATCAGATTTGGAAATACGGCTACCCTCTGTGA
ATGGCCATTTGATTCTTGGGCTACTAGGCTGGGTATGTTATTCTCAGAGC
CAGCTTTGAACATTTATGCAACTTTGTCACATGATATCATTTGTGAATAT
AATCTGTTGAAGAAGGCAATTCTTAAGGCCTACCAGAAAACCACTAACTC
TTATAGGAAGAATTTCAGGTATGCCGCATTACAATCCGGTCAGAACTTAC
AGCAGTTACAAATTACTCTCTTTCGGTTGTTTGATTTTTGGATAGACAGT
GCAGGAATTGATCACGACTATGCATCTCTTAGAGATTTCATGGTTGCCGA
CCAGTTCCTGACGGCTCTGCCCCACCAGATACGAACATTCATTATTGAAC
GTAATCTGATTAAGGCTGCGGAAGTTGCTGAGGCTGCTGACTTGTATGCG
GAAGCCCATAATTCCTATAAGGGCCTGAAGGGATCGATCCCTAAGGGCAA
TGGTTCACCAGAACCAAAGGTTAAGTCTTATGTAGAGGGAGAACAAAAAT
CATTTATCCCAGTTTGTCATGTATGTGGTGGAAAAGGACATAAACGCCCT
GATTGCCCTTCTAAGATAGTTCACAAGGTGGGTAGATGCGTCAAAGACGG
TAATAAGCAAGCACCCTTCTGTTCAGGAACAGTTAATGGTCTTAAGGTAT
CTAAGATATTAAGAGACACTGGATGCACTTGTACAGTGGACCCCCGAGTT
TCGTAAAAACTTCACTCCTGAAGTCTGCTCAAGTGCCATTACCGAACGAA
TTTACTCCCTTAAGGAAAAATTTCACGTAGGTTAGTCTATTTCAGACCCC
CAAAAATACACTTCCACAAGAACTTACAAAATTATACTTACATAATTGCA
CGATTTCCGGGGTATTCGTTAACCGAGGGTCCACTGTATTGTCATTTCGG
ATAAACTGTTCCCTAATCTCAAACCCACTCATGCCTCCACTACTCTTTCA
GATTACTTGGGCCGTACAGACACGTTTCCTACCATGCGGTGTTACATCAG
GTCCAAATGGTTTACAGGTTGGACTAATGCGGTACTAGCTCCCATCACAA
CTTGCTCTATAATAATAGGTAATGTTAAAGGTGCCCTTCCTCCTTATAAG
AGCGATCTTTCGTCACCTCACATAGATGCAAGTTTTTCAGCTCAGCCTCC
TCCCAAGGTAGATAAAATCCTGATCAGTTCTATTGCTAAATCTCCCTTAT
CTCATAGTAATAGTCATTTAAAAGTTGAAACAGATGATACTGCACTCAGA
ATCGAGATGGCAGGATCACCTGTTCACTCAGTAGATGACAGTAATGTTGC
CACCTCCAACCATATACCATCTGTCCCAAGTAAAGTAAAGACTAAAGCTC
AGGCTTCACCGTCTATTGATTCTTTAATTGCCACAGATCTTCGGTCCAAA
GATGACTTAATCAATTTACAGCAGACTTGCCCTTCACTTCGGGATTGCCA
TAGTCATGCTATAAATAATACAGTTATCCAGGGAAGATACTCATCACATA
AGTTTGAATATCGTGACGGGATCTTGTATAAATCTGTGTTTAAACCTAAT
TCTCTTACAGTAGATTATTCCCTCCTAGTCATTCCCGACCAATACCGCGA
GTCAATTCTCCAAATGGCTCATGACCTGCCAGTGACCGAACACTGGGCCC
ATCGTAAGATGTGGCATAAAATCAGACAGACGTATTTCTGGCCACATATG
AACACGCAGGTGTCAAAGAAGTATGGGTCATGCAAAAGGTGTCAATGGCT
TACTACACCTCATATCCACGATCCTGCGTCCGGTACTTCTGAGCCTATAA
ATTCCCTCCACCGGAAACGAGATACCCATAACTTAAATTCTATTTACTGG
GGAAAGAATTCATTCTAAAAACAGACCATAAACCATTGGTATACCTAGAA
ACTTTTAAGGGAACAAACAGTCGCCTCTTGAGGTGGACATTGGCACTCCA
GGCTTTTAAGTTTCATATTGTGTATATCAATGGTTCATCTAATTATTTCT
CTGACTGCTTAAGTCGTGACAGTCAGTGGAATGTTTGTACTTATGCAACT
TTCACTTTTTTGGGGGACTTTTACCTCATAATTTCTACTTCTATTCCTTG
ACTAGCAGTCTTGGTATGGGGGAG
>LTR-87_CDe#LTR @cherax_destructor
TGTCGTGTGGGTATTGGGAGAGCAAATATGGTTGAAGTAAACTCACGGAT
GGATGGTGAAGTANGTATATTACNTGAGTGGGAGAGGTACCCCAGTGCGT
CCGATCCAGTCTTGGGTCTGCCTAGAAATGAGAGAGAGGCCTCTGACGTA
GCTCTCATATGGTGCGAGGCTGTGACGTCACAAGTAACAAGGGAGCATAC
ATGTAACGGCTAGGGTTACTTATACTGTAATACACTNCACAAGTGTATAC
ATATTACTGACATGACA
>Gypsy-22_CDe#LTR/Gypsy @cherax_destructor
ATACCCCCCTTCCAAAACTTATGGTCGGAGGCAATAAGTTAACACCAGAG
GGAAAAGTATTAGGTATGTGACCTCGGCTCCGCCAATCTGCAAAGTGGGT
ACGAGAGCACGAGATACCAAGCTTAAGATTTGTATGATATTGTGGCATAA
CATTCCTTCTCCACTGAGGAGTATATGTGCCATCAAATATTTCAGTGGCT
TGCTTGGAAATTTTGAGACTTTTAGTTCCACCTTTTTGAAAGTAAGGTAG
ACAAGCTGGACAGGCTTTACAGAATTTATAAATGTCGGAAGACATCCCCG
GCCAGTAGTACAATTCTCTGATCGTGTCTAAGGTCCTCCGACGTGTAATA
TGGCCTGAGACGGTTTCTTCATGCGTACTTCTTATAATAGTCTTACGACA
ATCCCTGGGGATGACCAATAGACTTCTTCCAACATAGTTGGGATTGTCAG
AGGTTATTATAGTCCTGTATAAAAGATTACCCTTGAACTCAAATTTGTAA
GTAAGGTTATTTCTTTTAAATATGTTGCCATTTAATGCTAGCATTCGAGT
TTTCTCTAGGGAAGGACAAGTCTTCTGGAGACCTTCCAAATCTAGGTGGG
ACAGCTCAATAGGTTTTCCTTTGGAAAGTACTAAAGGATGGTTTGGTTTT
ACCTTAGATTGAGCTCTGGTAAGGACGTTAACCAAGTCCAGTTGTGTGGA
AGATTCAGTCACCTGTGGTATTTCCTCAGTTTCAGTGCAGTTTGGTTTTG
ATGACTGCTTCTCTAAGGTTTTTCCAGGAGCTTCACGAGTATCTGAACTC
TGATTTGAGTTATCCTGATTATTCACTTCTGGAGATTCTAGGGAAGAAAC
AGAAGTATAATGTTTATCTTTTCCGGAATCATTTGGAAACCTTACACAGT
CTAATTCGGATGGGAAGGTCGCCCCTTCTATGTTCCCAACCAAAACAGAA
CAAGAAGTTATTGGGGCCACCACTGCTTCTACCCAACCAGTAAACCATTT
GCAGTTAATGAAACATCTGAGAGTAGGAAACTCATCACTTCTTCCTAAGT
AGTCAGTTAATTTAGTACTTTTATACCGGGTTGAATCTAAGTTAGGAAAG
AGTTTACTCGAAATAACAATGCAAGAACACCCAGTATCTCTAAGAATGGT
GGATACCTTCATGCCATTAACAGTACCTTCACTAAAAGGTGCTTTAATAT
TAGCTTCGGTGAAACATGTTCCAATATTCTCACCTTTTTTCTTGGGACAG
TCTGGACGTCTGTGTCCCAATTCGTTACAGTTATAACATTTTACTGGAAA
TTTCTCAGAGGAAAATGGTTTGGATAACTCAGATTGTTTAGGCTCAACAG
ATGTATATCTACTACGCTCCTTAGGGTAGTTATTATGAGCGCAGGCATAT
ATATCTGCAACGTGTGCCATTTCAGAAGCTGTGTGAACGTCACGTTCCTT
AATAAAGATCCGCAAGTCAGAGTTAACAGAAGAGAGAAATTGGTCTCTTA
CCATCAGGTCGCGTAATGAATCAAAGTCATGATCAACTTCGGCACTATCA
ATCCAACAATCAAACAATCTGAAAAGTGTTGTCAGATACTGCATATAATT
CTGATTGGGGGATATTTTAGTGTGCCGAAACTCAGACCTGTAATGGTGGG
TGGTCTTCTTGAAAGCGTGTAAGATAGCTTTCTTAAGTAGAGGATAATCA
GTGATTACGTCAGCTGGTAAGGTGGAATATACGTTTAAAGCTGTACCTGA
TAGAAGTAATCCAAGCCTTGTAGCCCAAGAATCTGAGGGCCACTCACAGA
GTGTGGCAGTGTTCTCGAATCTGGTGATATATGCCGCGATGTCATCCTGC
TCTGTGAAAGGTGGAATTTGAGGCATCCTAATATTAGATTCGTGGGTAGG
GGTATTCTAGTACCCCTTCATCTATTTTATGCTTAGATAGCTCTACCTTC
TTGGCTTCCAATTCCAGCCTTAACTGTTCTAACTCCCTCTGCTTTGACTT
TTCTTCAATCTCCTTCATCCTGAAGGCTACTTCCCTTGCCTGAACTCTGT
CTTCTCTAGCAACCCTCTCCTGTTCTCGTTTGTCCTCACGAGCAATCCTT
TCATTTTCTCGTGCTATTCTTTCCTGTTCCTTTTTCTCTTCTCGAGCTAG
TCTTTCCTGTTCCTTTTTCTCTTCTATAGCTAGTCTTTTCTCTTCTCGAG
CTAGTCTTTCCTGTTCCTCCTGTTTAGCTAGAGCTAGTCTTTCCTGTTCC
TCCTGTTTAGCTAGAGCTAGTCTTTCCTGTTCCTCCTGTTTAGCTAGAGC
TAGTCTTTCCTGTTCCTTTTTCTCTTCTATAGCCATTTTAGCAGTAATAT
AACTATCAAGAGACTGGCCTGTAAATCCCATGTCTTTTCCAGCCCTTAAC
CAGAAATCTAACGAATCCATAGTAAGAAAATATAATACAAACCAAACAAG
TTGATCTTAAATTAACAACTGAAACGACTGTTTCAAAAGAGGGACCTCGT
CCGCACACTTTCTAAACCTTCCCAAAGAAGAAAATGAAATAATATTTTCA
CTTGGAAGCAAATCTAGTGGGCTCAAAAGCCTTCACTAAGATAAATGAAC
ACGGTTCACCCAGGAGGGGTTATTATGGAAGTTCCTCAGGTCCAACAATA
ATGAGTAAACTTCTAAACCCAACCCAAGAACCAAACAACTGTAAGTCAAA
GACAACAGTAATGACTTGACACCTTAACGAACTCACCCTTTTCAACCTTA
AATGTAATACTCACGACCAGGTGAACCATCAGAAGTTGTATCCAGAGTCC
AGTATCCTGGCAAGGTCGCCAT
>LTR-88_CDe#LTR @cherax_destructor
TGTGAGGGAAAAGTAGTCTAATTATGGGTTAAGGTTGTTAGTCTGCCGGC
GGTCATTCACGGGTTCAGCCGGTGCTTCCCTCTTGCGGGCAGAAACAGAA
CCCCCCCCCTTTCTGGTGGTAGTTACCTTACCTGGTGACAGTGAAACTGT
GGAGAGTCACTACACCTCCACACTTCTCCTGAACAGGTAAGGTGCTCTAC
CAGGGGTATTTTTTTGTTTGTGGTTGATTTAAAGTTACCAGTAATTTCTT
CCATCTTAAAGTAAACATGTTATCCTTTTTCTTTCTTACGTGTTATGTTT
ACTTACTTGTGGTAACTATTCTTTATTTTCTCTTTATCAGCTCTGCTGCT
GGCCTGGTCAGCTGGTACAGACGCCAGTTTTGAAGGAGCTAGATGTACGT
CTCTCTGACTTGGTTTTTGTCTACTCTTCCGCTTCTAAATCTTACGTACC
TCGACCAAGTGGCATACGAGAATTCTTAACTACCCAGGATAACCATCCAA
CATCTCGTCTACACCAGAGACTCAACCTGGGCCTTATATTCTCCTACTCT
CCATCCTGCCAGAACCACAACGGCCTATTTTTTTTTAAATATTTTATTAA
AAACTTAAAATTCTTAGTTTATTTCCTACCCAAGAGTCTTTATTTGTTTT
TATTATTTTTTCCATTATTATTTGTTCAGGTGGAAGGCGTTCCCCTGACA

>Gypsy-23_CDe#LTR/Gypsy @cherax_destructor
GTGTATTTATTTCTCATTGTTTCTGTATGTAAAACTATAGTTATTCTCTA
GCAATTCTAGGAAATAAAAAGATATCCAAGAACAATACCATCAAATTATC
AAAAACAGATGAACCCCCTACTCTCACCAACTGAGACAGCAAACAGACTT
AATGTTTTCTTCTCCACCATAGGAAAGAATCTAGCAAATAAAATCCCAAG
CTCGAACACCCGTCCAACAGACTACCTCACCAACACCTACCCTGATACAC
TATTCCTAGCTCCTACTGTTATGGGGCTATAGGACCCAACATGTATTGAT
GTAATTAAGTAACATGAATACCTAATTATATTGAATTGATCACAATTTTG
CTTAATGAGGTCTTGAGGTCAGGCCACCCTTAAGACTTAAAAAGAAGCTG
AATTAACCTGATTTTCTCAATATAATAGGTTATAAATACACACATTTAAA
TAGGTAGTTTATAAAGTAAGTCTTTTGTAAAAAGTAAATAAGGTGTATGA
TTATTATTATTGTGGGTACATGTGTAGTGTGTGCAAGTCGACAGTCTTTT
ATTTTTGTGTGTTTTGAAGAGGGAGAAGCTCCTCCCTCTTTCTCTCTCTT
CCCAAGATGGCTGCAGGAAGCTAGTACTGGTGGCTCTCTCTTATCTTATA
TTTGTTTCTGGGCAGAATAGTGTGCCATAGATAAGAGGGATATGGTTTAA
ATTGAAGCAGCCAGCATAACCTATGAGTTATAGTGTGTCAAGACACTGAG
GGTAGGAGTGATGTTGATAAAATGGGGTGTTAAGTGTGGAGGTGGACCAT
GCCATGTGGTTTGGGGATGCTAGTAACATGTGACTGAAATGTAAATATAC
AGTGGACCCCCACCTAACGAGCACCCCGGAAATCGTACAATTATGTAAGT
ACAGTGGACCCTTGGTTAGCGGCCGTTCCTGTTAGCGGCCAACTCGGTTA
GCGGCCTGTTTTACTGCTCCCGGTTAGCGGCTGTTATTCCGGTTAGCGGC
CGTGATTCTGGTTAGCGGCCGTATTGGACGCGTCAACCCGCCAGCTGGGG
ACGCTTGCACTTCAGTTTGTTTGTGTCTCTCGGTACGTAAGGAAGCTTCT
GCTCATTCATACAAACATTTCACTTGTTTTCCATTGTTTTTTTGCCAGTG
TAACTGCGAAATAAGTAACCATGGCTCCCAAGAAAGTTCCTAGTAAAGTT
CCTGTGGCAAAGAGAGTGAGAAATACCATGGAATTTAAGAGAGAAGTGAT
TGAGAAATATGAGAGTGGTATGCGGGTGCTGGAACTTGCCAGGATGTTTG
AGAAAAACAAATCAACAATTATAACCATCCTATCAAAGAAAGAACAGATC
AAGGTGGCTGATGTTGCCAAAGGAGTAAATGTGCTTACGAAACAAAGGTC
ACCAATAATGGAACAAATGGAAAAGTTATTATTATTGTGGATTAAAGAAA
AACAAATGGTGGGAGACAGTTTAGTGGAGTATGTTATTTGTGAGAAGGCA
AGGCGTTTGAATGAAGATCTTGTGAAGAAAACTCCTGGAACAAGTGCTGC
TGGTAGTGAATTTAGGGCCAGCAAAGGCTGGTTTGAGAGATTTAAGAAGC
GTAGTGGCATACACAGTGTTGTAAGGCATGGTGAGGCTGCAAGTTCAGAC
AAACATTCTGCTGAAAAGTTTGTGCAGGAATTTCAGGACTACATAAAGAG
TGAAAATCTGAAACCCCAACAAGTGTTTAACTGTGACGAAACAGGCCTCT
TTTGGAAGAAAATGCCAAGGAGGACCTACATCACGCAGGAGGAAAAAAGA
CTGCCAGGACACAAGCCTATGAAAGACAGGCTAACTCTCATGTTGTGTAG
CAATGCAAGTGGGTATTTCAAAGTGAAGCCTTTACTTGTGTATCACTCTG
AAACTCCCAGAGTATTCACCAAACACAATGTTCACAAGAAAAGATTGTGT
GTGATGTGGAAATCAAGTCAAAATGCATGGGTCACAAGGTCAATTTTCAA
AGATTGGGTTAATGATGTTTGGCCCAAGTGTTAAAAAATACCTTCAGGAT
AACAATTTGGGACTCAAGTGCCTCCTGGTACTGGACAATGCTCCTGCACA
TCCTCCAGACTTGGAAGACCAAATGTCTAGGGACTTCAAATTTTTAAAAG
TGAAGTTCTTGCCTCCTAACACCACTCCTCTTCTCCAGCCCATGGACCAG
CAGGTCATTTCTAACTTCAAGAAACTGTACACCAAAGCAGTGTTTCAGAA
GTGCTTTGAAATGACCTCAGACACTGAATTGACCCTTAGAGAGTTCTTGA
AGATTCACTTCAATATCTACAACTGCATAGGCCTTATAGGTAAGGCTAGG
GAGGGAGTGACTACCAGGACTTTGAACTCTGCTTGGAGACCACTGTGGCC
AGATTGTGTCCAACAGAGGGATTTTGAAGGATTTGCAGCTGACGACCCTG
TGCCTGTTGTGGAAGATATTGTGACATTGGGGAACAGCCTGGGGTTGGAG
GTGAGTGGTGAGGATATGGAAGAGTTGGTGGAGGACCACAGGGTAGAGCT
AACAACTGAAGAGCTGCAAGAGCTTCGAACAGCAACAGACCACAGCTCAG
GAACTTGCTTCACAGGAGGAGGGAGAGAGAGAGGAGGTGCCTTCTTCAGT
GATTAAGGAAATGTGTGGAATGTGGAATAGGTTACAAAGTTTTGTTGAAA
AACACCATCCTGACCAAGCTAAAACAAGCCATATCTGCAACATGTTTAGT
GACAAAACCTTGTCCCACTTCAGGGACATGTTAAAGAGGCGCCAGAAACA
GAGCACTCTGGACACTTATTTTTCTAGACAAGGTTCTAGTGACTCTCAAG
CTGGTCCTAGTGGCATTAAAAGAAAAAGAAGGGAAGTAACCCCAGAGAGG
GATTTGTTACCTGAAGTCCTTTTGGAGGGGGATTCCCCTTCCAAAAACTA
ACTCCTCTCTATTTCTTCCTCCCTATCTTCCAGAAGCAAGCATTAGTCTT
CAATAAAGGTATGTAATACTAATTTAATTGTTAAAGAAATTTTTTTGTGT
GAATATTTTTGTCTGGAACGGATTAATTGTATTTACATTAATTCTTATGG
GGAATATTAATTCGGTTAAAGGCCATTTCGGTTAAAGGCCTAGCTCCTGG
AATGGATTACGGCCGCTAACCGAGGGTCCACTGTATAATATTGTAAGTGC
TTGTGGAAGTGTATTTTTGGGGGTCTGAAACAGACTAACCTACGTGACAT
TATTTCTTAAGGAAGTAAATTCGTTCAGTAATGGCACTTGAGCAGGCTTC
TGGAATGAATTTTGCTCGTTAGGCGGGGGTCCACTGTATATATACAGTGG
ACCCTCGGTTAACGAATACCCCGGAAATCGTGCAATTATGTAAGTATAAT
TTTGTAAGTTCTTGTGGAAGTGTAGTTTTGGGGGTCTGAAATAGACTAAC
CTACATGACATTATTTCTTAAGGACGTAAATTCGTTCGGTAATGGCACTT
GAGCAGGCTTCTTCAATGAATTTTTTTCGTTAACCGAGGGTCCACTGTAA
ATAGTGTATCTCTGAATATAAGACTATTTTTCTAATAGTGGTTTAAATAA
CCTTTTGAGAGGAATGGTGAGAGGACCAGTAGGTTTTCAGATACAGCAGC
TAATCATGAATGTAAGTATTACCCTAGACTATAAGACCTTTAAGTAAAGT
TAACCCCCCACACTAGTACATTTAGGAGAACCTTGATGATAAAGTAAGGG
AAAATAACATAACATGGGGGCCTTGACCGGGAGAGTTATTTGACTGTTAA
AATAACTCAAAACATTCTGAAATATATGTACTGGTATGGGGTAACAGTGG
CATGTTTCTGTCAGGATAAAATTTACCTTGTAAAATTTACCAAGGTGGTG
TCAGTGGAAGGTTGTTTTCACATATTAGTTTACAGGTTGTTTTTCTCCAG
AGTGGGGATAAAGGTTGAGTAACACATTTTGTTTGTGGTTATGGTAAAGT
GCTATGTGCATATTTTACATTGAACTTGTTTTATTTTCTGTACCTGTGGG
AAAGGTTAGGTTAGTCAAAGGTTAGGAGGTTCAGAACAAGAACATGGGCA
GTACTTTAACATAACTAAAGCTGCACATTTTGTCCCTAAGTTTACAGAAA
GTGACCCAGACAGATATTTTTCTTTTTTTGAGAAGACTGCTTTGGAGCAA
GGATGGCCCAGACAGCAATGGGCTACCCTAGTTCGCACGCAGCTTGTAGG
TAAAGGTTTCCAGAGAGTAGAGACTCTGGAAGGGGGGGAACCAAACCCCA
AAGTTTGGGAGGAGAAGGCTAGGGAAACCCTGCCAGACCTTTTCCCTGTT
GGTGCCATCACAAGAAGTATGTCTCGTGACCTGGCTACCAGGGGTAATCC
TGATATTTCTCCTGAGGATGGTGAAGACTTAGGTTTGGAAATCCTATTTT
CTGATGTTGAACTGCAGTCAACAGAAGAAAAGGACGCCCCAACCAGAGTC
GAGCCAAATCAGTGCGTGGATCAGGGAAGTGGTGAGAAGGAGATTGGGCC
TACTATGATGCAATTAATTGCTGCACAGGGGAGTGATGACACTCTTAAAT
CAATCAGAGCCTCAGCTGTGACTGAGGAGGAATCTTTACGTTTAAGTAAA
TGTTTCTATTTCAGGAAAGGTATTTTAATGAAGAAGGCACCTGCGGTTGC
AGTACCAGTAGAAGGAGAGCAAAGTTTTCGTCACCAGGTTGTGGTGCCTG
AGCCTTATAGAAACCATGTTCTTAGCTTAGCACACGACACACCTCTAGGT
GGCCACCTAGGTATTGCTAAAACAGTATCTAGGGTTTCCAAGCACTTCTT
GTGGCCTCGGCTGTGGGAGAGGGTAGGAGAATATATAAAGACCTGTCATA
CCTGCCAGTTTATAGGAAAACCTAATCAGAGCATTAAACTGTTCCCCTTC
AGCCTATTTCAGCACCAGGTGAACCCTTCAGCAAGCAGGTAGTGGATGTA
GTTGGCCCGCTCCCAAAGACCAGAATGGGAAATAATTATTTACTTACGAT
TATTTGCTCCACTACCAGGTATCCCGGACAGGCCCCCATGTTATGTTATT
TTCCCTTACTTTATCATCAAGGTTCTCCTACATGTACTAGTGTGGGGGGT
TAACTTTACTTAAAGGTCTTATAGTCTAGGGTAATACTTACATTCATGAT
TAGCTGCTGTATCTGAAAACCTACTGGTCCTCTCACCATTCCTCTCAAAA
GGTTATTTAAACCACTATTAGAAAAATAGTCTTATATTCAGAGATACACT
ATTTATATATATATATATATATATATTTACAATAGTCAGATCTTATTCAT
AACATGACTCATAGCAGTCACATGTTACTAGCATCCCCAAACCACATGGT
ATGGTCCACCTCCACACTTAACACCCCATTTTCTCAACATCACTCCTACC
CTCAGTGTCTTGACACACTAGAACTCATAGGTTATGCTGGCTGCTTCAAT
TTAAACCATATCCCTCTTACCTATGGCACACCATTCTGCCCAGAAACAAA
TATATAAGATAAGAGAGAGCCACCAGTACTAGCTTCCTGCAGCCATCTTG
GGAAGAGAGAGAAAGAGGGAGGAGCTTCTCCCTCTTCAAAACACACAAAA
ACAAAAGACTGTCGACTTGCACACACTACACATGTACCCACAATAATAAT
AATCATACACCTTATTTACTTTTTACAAAAGACCTACTTTATAAACTACT
TATTTAAATGTGTGTACTTATAACCTATTATATTGAGAAAATCAGGTTAA
TTCAGCTTTTTTTTAAGTCATAAGGGTGGCCTGACCTCAAGACCTCATTA
AGCAAAATTGTGATCAATTCAATATAATTAGGTATTCATGTTACTTAATT
ACATCAATATATGTTGGGTCCTATAGCCCCATAACACCTACCAACCCAAT
AGAAGTCTCGCTCATAATCAACACCCTTAAAAACAATGCAGAAGACATAA
ACAGCTTACCACCTTTTATGTACAAAAAAGCTTCACAGGTACTGTCACCA
ATTATTGCAACACTCTTCAATAAATCCATTGAAACCTCTACCTTCCCAGC
AATTCTCAAAATAGCAAGGGTCACCCCAATCCACAAAGGAGGTGATCAAA
CAGACTTGAATAATTATAGACCAATATCTAATTTACCACTGCTTTCTAAA
ATCTACGAAAAATTAATTCATAGACAGATCTATTCCTACCTCGTCTCACA
CAACGTACTCAACCCCTGTCAGTTTGGATTCAGGACCAACAAGAGCACAA
ATGATGCCATTATACACATGCTAGAGTTAATATACACCACACTTAAGAAA
GAAGTCCCACTGGGAATCTTCACTGATCTACACAAAGCTTTTGATACAGT
CGACCATGATTTACTGCTCACAAAATTAGCACACTATGGTATAAGAGGGC
ACTCACTCAACTACCTAAAGTCATACCTTAGTAACAGAAGCCAATACGTG
TACACAAATGGAGCGAACTCTTCCACTCAACAAATTACAGTCGGAGTCCC
TCAAGGAAGTGTACTGGGTCCACTCCTATTCCTCATTTACATCAATGACC
TACCGAATGCATCACAACTACTCAAACCCATATTATTTGCAGATGACACA
ACGTATGTCTTCTCTCACCCAAATCCAGTCATACTGGCCAATACTGTTAA
TGCCGAATTACAGAAAATATCAACATGGATGATGACTAATAAGCTTACTC
TCAATACTGACAAGACTTACTTCATACAGTTTGGAAACAGAGCCACAAAT
GTTCCACTTAAAATAACGCTCAATAGTTCACCCATCACAAGACTCACAGA
GGGAAAATTCCTAGGAATCCACATTGACAGTAGTCTTAAGTTCCAAACAC
ACA
>LTR-89_CDe#LTR @cherax_destructor
TAGTAGTATTTTGTANCTTACCAACCGTTAGTGAGTCACAAGNNTTCCAC
GTGATCACTGACCGTTACTAGTCTTTCTGCTGACCTAGCATGTCATAG
>Gypsy-24_CDe#LTR/Gypsy @cherax_destructor
GTCACCCTTTGAATGCCGTGAGCATCCTCGCTCACTAGCATCAGTTCAAG
ACAGGATAGCAGAGAGCCAATCCACTCCACTGGATCATTCCCCTCCACCA
GTAGAGGAGAAAGATTTAGCTCCCACTGACTTCCCAGACGAGGTCCAACG
TTTGTTGAATCTGCTGATCAAACGCCGTAAAGCCATTGCCTTACCAGGTG
AGAAGATGGGTATAATGAACTTATTGTCCCATCGTATCCCACTTAAACCT
GGTACTAGACTAATTTATATACCTGCGTACAGAATGCCTCATTCACAAGT
TGCTGTTGCAGATGAATTGATCAATCAGATGCTTGATGATGGTGTTATCG
CACCTAGCAATTCACCCTGGAATGTGCCCCTGATCTTAGTACTTAAGAAG
GAAGGTACTTGGCACCCAGTGATTGATTTTAGGAAGTTAAATGTGAAAAC
AATTCAGATCGCTTCCCACTGCCTGTACTTGGTGCCCTTTTATGTAATAT
CGGAGATAACAAAGTCTTCTCGACCCTAGATTTGTTACAATGGACAAGGA
CAGCCAAGAGCTAACCGCATTCTCCACTCCAACAGGCCATTATCACTTCC
TCCATATGGCTTTCAGTTTACGCTCTTCACCTATCATATTCTCGAGGCTA
ATGACTAATATCTTTAGAGGCCTCATAGGTAACGCACTTATGGTGTACTT
AGATGATGTGATTGTCATGTCAGAAGACGTGGATACGCTTACCAAGTACC
ACTTGACGTGGTACTGGTAAGCTTGAAGAAGCCAATTTAAAGATCAAACT
GTCTAAATGTCAATTTTTCAAATCAGAAATCAAGTTTCTTGGTCACGTGG
TCACTCCTAGAGGGGTTACAACTGACCAAAGTAAAGTAACTTATGGCTGA
TGCCATAAGATCGTTTGTGGGCAGGTTTTTATAGATCTTTCATTGCTAAT
TTTTCTTCCAAAGCAGCTCCTCTAACTGAGTTGCTTAAGAAAGATGCTCC
ATTCATTTGGACCTTCTGTCAAGAAAGAGCATTTCAAACTCTCAAAGAAA
AGCTAACATCTGCTCCAATATTGAAATTTCCAGATTTTTCTAAGCCTTTC
TACCTAACAACTGATGCTAGTTCAATTAGCATAGGTGCCGTACTAGCTCA
GAAGATCGGTAGCAAGTACGACGCTGTTGCATTTGCTACCCAAGTCCTTA
TAAAGTCTGAACGTAATTATACAGTAACTGAGCAAGAAGCCTTAGTGATA
GTATGGTCTTGACAGACCATGCCCCACTGATACCTTTATTCCAGAACAAA
CAACCTACTGGAAGACTAGCCAGATGGTCTTTGACTATCCAAGAGTTCAA
TCCTACCTTTGAACACTTACCTGGCAAGTCAAATGTAGTTGCAGATCCTC
CATTTAGTACCTAGGATGTAAAGAATGCTCAAAGAACAGATCCCATGTGG
TCTGGTGTGATTTGATTCCTGCTCCAGGAAGATCTTATTCTTACTGTGAA
GCCACCAGCACCCATCAGTGACTTTGTCATGAACCAAGAATTACTGTATC
GAACAGCCGAGCTGGGTACTTCTAGTAGAAGGGTATACCAGTTAGTAATT
CCACAGTCCCTAGTGAATGTAGCCTTACAGCTAGTTCACGATGTTCCAGG
TGTTGCGCACACTGGTATGGATCATTCTGCAAAACAAGCCAGATTGAAAT
ACTTTTGGCCTCATATGGCAACTGATATTACTGAGTATGTTAAGAAATGT
AGTGTCTGCATGAAGCATAAAGGTCCTAACCCAATCCAGGTGTATCCAAC
TACTAGCAAACCATGGGAAAAAGTTGTGCTAGATTTGTTAACTAATTTCC
AATGTTCCCTCTAGGGCAACAAACATCTGTGTGTTATGGTAGATCATTTT
GCCAGATATTGTGAGTTAGTTCCTATTGCAGATAAGACTGCCGAGACAAT
AGCTAAAGCATTTAAAGAACGTATAATCTGCAGACATAAAACTCCTAAGT
CCCTAGTAACAGATAATGGAGGTGAATTCTGTAATGAGATTCTTGAAAAT
TTGTGTACCTTGTACAATATCTCTAAATCGACAATTGTTCCTCACCATCC
TGCCAGTAATGGTATAGCAGAAAAAAACTAATAAGAAAGTACTTGATATC
TTGAGAGCCACTAATGCAACCTGGGATGAAGTTATACCTGGTGTTCAGTG
TGCAATAAATTCTGCTTACAATGCTTCAATAGGTGACACTCTACATTATG
TATTGTACGGTGTCGATAAGCATTTGCCTTATGAGTTGTTATATTCTAAT
CCGAAACCAAATTACAATCCTGATGACTTCATAGCAACTCGTACCAGCCA
AGCTCAAAGTGTTTTCAGAAGAATCCGTGAAACACTTCATAAATCAACAG
CAGAATTTACAAGAGTCACTAATATTTGAGCAAAACCGACCAAAGTTAAA
GTAGGTTCGAGAGTTATGCTGACTAACTTTAACAAAACATCTGCAATGCC
TAAGCTCGACCAAAAGTTTGTTGGTCCTTATCGAGTAGTTGAACATATCA
GTGGAAATAAGTATAAGGTTAGAGAAATCAGTATGGGTCAGTATAAAGAA
TCGCATTTAGATCATATGAAGTTAGTATGCGATGAGGACGAGGTCCTTGA
CAACCAGACAAATGAGACAGACTATGACAATCCTCCTGATGCTGTACCCT
CTACCTTTAATAATCATTCAGACGATCAACCTGAATGTCGTTATTCCCTA
CGTACACACAAACATTGAGAAATCCTCAAGTATCATTTGTAAATACCAAT
TTAGATCTTCCTCAACCACAAATTGAGTTACCCATTACAACAGAGTTTGA
TCCTCCCAGAGGTGATATTCTGCATATGTCAATCTCACTGTAGCAGAGTT
GGGGTTAAATGTAAATAACCTGTATAGGTGAATAATATAGTTTAACTTGT
ATTTCAACTGTCTGCTAAAATATCAACTTGGTATTATCCAAGAATTTTTT
TTTGTGTGTGTTCATGTTCTCTTCGAATTCTGAGATTTAATAGTAAGATT
TGAGTGCACCAAGTCTGCCTTATCTGTTAAACACTTCCTTCTTTGTAAAC
ATATTTCCTCAGAATCCGTAGATCACATGAATACAGATCGATTGATTATT
TTTTTAATCTCTTTTATTGTACTATTCCATCGTTGAGCCTATTAATTCCT
ATGAATTGTGATATATCATACCTTGTAATGCATTACAATAAGATCCATTA
CATTGATTTCCATCCTGATAATATCCTTATGTATAGTTATAATGTTCAAC
TGTTGTGTGCTTTGACATTGTATAGAATCAGCCCAGAGCCGTACACCTGT
CACCTCTAGTTTGTAATAGCTGTATGTCGGAATGCCATACATAACATGGC
CGAGCTGTCAG
>LTR-90_CDe#LTR @cherax_destructor
TAGGACAAAATACTTTTATAAACNCAAAAACAAAGAACTGCAATTTATCG
TTAGGAAAGGTTCATGTANGTGCCACATATAGAAACCTCAGAGTCTCGTA
TAAAAAATTTAATGGAAAAGCTATGAGCAATTTAACT
>LTR-91_CDe#LTR @cherax_destructor
TGACATTATCACATGATCAAGTAACACCTGACATTATCACATGATCAAAT
AACAACTGACATTATCACATGATCAAGTAACACCTGACATTATCACATGA
TCAAGTNACACCTGAGCATTATCACATGATCAAGTAACACCTGGGCATTA
TCACATGATCAAGTAACACCTGACATTATCACATGATNAAGTAACACCTG
ACATTATCACATGATCAAGTNACACCTGACATTATCACACGATCAAGTAA
CACCTGACATTATCANATGATCAAGTA
>LTR-92_CDe#LTR @cherax_destructor
TCACCATTATACNGTCTCNAATTTCACCATTATACTGTCTCAAATTTCAC
CATTATACTGTCTCAAATTTCACCATTATACTGTCTCAAATTTCACCATT
ATACTGTCTCAAATTTCACCATTATACTGTGTT
>LTR-93_CDe#LTR @cherax_destructor
CTGTACATAACCTGCTTCACACTGTACATAACTTGCTTCACACTGTACAT
AACCTGCTTCACACTGTACATAACCTGCTTCACACTNTACATAACTTGCT
TCACACTGTACATAACNTGCTTCACACTGTACATAANNTGCNTCACACTG
TACATANCCTGCTTCACACTGTACATAACNTGCTTCACTCTGTATATAAC
CTGCTTCACACTGTACATAACTTGCTTCA
>CR1-7_CDe#LINE/CR1 @cherax_destructor
CACACATACCTCACAGGGAGGCAACAACGGGTCAAGGTGCGTGATGAGGT
ATCACAGTGGGCGCCTGTGACGAGCGGCGTACCGCAGGGGTCACTCCTAG
GACCAGTGTTATTCTTGGTATATGTAAACGACATGACGGATGGGATAGAC
TCAGAAGTGTCTCTGTTCGCAGATGATGTGAAATTAATGAGGAGAATCAC
ATCGGAAGAGGACCAAGCAGGACTTCAAACAGACCTGGACAAGCTTGACA
TCTGGTCTAGCAACTGGCTTCTCGAATTCAATCCCACCAAATGCAAAGTC
ATGAAGATCGGAGAAGGACAAAGAAGACCGCTGACAGAGTACAGGCTAGG
TGGACAAGGGCTACAAACCTCGGCAAAGGAGAAAGACCTAGGGGTGAGTA
TAACGCCAAGTACGTCTCCGGAGGCACACATCAACCAGATAACTGCGGCA
GCATATGGGCGACTGGCAAACCTAAGATTAGCGTTCCGTTACCTAAACAA
GGAATCGTTCAAGACACTGTACACCGTGTACGTCAGGCCCATACTAGAAG
ATGCAGCACCAGTCTGGAACCCACACCTGGTCAAGCACGTAAAGAAACTA
GAGAAAGTGCAAAGGTTTGCGACAAGGCTAGTTCCACAACTCAGGGGTCT
GTCCTATGAAGAAAGGTTGAGGGAAATAGGACTAACAACACTGGAGGAAA
GAAGGGTCAGAGGAGACATGATAACGACATACAAAATACTGCGGGGAATC
GACAAGGTAGACAGGGACAGGATGTTCCAGAGAGGGAACACAGATGTTAG
GAAGCATTTCTTCAGCCACAGAGTAGTCAGGAAGTGGAATAGTCTAGAGA
AAGATATAGTGGAGGCAGGAACCATACATAGTTTTAAGACGAGGTATGAT
AGAGCTCATGGAGCAGGGAGAGCAGAGACCCAGTAGCGGACAGCGAAGAG
GCGAGGCCAGGAGCTGAGTCTCGACCTCTGCAACCACAATTAGGTGAGTA

>LTR-94_CDe#LTR @cherax_destructor
TGTACAGTGGACCCCCGAGTTTCATAAAAACATCACTCTTGAAGTCTGCT
CAAGTGCCATTACCGAACGAATTTACCCCATTAAGAAAAAATGTCACGTA
GGTTAGTCTATTTCAGACCCCAAAAATACTTTTCCACAAGCACTTACAAT
ATTATACTTACATAAATGTACGATTTCCGGGGTTTACGAAACTCGGGGTC
CA
>LTR-95_CDe#LTR @cherax_destructor
TATATACGTATAGTATATATATGTATTATATATATATATATATATATATA
TATATATATATATATATATATATATATATATATATATATATATATATATG
CAAAAAGATCACAGTAAACAGGTGATATCAAAATATGCAAAACAACCACT
ATGAAAAAATAGAAGAATTCCAAGCGCTTTCGTGACTACTCACATTATCA

>LINE-1_CDe#LINE @cherax_destructor
TACACTTACCTTGGAGGAGATGGTGGCATAGGGCAGTGCTCTTGTCAGTG
TCCCTATAATCCTCAAACAACATTGTAGGAGTTACGTTTCTTGTCGTCAT
TTTCTATCGATTAATCGCTTAACTTTAGAATTAAAATTAGAATTTTTTAT
TTCATTGCAAGTTTGCATAGATATTTTGTAATTACAATCATAAACAGCCC
ACTGGGAAGAGGTATTTCATTGCAACAGAATATGAACTCAAAACATTCCT
GAGTGAGGCTGGGTTAACAGAATTAGAATAATATGTAGTAAACCCACTGT
CCACGATTAGTGTTATGAATCATCTATAAATTTTGTTCCCCCAAAATTCT
AATACCCTCTTACCATTAAATTTTCACTTTTATATCCAACTACCATTCTA
CCTCATTGTCTTAATTCTACCTCATAGTCTTAATTTGTATTTAATAACTA
CAAAATTCCCTTATTATTCAAGCTTTATTGCCCAATTTTTTATTTTAAAA
TTATTATTACCCCATTTTATTATACTTCATTGCTCAATCTTATTTTATAC
CTTTATTTTTATTAACCTATCATTGCCAAAGATCCAAGCTTCCATATACA
GCTACAACATCATTGCTCTATCTTAACCAATTAAACTTTTTAATAACCTG
TGGCAAATATCCCATTTTACTTATTTTAATATCTACTGTATACCATTCTT
TGCCCCTCTTTATTTTTTTATTATACTTTTATATAAACCTGTATTATACC
TTTATATCTATTGCAACTATTCTCTAGTGCAATTACAAGTAACAGTCTGG
TGCTACTTTACTCTATAACTATCTTATAACTACCTTATTATCTTTTTAAT
ATCATAGGTAATATCTAGTTTACCTAATTACATTCTAGCTTATTAAATAA
CCAACACCAAACTCACTGGTGCTACCCAATTTTGTAATTTAAACTTAATA
GTTTATATCTAAATTTTTAATTTTTACTGTACTTTATTTCATTCTAGCTT
AATACATAACCAATACCAAACTCATTGGTGCTACCTTATTTTTAATAATT
GTATCTTATTAGTTTATATCTAAATTTTTATTTCATACTATAGTTATACC
AACGCTCTTATATGGGTGTGAAGCATGGGTGATGAATATTGCAACGAGGA
GAAGGCTGGAGGCAGTGGAGATGTCGTGTCTGAGGTCAATGTGTGGTGTG
AATATAATGCAGAGAATTCGGAGTTTGGAAATTAGGAGGAGGTGCGGGAT
TACCAAAACGATTGTCCAGAGAGCTGAGGAGGGGTTGTTGAGGTGGTTTG
GACATGTAGAGAGAATGGAACGAGACAGAGTGACTTCGAGAGTGTATAAA
TCTGTAGTGGAGGGAAGGCGGGGTAGGGGTCAGCCTAGGAAAGGTTGGAG
GGAGGGGGTAAAGGAAGTTTTGTGTGCGAGGGGCTTGGACTTCCAGCAAG
CATGTGTGAGCGTATTTGATAGGAGTGAATGGAGGCACATGGTTTTTAAT
ACTTGACGTGCTGTTGGAGTGTGAGCAAAGTAACATTTATGAAGGGATTC
AGGGAAACTGGAAGGCCGGACTTGAGTTCTGGAGATGGGAAGTACAGTGC
CGGCACTCTGAAGGAGGGGTGTTAATGTTGCAGTTTTATAACTGTAGTGT
AAAGCACCCCTCTGGCAAGACAGTGATGGAGTGAATGATGATGAAAGTTT
TTCTTTTTCGGGCCACCCTGCCTTGGTGGGAATCGGCCGATGTGTTAATA
AAATAAAAATAAAAACTAGCTTAATACATACTCAATACCAAGTCCATTAT
GTTTATATGTTACTATACTCTATTTGACCAATGTGCATTAGTTATATACT
TATCAAAATATCCCCTGTACTATAACTCACCACACTATACATGATATAAC
AAAATTACTATTTAACCTAAATGATGAATGATCACGTCGACCCTGATCTA
AACCTATTTAATCAAACACCCATTCAAAATTTACTGGAAAATAACTGCCT
CTACTACACAGCATCACAAGCCCACACTGTCCTAAACACTACTAAAAGTA
TAACAGTTCTTAACTACAACGTCCGATCCTTAAGCAAACACTATGATGAC
CTCCTTGCCCTCCTTGGTTCCCTAAAGACAACCTTCACATGTATTGTAAT
TACTGAAACCTGGCTTAAGCAGGATACAGTAGATATCTACTCGCTACCAG
GATACAG
>LTR-96_CDe#LTR @cherax_destructor
TACGATGATGTCCTACAGTGACTACGATGATGTCCTACAGTGACTACGAT
GATATCCTACAGTGACTACGATGATATNCTACAGTGACTACGATGATATC
CTACAGTGACTACGATGATGTCCTACAGTGACTACGATGATGTCCTACAG
TGACTACGATGATATCCTACAGTGACTACGATGATATCCTACAGTGACTA
CGATGATATNCTACAGTGACTACGATGATATCCTACAGTGACTACGATGA
TGTCCTGGTCGAGTGACNACGATGATGTCCCTACAGATGAACTACGATAG
ATGATCCTACAGTGACTACATGATATCCTACAGTGACTACGATGATATCC
TACAGTGACNACGATGATGTACCTACAGTGACTACGATGATGTCCTACAG
TGACTACGATGATATCCTACAGTGACTACGATGANATNCTACANCCTTGA
CTACGATGGTGTCCTACANTGACTACGATGATGTCCTACAGTGACTACGA
TGATATCCTACAGTGACTACGATGATATCCTACAGTGACTACGATGATAT
CCTACAGTGACTACGATGATATCCTACA
>RTE-6_CDe#LINE/RTE @cherax_destructor
GGTTACTGAAAGCAGTGAAAAGTTTTTACGAGGATAGTGAGGCTCAGGTT
AGATTATGTAGGAGAGAGGGAGATTATTTCTATTGCGACCCCAGAATGGG
CCCCAATGTATATACATGTTTATGATATATTTTATGTATATTTCCATTTT
CTATAATTTTATATTGCTGATATTTTCGATAATAGCTAAATCTTTAATAT
CTTGCTTTATAATATTATTTGACATTATTTGACTTAGCTATTTTCATTAG
GTAGGATGTAACATTATATATTGTGCTCATGTTTGTAGTAGCTGCCTTGG
AGTTGGCAAACTACCGCTTACGACATTTCGCTTGTTATGTTGCCGGTGCC
TAGTTGCTGGGAGGCAGATACGTGATTCCACCTGAGGTGGGTGGCTGCTT
CTCCTTGCTCCAGAGCACTACGCAGCTGGACATCGTTGAGTCAACACCTC
GCTCCTGTCTACTTCTTTTCTCGCCATTTAGACTCTGTTTGGGTAGAGTA
TGTATTCGGTGGTGAGACGAAACATACTTCTCAGGACTCTGTGTAACTCT
GTTCACTTAGGATATACTAGACAGTGATTTTCGACGTTTTTCTAGGTTGT
GTCACATTGACACTGAGATAACTCATGTCTCTAGCTATAGCTCTGGACCT
AATTCTATAAGGCATCTGTGCACCGCCACAGTCTGGGATTGTTTATGCTG
AACTTAGATTCAGTAGTAAGGGAGTTTTGTGACTATTTTGGAGGATCTAC
TGATGGTCCCCAGTTAGGGTCGATTTTCTATCTCCTGGTTCCTGACGCTG
TGTTGCTGTTGCTTGTTATATTGCTGTTCTGCGAATTGGTCATTTTACTG
GTCAATCAAGCTGTTCTGATTGTCAGTTTGTTAGAGAAGCTAGCTTATGA
GAAGTTCAGTCGGACACTGGTTGAGTCGAGTCTTAAGAGTTACCTGGAGC
TCACTCATACACACATATATTCTTATTTGCATATAACTGTATTATTGTAA
TTACTGACATTGTACCTGATGGTACTTCAGAGTCATTTGGATATATGTGC
CCTCAGCACAGCATTATGGTATATGAGAGCAGTGTAGGAGCTAACCTCCT
AATTAACCTCCTAATTCATAACTTAATGAACATCCTGATCATATGTACAT
TTATTTACTTTGAAACCCTAGACACAAACTTTGTTAATATACATATTAAA
TTTTATGCTTTGGTTAGTACCCTATCAGTTGTAATCCTTGTGAGGAATAC
TGAAAATGTTGGATAACTGGACCAGGATACTGACTTTGTTGCAAAAGCCC
AGTAACAGGCTGGATGCTAGAAGGGCTATCCTTTCTAGTGTTCACTGGAG
ATGTCTATTACTAATAGATATCGTGTCATTTTGTAACAATTTCCCAGTAA
AAGTAGGCCTTAGATGTCACCATGGTTGTTCAATATATTTATAGATGGGG
TTGTAAAAGAAGTGATTGTTCGGGTGTTGGCAAGAGGTGTGGGGTTAAAA
GATAAAGAATCTAACACAAAGTGAGAGTTGTCACAGTTGCTCTTTGCTGA
TGATACTGAGTTTGGTAGGGTATGTGAGAGAAGAAAATTAAAAGTGAATA
TAGGAAAGAGTAAGGTTATAAGGATTACAAAAAAATTAGGTAACGAAAGA
TTGGATATCAGATTGGAGGGAGAGAGTATGGAAGAGGTGAATGTATTCAG
ATATTTAGGAGTGGACGTGTCAGCAGATGGGTCTATGAAAGATGAGGTGA
ACCATAGAATTGACGAGGGGAAAAAGGTGACTGGTGCACTGAGGAGTCTG
TGGAGACAAAGAACTTTGTCCATGGAAGCAAAGAGGGGAATGTATGAGAG
TATAGTTATACCAACGCTCTTATATGGGTGCGAAGCATGGGTGGTGAATG
TTGCAACAAGGAGAAGGCTGGAGGCAGTGAAGATGTCATGTCTGAGGGTG
ATGTGTGGTGTGAATATAATGCAGAGAATCCACAGCCTGAAGATTATTGG
GAGAAATGGGGTTTCTAAAAGTAATATCCAGAGGGCAGAGGAAGGGCTGT
TGAGGTGGTTTGGACATTTAGAGAGGATGGAACAAAATAGAATTACTTGG
AGGGCATATAAATCTGCTTTGGAGGAAGATGAGGTAAGGGTCATCCTAGG
AAAGGTTGGAGGGATGGGGTAAAGGAGGTTTTGTGTGCAAGGGGCTTGGA
GTTCCAGCAAGCATGCATGTGCATGTTAGATAGGAATGAGTGGAGATAAA
TGGTTTTTATGACTTGACATGCTGTTGGAGTGTGAGCAAAGTAACATGAA
GGGATTCATGGAAACTGGTTAGCCAGACTTGAATCCAGGAGGTGGAAAGT
ACAGTGCCTGCATTCTGAAGAAGGGTTTGTGATGTTGCAGTTTTGTTAAC
TGTAATGTAGGCATTTCTCTAGCAAGACAGTGATGTAGTGAGAGATGATG
AAAGTATTTCTTCTTTTTCGAGTCACCCTACCTTGGTGGGGGAAATAACC
GATGTGTTTATATATATATATATATATATATATATATATATATATATATA
AAATATATATATATATATATATATATATATTATGAACACAGGTAATAAGA
GCCTGTTAACCTGGTCGTAATGGGTCTTGGAGCGAAAATAAACACAGCAA
TAGTCTTTAACTTGTATTTTCCTTCAGTTAGATACAGCTATGTACACTAT
GTACATGGAGTAGAAATATAAGTGTACCACACGGTGTTTAAAGGCAAAGA
CAGAACCAGAGAGACAGCACCGTTCTTCAACCAGCTAGAGGCAAGCCTGG
CAAGGGCTCACTGCAAGTGAAACCACATCGCCTCAGCCCTTGGCAGGCCC
GCCTGTGATTGGTTAATGAACCAAGGTACTGATTTAACGATGGGTACCCT
TACCGTTAAACCCTTAGCACCTGGTTTGCTGGTTGGGAAGCAGTCTATAT
GGGAGTGTGCACGGCTCCGAATAAAGTGTAACATACTCTTTGCATGCCAC
AATATATATATATATATATATATATATATATATATATATATATATATATA
TATATATATATATATTTTATAGGTAGTAGGTTGGTAGACACAACCACCCA
GGGAGGTACTACCGTCCTGCCAGGTGACTGTGAAACAGAAACCTGAAACT
GTTTTACATGATGGTAGGATTGCTGGTGTCTTTTTTCTGTCTCATAAACA
CGCTGGATAACAGGTATATCTAGCTACTTCTACTTACACTTTGGGTCACA
CTACACTGGCATACACATGCATATATATACATACACACATCTAGGTTTTT
CTTCTTTTCTTAATAGCTCTTGTTCTTTTTATTTTCTCTATTGTCCATGG
GGAAGGGGAAAAAGAATCTTTCCTCCGTAAGCCATGCGTGTCGTATGAGG
CGACTAAAATGCCGGGAGCAATGGGCTAGTAACCCCTTCTCCTGTACAAA
TCTACTAAAAAGAGAAGAAGAAAAACTTTATAAAACTGGGTTGTCTGAAT
GTGCGTGGATGTAGTGCGGATGATAAGAAAGAGATGATTGCCGATGTTAT
GAATGAAAAGAAGTTGGATGTCCTGGCCCTAAGCGAAACAAAGCTGAAGG
GGTAGGCGAGTTTCAGTGGGGAGAAATAAATGGGATTAAGTCAGGTGTAT
CTGAGAGAGTTAGAGCTAAGGAAGGGGTAGCAATAATGTTGAAGGATCAG
TTATGGAAGGAAAAGAGGGAATATGAATGTGTAAATTCAAGGATTATGTG
GATTAAAATAAGGGTCGGATGCGAAAAGTGGGTCATAATAAGCGTGTATG
CACCTGGAGAAGAGAGGAGTGTAGAGGAGAGAGAGATTTTGGGAGATGTT
AAGCGAATGTATAGGAACTTTTGAACCAAATGAGAGAGTAATTGTGGTAG
GGGACCTAAATGCTAAAGTGGGAGAAACATGCAGAGAGGGTGTAGTAGGT
AAGTTTGGGGTGCCAGGTGTAAATGATAATGGGAGCCCTTTGATTGAACT
TTGTATAGAAAGGGGTTTAGTTATAGGTAATACATATTTTAAGAAAAAGA
GGATAAATAAGTATACAAGATATGATGTAGGGCGTAATGACAGTAGTTTG
TTGGACTATGTATTTATAGATAAAAGACTGTTGAGTAGACTTCAGGATGT
ACATGTTTATAGAGGGGCCACAGATATATCAGATCACTTTTTAGTTATAG
CTACAGTGGAAGTAAAAGGTAGATGGGATACAAGGAAAATAGAATCAGTA
AGTAAGAGAGAGGTGAAGGTTTATAAACTAAAAGAGGAGGCAGTTAGGGT
AAGATATAAACAACTATTGGAGGATAGATGGGCTAGTGAGAGTGTAGGCA
ATGGGGTCGAAAATGTATGGGGTAGATTTAAAAATGTAGTGTTAGAGTGT
TCAGCAGAAGTTTGTGGTTACAGGCGAGTGGGTGCGGGAGGGAAGAGGAG
CGATTGGTGGAATGATGATGTAAAGAGAGTAGTAAGGGAGAAAAAGTTAG
CATATGAGAGGTTTTTACAAAGTAGAAGTGATGCAAGGAGGGAAGAGTAT
ATGGAGAGAAAAAGAGAGGTTAAAAGAGTGGTGAAGCAATGTAAAAGAGA
GCAGATGAGAGAGTGGGTGAGATGTTATCAGCAAATTTTGTTGAAAATAA
GAAAAAGTTTTGGAATGAGATTAATAAGTTGAGGAAGCCTAGAGAACAAA
TGGATTTGACAGTTAAAAATAGGAGAGGAGAGTTATTAAATGGAGAGTTA
GAGGTATCGGGAAGATGGAGAGAATATTTTGAGGATTTGTTAAATGTTGA
TGAAGACAGGGAAGCTGTGATTTCGTGTGTAGGGCAAGGAGGAATAACAT
CTTGTAGGAGTGTGGAAGAGCCAGTTGTGGGTTTAGGGGGAAATTCATGA
GGCAGTGGGTAGAATGAAAGGGGTAAGGCAGCTGGGATTGATGGGATAAA
GATAGAAATGTTAAAAGCAGGTGGGGATATAGTTTTGGAGTGGTTGGTGC
TATTATTTAATAAATGTATAAAAGAGGGGAAGGTACCTAGGGATTGGCAG
AGAGCGTGTATTGTTCCTTTGTATAAAGGCAAAGGGGACAAAAGAGTGCA
AAAATTATAGGGGCATAAGTCTGTTGAGTGTACCTGGTAAAGTGTATGGT
AGAGTTATTATTGAAATAATTAAGAGTAAGACAGAAAGCAGGATAGCAGA
TGAACAAGGGGCTTTAGGAAAGGTAGGGG
>LTR-97_CDe#LTR @cherax_destructor
TGGTTTTTCATGTTTTGACTTGCATTAGTGTGAGCAGTGTAACATTTATG
AAGAGATTCAGGGAAACCAGTTACCTAGACTTGATTCTTAAAGGTGAAAA
CTACAGTGACTACATGATGGAGAGATGGAGATGTTGCAGCTCAGAAGGTC
ATTTGAACTGTGTTGCCTGTGTACTGCTGGAAAGACAGTTTTTGAATGAA
TGAGAGTGAATGTGTTGTTTTTGGGTCACCCTACCTTGGTGGGAGACTGC
TCATGTGTTAAAAAAATAATAGAAAGANAGCAAAAATCATTAATTGATGT
TTCTTCTTGTTTAGGTATCTGGGATTGTAGGGAGAGCAGACCTGCTTTGT
GCCCTCTTCGTATTTGTAGCTCTTCTGAGTTATGTTAGA
>LTR-98_CDe#LTR @cherax_destructor
GCTGTGAAGGGAATGTCTGATGATATTTCTAACAAGGCACAGAACTGCTT
TCGGTATGTACTCTCTATGCAAAAACAAGTTTTTTAATTATTGATTGTTA
TGTGGAGAGCAGCAGAGCTGTGGCTAATGAGTATACCAGTAATTTAGTAT
TTTAATGCAGATTTTATGAAAGGTGAGCTGTAGTGAACTGTTAAGAAATT
CCTGGCTTGACTCAGCATAAGACCTTTTTCCTTAAAGTGTTGAGGAGGCT
GGGATACTGTAAATACCTTAACAAATGATTCTCATCTGTCTTCTGTGTAA
AAATACTAAATGAAAATATATTTAGAAATTCAGTTATCTTTTATTATATG
AAAAAAATGTTTTTGTAAAAATGGTGTTTAGTTGCAAGAAAAGAATTGAG
TAATAATAAATTAGTTTAGTTTAATAGTATGATTTTGTTATTGCCAAACA
TTGCGTAAAGAGTTGTTATTCAATCTCTGTTTTCATTGGAGTTACTGTGT
TCATCTTTGTTATAAAGTAAATTAGGATTAACCTTGGCATCTGAAGCAGG
TGCTGGTGTTAAGAGGAAGAAACCAAAAATATCAGTTGTTAGGGATGAGG
TTGATGCTCTCATCAATTACATTAATGTCTCAGATGTCTGCAGGTCTGTT
ATACAGTAGACCTTTTGGTGCCTTCTAGGCAGGTCCTACTCACACTCAAC
CATTACATAGGAAGATACAAATAGACCACTGCAGTAAGCTTATTGGCCCA
TACTAAAAATATTCTACTCAGACCCAGCCTTTACAAAAGGAAGAGCACTG
CTGTAGGCATGCTGGCCCTTGCTAAGCTAGTTCTTCTCTCACCCAACCAT
TACATAAAACCATACAAATGGAGCACTGCAGTAGGCCTACTAGATCAAAC
TAAACAGATCCTACCCATACCCAACCTTTACAGAATAGGGGAGTCTGCAG
ACAGCCAAGCAGGGCTTGATCACACCCAACTATTGCATAAGAATAGACTT
GCAATGCAGTAGGCCTACTAGCCTATGTTAAGTAGATCCTACCCACTCCC
TCCCCATTACAGAAGAGGGGGAATATTGCATTAGGCCTAATGGCCCTTTT
TAGGCAGTTCCTAATCACAATTATTACATAAGAATGAAGGAGCACTGCAG
TGTCGGGGAAACTCATTGAGCACTGCTGTGTGTCTACTGGCTCATGCTAG
GCAGGCCATACATCCTCACACACGACTAGATCCAACACATGTTTGTTTAG
TAGAAATTGATAAGAAATGGAGATTTATTATTTACTGCATTTTGTTTCTC
AGCACAGATATTCACCTCTAACAGAACTAGGGAAAAAATTGCGGGATGGG
CAGGTGACACCCTCTGTCTCTTCTCCTTAATCTGGCTTACTGTATTTATC
CTCTCTCCCACACATTTATATTCAACATTCTTCCCTACTCCTTAAAAACA
AAACAAAAAATATTTATTTGCATTTTCCTATGTATAACCAAATACAGTGG
TACCTCGAGTTATGAGCAAAATTCGTTCCAGACGGCTATTCAAGTGCCGA
TACCGAAGGAATTTTTTCCCATAAGAAATAATGAAAATTAGATTAATCCA
TTTCAGATCCCCAAAAATACACTTACAAAAGCACCTACAAAAATACACTT
ACATAATTGTTCGAGTTGGGAGCTGCTCGTAAGTAGTGGTACCACTGTAT
TTGCATCTCATATTAATTACAGTGGACCCTCGAGTTTCATGATTAATCCG
TTCCAGAGAGTCTGCTGAAGGGTGAAATTCACGAATGGTGAAACCATTTT
CCCCATAAGATATAATGTAAACATAATTAACCCTTTGACTGTTTTGGCCA
TATATATACGTCTTACAAGCCAGTGTTTCGGACGTATATACGTACTATAC
TCAAAAACTCTAGCGGCTTCAAATCAAGTGGGAGAAAGCTGGTAGGCCCA
CAAATAACAAAAAAGGCACAATACTGTGACTGGAACAATACACAAATAAC
CTGCATATAGAAGAGAGGAGCTTACGATGATGTTTCGGTCCGACTTGGAC
CATTTACAAAGTCACACTAACAAAAAACAAGGGAGGGAGGGAGTTTATAT
AGGCAGCCGAGAGGGGCGGGAACAAGAGAAAGTGGTGGAGGAGTAATGGT
GGTAGTAGTAGTAGTACAGTGGGCCCTCGGTTTTTGTTCACCTCCAAACT
CAAACAATTATGTAAGTGTATTTTCATAAGTGCTTTTGTAAGTGTATTTT
TGGGGGTCTGAAATGACTAATCTAATTTACATTTGTCCTTATGGGTACAG
ATTCGTTCGGTAACGGCACTCAAACAGCATTCTGGAAAGAATTTTCAACG
AAAACCGAGGGTCCACTGTAGTGGAGTCAGTCAAATACATGTACAGTAGA
CCCACGAGTAACGAGCAAAATTCATTCCAGAAGCCTGCTCAAGTGCCATT
ACCGAACGAATTTACTCCCTTAAGAAATAATGTTAAGTAGGTTAGTCCAT
TTCAGGCCCCCAAAAATACACTTACAAAAGCACTTACAATATTATACTTA
CATAATTGTATGATTTCCGGGGTGCTCATTACTCGGGGGTCCACTGTACT
AAGAAAGAGGAGCACTGCAAGGGAGCTAGTGGCCCATATAAGGTAGGGGC
AAGAACACAGAGGGGGTAAAAGGAGATAATAATGAACAATATAAACAAGT
CAAAAGAAAGAAAAAACAGAGGAGAAAGAAGAAAGAGGAAAGGGGAAGAG
AGGGAAGGGAAAAAAGAATCAGGTTAAGTCACGGGTGTTCTGAAGTTTGG
AGCATTTAACAATGTAATGGGAAAGGAAAGCATCAACAGAGACAAAGACC
AGGACTCAGATTCATACAAGGAAAGTTGTGTATAAGGGAGGATTCAACAA
GACGACGACTGTGAAAGTTGGACGTATGGTAAACAGTTTTAGCAGAAGAC
CAATCAATAGGTGGAGGCAAGTGGTTTTTCATGTTTTGACTGTGAAAGTT
GGACGTATGGTAAACAGTTTTAGCAGAAGACCAATCAATAGGTGGAGGCA
AG
>LTR-99_CDe#LTR @cherax_destructor
TCAGGCAACTGGACGTCACTAGGGGACAACTTTCAACTGAGTCCCTGACA
TCATTTGTGACATTGTGGAAGTTTGGAAAACTGTTGGATTTGTGGAAAAC
ATCGAGGCAACAACAACAATACCACCACCACGGAGTCATCACAGGGATTC
ATTGCTTCAGTGTTAAGACCACAGCTGTAAATATTTAGCTTTGAATCATA
TATATATTTTTTGTTTTCATNTTTCANTTTTCTTAATATAGGATTATTAT
AATCATATTTACGTATTTATTATTTAAATTTCATTCTATTAAAATAAAGT
GTTTATTTTTCTTGTTATTAGTCTTTTTCTATTATACTTTTCCTGAGAAG
ATTGGCGACAACCT
>Gypsy-25_CDe#LTR/Gypsy @cherax_destructor
AGTGGCGACCTTGCCAGGATTCGACTCAAGGNTTCGACGCCTCGAACANG
ATTCGACGCTACTCNGACNTGAGCCGGCGGCACCTGACGACATTATTTGG
AACTCCGCCAACAGTGACGCGGTGTNACCTCAACCGCTCCACACCACAGA
CGGTTGCCACCCTTCATAAGTATTCATTTACTATAGTAGGACTACAGTTA
AGGTATTTAAAGGATTTGGTGATTGTTAATTACTCTTTGTTTATGTTAGT
CAAGTCAAGGCAGGATGTGCTAGTTACTTCTGCCACCTTTGTTTTGAGCT
TGAAGATTATTTTAGGAATAGACTCTAGGGATCCGAGATTTTCCAGTGAT
AAATCTTCTTCATTGAGTTCTTGTATGTTATATCAAGGGAACTGTCATAG
GACACTCTTGATTATAGTGGGAAGAGTGGATGGTCAAGTGATCCCATTCT
CCTTACTGGTTGGTCGGAGCTGGCATAGAACCCTCCGGTCAAATTTATAC
TGTATAAATCGAAGTAGGGATTGAACCCTCCGGTTTTGTGTGTTCAGTTG
TAGCGGAGCAGGATTTGAACCCTCCGTTTTCTATTATATCTGTTTCATTC
ACCCAGTAAGTTAAGTTATCCCGGTTAGTATGGAGGAATACCAGTTCTGG
ATGAATGCTGGGATGAAGCTAGGTATTACGGGGAAAACTTTAGAATCTTT
CATAGCTGCTAAGATTCAGGAAAAAAAGAATGAAATTGAAAGAGAGAAAC
AAGAGAGACAGTTAGAAAGAGATCGAGAAAGACAAGAGAGACAGTTAGAA
AGAGANCAAGCAAGAGAAAAAGGAGAGAGAGAGAATTGAANGAGAAGAGA
AAAAGGAGAGAGANAGANTTGAAGAGAAGAGAGGAAGGAGAAAGAAGAAT
TGAAGAGAAAGACAAGAGAGACAGTTAGAAAGAGAACTAGAAGAAAAGAA
AGAACGTGATAGACTTGATCGTGAAGAAAGAGCNCAAATACGGGAACAAC
AAGCTAGAGAACGTGAGGNACGCACTCTAGAGAAAGAATTAGAGGAAAGA
GCAAAAGCTAGAGAACGTGAGGAACGAGAAANAGAGAAAGNTCGTCTAGA
ANTAGAGAAAGCTCGTCTAGATTAGAGAATAAGAAACTAGGTCTTACCCA
GCAGNAATTAAATGAGGGCGTAGTGGAGCGTCCCACTCCTTCATATACCC
CCACCCCCAACTTACCACCCTTCACAGAGGGGGAAGACATAACTTCTTAT
ATTATCAGATTTGAAAATACAGCTTCCCTCTGTGAATGGCCATTTGATTC
GTGGGCTACTAGGCTGGGTATGTTATTTTCAGGGACAGCTTTGAACATTT
ATGCAACTTTGTCACATGATATCATTTGTGACTATAATCTGTTGAAGAAG
GCAATTCTTAAGGCCTACCAGAAAACCACTAACTCTTATAGGAAGGATTT
CAGGTATGCCGCATTACAACACGGTCAGAATTTCCAGCAGTTACAGATTA
CTCTCTTTCGGTTGTTTGATTTTTGGATAGACAGTGCAGGAATTGATCAC
ACTTATGAATCTCTTAGAGATTTCATGGTTGCCGACCAGTTCCTGACGGC
TCTGCCCCACCAAATACGAACCTTCATTAGAGAACGTAATCTGATTACGG
CTGCGGAAGTTGCTGAGGCTGCTGACTTGTATGCGGAAGCCCATAATTCC
TATAAGGACCTGAAGGGATCGATCCCGAAAGGCAAAGTATCACCGGATGT
GAGGAAGACTAAACCTCTGGTAGAAAGTAAACCAACATCATTTATCCCAG
TGTGTCACTTGTGTGGTAAGAAAGGGCATAAACGCCCCGATTGCCCTTCG
AAGAAAGTTCAACAAGTTGGTAGGTGTTTCAAAGACTGTAATGAACGAGC
ACCCTTCTGTTCAGGGACAGTTAATGGTCTTAATGTATCTACGATATTAA
GAGACACAGGATGCACATGTATTGTCATATCTGATAAACTGTTCCCTAAT
CTCAAACCCACTCATGCCTCCACTATTCTTACAGACTACTTGGGCCGATC
GGACACATTCCCAACCATCCGCTGTTACATTAGGTCTAAATGGTTTACAG
GGTGGTCCGAAGCCGTACTCGCCCCCATCACCTCATGTTCAGTACTTATT
GGTAATGTAAAAGGTGCCGTNCTCCCTTCAGAGGGGGACCTTTCACTACC
CACATGGGACGTAAGTGTTTCAGCTCCTCTTCCTTTAAACTCAGAAAAAC
CCCTCTCTAATTCTGTTCCCGAGGCTGCAGGAACAGATGATGATGCTCTC
GATAGCGAGGTAGCAGGATCACCTGTTAACTCTTTAGATGAAAGTGATGA
TATTGTCTCTGAATCTATCCAGGTATTAACTAGGACACAGAGCAAAGCAC
TAGCTTCTCCTGCTATTCATCCTTTGATTTTTCCTGACCTAAAACCTTTG
GAAATATCTAAGGATGACTTTGTCAAGTTACAACTTAATTGCCCTTCTCT
CCAGAATTGCCATGATTCAGCTAGTAAAAATAAGGTTATTCAAAGGAAAG
ACTTTTCATACAAATTTGAATACATTAGAGGTATTCTATACAAATCGGTA
TTTAAGCCTCATTCAGACGATATAGCCTACTCCACTCTAGTTGTCCCAAG
CCAGTGCAGGGAGACCATTCTTAAAATGGCCCATGATCTACCAGTGGCTG
GACATTTCTCTCACCGTAAGACCTTAAATAAAATTAAGGACACCTATTTT
TGGCCGAGAATGTCCTCAGATATCACTTTATATTGTAGATCTTGTAAGGT
TTGCCAACTGTCATCCTCCCGAGGTACCCGGCGAGTACCTATGGTCAAAA
TGCCTATTTTTACAGTACCCTTTGAGAGAGTAGCCATTGACATTGTTGGT
CCCTTATCACCACTTTCATCTGGGGGACATAGATATATTCTTACATTAGT
GGATTATGCTTCCAGTTTTCCTGAAGCTGTACCCTTGAAGTCAATTACTA
CTATAGAGGTAGCAGAAGCCCTTTTGTCCATCTTTTCACGGGTGGGTATC
CCCAGAGAGATTTTGTCAGACCGGGGGACGCAGTTCACCTCCGAACTTAT
GCAACATCTTTATCAACTTCTGGGGGTGAAACCTCTTTTCACCACNCCAT
ATCATCCCAGCTGTAATGGGAGGATTGAGCGACAACACTCCATCCTAAAG
TCCATTTTAAGGAAACTTTGCTCCCTTAAACCTAAGGAGTGGCATCGTTA
CCTACCCTGTGCATTGTTTGCCATGAGGGAAGTTCCCAGTGATTCATTAG
GGTTCTCACCCTTTGAACTTCTCTATGGTAGACAGGCCAGAGGTCCACTA
TCAATCCTTCATGACTTATGGACTAATGAAGAAGGAAGTGCTGAGGTTCA
GTCTTCTTATCAGTTTCTCCTTGACTTAAGATCTAAACTGGAGGAGACCT
CTGACTTAGTTTCTCAAAACTTAACTTTGTCCATGAACCAATATAAAACC
TATTTTGATGCAAAGAGTCAGAGGAGAAGTTTTAATGTAGGGGATGAAGT
TCTGGTACTTTTACCAATAAAAGCAAATAAATTATTAGTGGCCTGGAAAG
GCCCTTACAAAGTACTAAAGATTTGTGGGAAGGTTGATTACCTCATTGAA
GTCAAGGGGAAGCCTAAGCTGTATCATATAAACATTCTTAAGAAGTATTA
CAGGAGAAACACTGTAAATTGTCTGAATACTTTTGATGTTGTTTTTCCTC
ATAAACATGAGTCAATCCCGGAGGAGTGTAATGTGTGTGTTATTGACACA
TCTGAGGTAGAAGATGAGGAACTGCCTGATGTTGTAACTCTAGAACCCTC
AGTTCCTACTAACTTAAATATTAATGATTCNTTGGACAGAGGCAAGAAAC
ATGATCTCCTTAAATGTGTAAAGGCTTTTTCAGATGTCTTTACTGACATT
CCTGGGTTAACCTCCACGGTTATCCATAAGATTAACTTAGTCACNGACAC
TCCCATCAAACGCAAATTATACCCTGTGCCAGTTCATCTTAGGGAGGCAT
TCGACCGAGAAGTAGACAGATTATTAAAACTTAACATCATAGAACCTTCA
GTTTCTTCATATTGTTCACCAGTGGTCATGGTTAAGAAAGAAGATAATTC
CTATAGACTTGCTATCGATTTTAGAGGACTGAATGCTATCACTCGGTGGG
ATGCTGAACCTATGCCTATCATAGATAACGACCTCCATAAGTTTTATGAT
GCCACTTTCTTTACAGAAATTGATATCGCACAAGCATATCATCAAGTTAA
GTTAGANCCTTCATCCAAGCAGTACACCGCCTTTCCTACCCACCAAGGTC
TCATGCAATATAGGACAATGCCCTTTGGTCTCGTAACAGCCTGTGCTACC
TACGTAAGACTGATGAAGAAAGTTCTGGGTGATATGCCTAACGTGTCCGT
TTATTTTGACAATATTTACGTCATGACATCCACTTGGGATGAACACATCC
AGACTTTGACGTCAGTCTTGCGCAGGTTACGTGCACATGGCCTCACTGCN
AAACCAAAGAAGTGCTTTCTGGCATACAACCAGATTAGATATCTAGGCTT
TGTTCTAGCAGATAACTCCTTGCAACCTCTTCCCCAGAAAATCAAAGCCT
TAACAGAGTTTAAATTCCCAAGAACGAAGAAACTCATGCGTAGCTTCCTC
GGTTCTGTTAATTTCTATGCTAAATTTATCCCCAATATTACTAACCTCAC
CGGAAGTTTATCGGACTACCTTAAGAAGTCTGTGAGGGAGCCTCTTGAAC
TTTCCGACATAGCTCGAGAAAAGTTTAATGAACTTAAAGAAATATTCTCT
AAAGGTCCNATACTTAAGATTCCAGATATTAGCAAACCTTTTTGCTTAAG
AACTGATGCCTCCAATACAGGTTTAGGTGCCGTATTATTGCAGTATCATG
ACGGTACCCCTTTCCCTGTATGTTTCCTGAGTCGGAAGCTTCTACCGGCC
GAAACTAGATACTCAACCATTGAAAAGGAATGCTTAGCCCTTGTGTGGGG
TATCTCCAAACTTAAGTTCTATTTACTGGGGAAAGAATTCATTCTNGAAA
CAGACCATAAACCATTGGTATACCTAGAAACTTTTAAGGGAACCAACAGT
CGCCTCTTGAGGTGGACATTGGCACTCCAGGCTTTTAAGTTTCATATTGT
GTATATCAATGGTTCATCTAATTATTTCTCTGACTGGTTAAGTCGTGACA
GTCAGTAGAATATTTGTACTTATGCGACTTTCATTTTTTGGGGGGACTTT
TACCTCATAATTTCTACTTCTATTCCTTGACTAGCAGTCTTGGTATGGGG
GAG
>LTR-100_CDe#LTR @cherax_destructor
TCATCCTCATCGCATACTAACTTCATATGATATAAATGCAATTCTTTATG
CTGACCAGTNCTGATTTCTCTAACTTTATACTTATTGCCATTGACATGTT
CAACTACTCGATAT
>LTR-101_CDe#LTR @cherax_destructor
TGTCACCGCCTCTTGACTTCTTTTCCGGTCTTGGAGCAGTGTGGTGAGCT
CCCANTACCGGACCCTCTCACTTCAGTGCATGAGAGGAAAATGCTGGTGT
TGACTAGGCGACGTTATTCGTCTGATGCTAGCAAGACTCAGCAATGTTAA
TCCTGAGTCTGACGCTTGGAGCTTCTGCCGTTTCTGCACTGAGAGTTTAA
CAAGATGTGGTGGATAGCGGTCCGTTGTCAGTGTTTCAACGTTATACCAT
TGTTCAAAATTTTCCATGATGTTGAGGCTTACTGTCTAAGCCNGTCACCA
AACTTGACCAGGTTGGAGATGATGATGCATCCTTGACTAGTATATCTGTC
AAGGCAGTAGGTTCACACACCCTCTCCTGGTTGGGAGTAGATTCGCTCTC
TCTCTCTTGACGATCATATACTCTCTCATGAGTTGATCCAGGCTCTCAGC
CTTAATACAAATTCCCAACTCAAGTAATATTACTTAGTCTCGACTGATAT
CTAATATACCGGTGTCGTTATTGAGACTATATCAGTTGCTACATTTTTAT
AGTGTATCTTTGTTTTACACTGAAAGAGAACTTTGTAACATACTCTAAGT
ATTTACGTATGTATTAAAGGGCATGACTTTTACTAAGTTGGATCAATCTA
ATAATCCCATTATAAATAAAAGGTGGCTATTTTCTAAAGAACAATTAGAA
TAGAGCCTGAGTTGACATGTTGTTACGAGGGGGCCAAAACAGGCTCATAG
ATGAAGCCCTGATCGTAACA
>LTR-102_CDe#LTR @cherax_destructor
TATACAACAGTATTACANCCTGCCTTGAAGGTGGNAGTCAGTATACAACA
GTATTACAGCCTGCCTTGAAGGTGGNAGTCAGTATACAACAGTATNACAG
CCTGCCTTGAAGGTGGCAGTCAGTATACAACAGTATTACAGCCTGCCTTG
AAGGTGGTAGTCAGTATACAACAGTATTACAGCCTGCCTTGAAGGTGGTA
GTCAGTATACAACAGTATTACAGCCTGCCTTGAAGGTGGTAGTCAGTATA
CAACAGTATTACAGCCTGCCTTGAAGGTGGTAGTCAGTATACAACAGTAT
TACAGCCTGCCTTGAAGGTGGTAGTCAGTATACAACAGTATTACAGCCTA
CCTTGAAGGTGGTAGTCAGTATACAACAGTATTACAGCCTGCCTTGAAGG
TGGTAGTCAGTATACAACAGTATTACAGCCTGCCTTGAAGGTGGTA
>LTR-103_CDe#LTR @cherax_destructor
AGGAACTATAAAGGAAACGTGAGAAGAAGGCATAAGAGCAGATACACTCA
CAGTCACATCACCTAACAAAGACAACACTCACAGTAGCGTAACATCTAGA
CTCTGTGAAGAGGAACATAAGAAAGCCCGAAACTCTTCCAAGAATTAAGA
TTATCCAATTTATCATTAAATTCTTCCCAAATTTATTAATTATAATGAAT
CCAATTTATATAAACCAAAGAAATATTCATATTATTTTCAAAACTGCTTT
TAATGAAACATGATTCTATTATATTCCTTCAACCATGGACTTGCTTGATA
CAACCTTCTCAGCATTTTGAAAATCAATTGGATGGTTAGTCTCTCACATG
AATAAATAGAGCATTAGAATCTTGTCCAGTTCTAATGCTCATATATTAAA
ACAACATAAATATAGCATTAGAACTGGACAAGAGTCTAATGCTCTATTTA
TTCATGTGAGAGACTTTAACCATCCAATTGATTTTCAAAATGCTGAGAAG
GTTGTATCAGCAAGTCCATGGTTGAGAGGAATATAATAGAATCATGTTTC
ATTAAAAGCAGTTTGAAAATAATATGAATATTTCTTTGGTTTATATAAAT
TGGATTCATTTATAATTAATAAAATTTGGGAAGAATTTAATGATAAATTG
GACTAATCTAATTCTTGGGAAGAGTTTTAGGTCCTTCTTATGTTCCTCTT
CACAGAGTCGTGAATGTTACGCTACTGTGAGGTGTTGTCTTGTTAGTGTG
ATGTGACTGTGAGGTATTCTGCCTTTATAGCTCTCTTCTCACGTTTCTTA
TAGTTCCTTGATAATGTGAGTAGTCAGAGGCTTGAATTCTTCATTTTCAT
AGTGTTGTTTGCA
>LTR-104_CDe#LTR @cherax_destructor
AATCCATATGTTGTGCTACCAACCAGAGCCTAGCTACCAGNCCTANTGTG
TATCCATATGTTGTGCTACCAACCAGAGCCTAGCTACCAGTCCTANTGTG
TATCCATATGTTGTGCTACCAACCAGAGCCTAGCTACCAGTCCTATTGTG
TATCCATGTGTTGTGCTACCAACNAGAGCCTAGCTACCAGTCCTANTGTG
TATCCATGTGTTGTGCTACCAACCAGAGCCTAGCTACCAGNCCTA
>L2-3_CDe#LINE/L2 @cherax_destructor
TCAACAGCAATTACCCACCTAAAGCCAATAATAACCCAACAAAAAGCCGC
AGTAAGAATTATCACACAATCCAACGCTAGGCAGCACACCCCCCCACTCT
TCAAAGACCTAAACCTACTCACTGTCCAGAACATCCATACTTACTACTCT
GCTATCTACATTTATAGAACCATTAATTCCAACTTTAACCCTGAGCTAAA
ACACTTTCTTGACAGTTGTGACAGGACNCATAGACATAATACCAGACATA
AACATCTCTTTGACATTCCCCGTGTCCGACTAAATCTATACAAAAATTCA
ATGCGCATAAAAGGGCCTAAAATCTGGAACTCCCTGCCTGAAAACTCTAG
AACTGCAGACACAACCTCCATTTTCAAAAGCACCGTTAAAAAAACATCTT
ATCTCACTTACGCACCCAACCGGTAGTTAACCATACGAAAACTACTTTAT
CTTGCACATATCCACAGCAAAATACACTTATTGATATCTGTGATTCTCCT
TAATTTGCACATTACTAACCACAGCAAAATACACTTATTGATATCTGTGA
TTCCCCTTAATTTGCACAGTTCTAACCAAAATTCTAATACAACTATTGCT
CCATAATACTTAAGCTAGTCATAAGTTTGCCTAAGATACTCCAATATAGA
AACTATATTATGCCAATATATCACCTTTGTCATTAATATATAAACTAATT
GCTAACTTTTTATACTAATTGTTAAATTCTCAATGTTTAAATTCCAGTAC
CTAAATTTTGTAAAGCCTAACCTAACCTTACAATCTGTATATCCATTGTA
TAGCTATTGAGTAAGACCTATCATAAGACTGCCTGAAAAGCCTAGGCATA
CCTANGCATATTATTGGCCATCTTGTAATATCAACTTTAATGTACGTATA
ACTATAAGTACCCCCCACCTTGTATTACATGAAATAAAGAATTTGAATT
>LTR-105_CDe#LTR @cherax_destructor
TGTAAGGGGTTGGGAGCAGTAAGAGGATTAAATACTATGTTTGTTTTGTT
CAGTCATTTATAGTGGAGTTGTTGTTGTTGTTATGGAGCAGGCCTTGGAG
AGTACACGTGTTATTGTTACTCTGGCTTTCATTAACCTACAACCACTACA

>LTR-106_CDe#LTR @cherax_destructor
TGTTGCATGCAAAGAGTGCGTACCCTTTATTCGGAGCATGTTAAACACAC
TCACATAGGCTCCCCTCCAACCAGCGAACCATCGTTAAGGGTTTGGAGGT
GNGGCCCCATCATCAAATCAATGACTTGGTTCAGCCAATCATAATGCGGG
TCTGACAATGGCAAAGGTGATGTGGTTACCACTCGCAAATTTGTCATTGT
CATTCCTGCACTGAGCTGGTTGTTGTACAGTTGTCTCTGTCTATTGGCTG
CTNTTTTGCCTTGGCTACCGTGGCGTGCACTAATACTAATATCTCTGTAT
ATAGTGTACATACATNCTTGTACAAAGCCTTATAATATACTTGGTGAAGG
AAAATACCAAAGTCATATAATCTTAATNGCTTGGTGAAGGAAATACAAAT
TCAAAGCATTTTCTACTGTGTTTCTTTGCTCCAAGCNCCCTTTTTACACT
CAGGTTAACAGGCCATTGAACCTGAGGTTGTAATA
>LTR-107_CDe#LTR @cherax_destructor
TGTGAGGGANAAGTGGATTATAATTGGGGTTAGGGTTGTTCAGTCAGCCG
GGGGGATCATTAGCGAGTTAGGGCCCGCACTTCCATCTAGCGGGCTGCGG
CAAAGCTCCATTTCCCGGCTGTCTGATTAGTTTTAATTTCTACTCCTGGT
AGTATTAACCTTACCTGGTGTCGGTTGAAGATTGGAGAGTCACTTCACCT
CCACTCTTCTCCTGATCAGCTCTGCTGCTGGACTGGTCCTCCAGTGTAGA
CGCTAGGAATGGGATATATCATCTACTCCTCTTACCAAAGTTCTTGATTA
TTGGACTTAGAGGATATTTAGACTTCTATCTCACCTTTCATATCTACAGT
NTGGTGCTACAACAACATGGTCTCAGGAGATCTCACATCATCTGAGAATT
ACCCCAAACCCGGATAACCAACGCCATCTCTTCAAACTATCCGGGGACTT
ACTCCTGACTTAACATCTGACCAGAACCACAACGGCCAATTCCTTTTTTT
ATTNTTATTTATTTTTTTAAANTAAAACTCAGAAAAATCTTTCTTAATTC
ATTACCCAAGAGTCTTTATTATTTTTTTATTTATTTTTCCATTATTTTTT
TTTGTTCAGGTGNAAGGCGTTCCCCTGACA
>Gypsy-26_CDe#LTR/Gypsy @cherax_destructor
ATGGCGACCTTGCCAGGATACGACTCTTGAGGCTACATCTTCCTGATGGT
TCACCTGGTTGTGAGTATAGCATTTAAGATTGAAAAGGGTGAGTTAGTTA
AGGTGTCAAGTCATTACTGGTAGTCTGGTTGACTTACCGTTGTTTGGTTC
TAGTGTTGGGTTTAGAAGTTTACCATTTTTTTTGGACCTGGGGAACTTCC
ATAATAACCCCTCCTGGGTGAACCATGTTTATTTATCTTAGTGAAGGCTA
TTGAGCCCACAAGAGTTGCTTCCAAGTTGGAAATAGTATATTTCATTTTC
TTTTTCGGGAATGTTAGAAAGTGTGCGGACGAGGTCCCTCTTTTGAAACT
GTAGTTTCAGTTATTAGTTGAGTTTGGTTTGTGCAACATTTCTTTTCGTA
AAATGGATTCTTTAGATTTCTGGTTGAGGGCTGGAAAGGAAATGGGATTT
ACAGGACAAAGCCTTGATAGCTATATAACTGCTAAGATAGCTTTAGCCAA
AAAGGAGGAACAGGAAAGGATAGCTAGAGAAGACAGTTCAGGCAAGGGAA
GTAGCCTTCAAGATGAAGGAGATTGAAGAACAAGCAAAGCAGAGGGAGTT
AGAACAGTTAAGGTTGGAATTAGAAGCCAAGAAGATCGAGCTAACTAAGA
ATAAAATAGATGAAGGGGTACTAGAGTACCCTACCCATGAATCAAATATT
AGTATGCCTCAAATACCACCTTTCACAGAGCAGGATGACATCGCGGCATA
TATTACAAGATTCGAGAACACTGCCACTCTCTGTGACTGGCCTTCAGATT
CTTGGGCTACTAGGCTTGGCTTACTTCTGTCAGGGACAGCTTTAAATGTA
TATTCCACCTTACCACCTAAAATAATAACTGATTATCCTCTGCTGAAGAA
AGCCATACTTCAAGCTTTCAAAAAAATCACTCATCATTACAAGTCTGAGT
TTCGTCACACTAGAATATCTCCAAATCAGAATTACATACAGTATAAGATA
AGATTTCTTCGGATTTTTAACCCCAGAAGGTTAGCCACCCAGAATAACCC
AAGAAAGTCAGTGCGTCATCGAGGACTGTCTGTCTTATTTCCATTGGGGT
CCTTAATCTTGTCCACCAGGATGCGACCCACACCAGTCGACTAACAACCC
AGGTACCTATTTGCTGCTAGGTGAACATGACAACAGGTGTAAGGAAACAC
GTCGAAATGTTTCCACCCGCCGGGAATCGAACCCGGGCCCTCCGTGTGTG
AAGCGAGAGCTCTAGCCACCAGACCACTTTTCAGATTGTTTGATTGTTGG
ATTGATAGTGCTGAAGTCGACCACGACTTTGAGTCATTACGAGACCTGAT
GGTAAGAGATTAATTCTTTTCTTCTGTAAACTCTGACTTACGTATCTTTA
TCAAAGAACGGGACGTTCACACGGCTTCGGAAATGGCACAAGCCGCAGAT
ATATATGCCTGCGCACATAATAACTACCCTAAGGAGCGTAGTAGATATAA
ATCTGTTGTGCCTAAAGGGACCCCTTAACGAAAAAACTCGATTTTTTTAT
TTGTTTACCAATTGCGCTCATTTTTGGTGTACTATTAGAAGGTCATATAG
AAGGAGCTGTGACGAAGTTTCAATAAAATTGGCCAACAAGCAAATGAACC
ACGCAAGATTTACTGAAAATTCCTAAAAATTCCACTTAAGAGAGATGTAC
GCCGAAGTGGTAGTTGGGAAAGTTGTTTTGACACTTCCTGCTGATAGAAC
ACTTCTAAGTCTATCGTCTCAAGTGTACTTATTCTGTAATAAAGCTTATC
TTCATTTTAAAAAAAATATAGTTTGCAGGTTGCTTGACATTTAGCAAAAT
ATTGGACTTTTATCCCCACACAAATCTGAAAATATTTGGGATACATCAAA
AAGGTTCACTCTATCTTGTAAAGCAATCATTCTTCTATGTTTATTGTGAA
AATCACGTCAATTCGTTCATTATTAATCATTCATTACCCTCACAAAGGTA
AATAACTTACTTCCGAGATAATGGCCGAAGCGCGCGGCACCCCGAGTCGT
CGGAAAAAAAAAATACCGAAAAATGCTTGTTTTTTCCACTGTTTTCATCA
TATATGAGTGTCTACTACAGTTTACCATCGCTAGGTCCGTTTTCTCTCAC
ACCGGGATGTGAGAATGAGAAGAAATAATCCATAAGGGCGATTTTACCAT
CCCACTACCACATAATTCTTATTCTGGTGTGTTTTTTATGTTTCTATGCT
ATTAATATGTCGCCTTATGTCATAATAGATCAATTGTAGTATGTAAATAA
ACATTATTATTGATATTAGCGTAAGAAAATAACAATTTGTTGGCTGGTGC
GTGCTGGCCGCTACATCGTAATTTATGGCCTGCCAGCACTTCTTATCCGG
AGGGGCAGAGAAGGCTTCTGATTGGTTCTCAGGCCATATTAGCCCCGCCC
ACTCTCCTATGATATTAAATGGTGAATTTGTATTATATTAGAGAGAAAAA
TATAAGGAATTGATAGAAAAAAAAACGGAAAAAAAAAAAAAAAATTTGCC
GCGTCAGCGCGCATGCCATGACAGACGCCGACACCTTACCTGTTACAAAT
TACTATAATTCCTTGTAGAAACATCGTATAATGATGAGAATTATACGAGG
GTGTTGCCAGAAAGATCAGATATTTTTTGGTAAGAAAAACTCAATTTTCG
TATTTTTTCGATTTTTTTTTTCTCAGCGCGCTCAGACTGTCAGGGGTGCC
TAAACAATCTGAGTTATCCAAACCCTTCGCCTCTAAGAAGTTCCCGGTAA
AATGTTACAACTGTAACGAATTGGGACATAGACGTCCAGACTGTCCCAAG
AAAAAAGGTGAGAATATTGGAAAGTGTTTTACCGAGGCTAATATTAGGGC
ACCTTTTAGCGAAGGTACTGTTAATGGTATGAATGTTTCCACCATTCTTA
GAGATACTGGATGTTCTTGTATTGTTTTCTTAAGTAAACGTTTTCCTAAT
TTAAATTCAGCTCAGTATAAAACTACTAAATTAACGGGCTATTTAGGAAG
AAGTGATTCTTTTCCTACTATCAGATGTTTCATTAGGTGCAAATGGTTTA
CGGGTTGGGTGGAGGTAGTAGTTGCCCCAATAACTTCATGTTCCGTTTTA
GTTGGGAACGTAGAATGGGCTACCTTCCCATCTGAATTAGACTGTGTGGG
ATTTTCAAGAGATTTCGAGAAGGATATTGAACTTAATACTTCTGTTCCTT
CCCTCATCTCTCCAGAAGTGATTCAACGGGATAACTTAATTCCGAGTACT
GATAATCTGGTAGCTCCTGGTAAACCCGTAGAGGACAGTCGGTAAAACCA
GTCAGCACGGAAACTAAGGAAGAACCACAGGTGACTGAATCTTCTCAACA
GCTGGACACGGTTAACGTCCTTACCAGAGCTCAGTCTAAGGTAAAACCTA
TCCATCCTTTAGTTCTTACCAAAAGAAACCTATTGAGCTGTCACAAATAG
ATTTAGTGAGTTTCCAGAAGACTTGTCTTTCCTTAGAGGAAACTCGGAAG
CTAGCATTAAATGGCAACGTAATTAAAAGAAAGAAGTTTATTTATAAATT
TGATGTCAAAAATAATCTTCTATACAAGACTATATTGTCTGCAGACAAAC
CCTATGACGTGGGAAGAAGTCTGTTAGTCATTCCTAGGGATTGTCGTGAG
ACTATTTTGAAAATTTCTCATGACCTGCCAGTCTCGGGCCATTTCTCCCA
TAGGAAGATCTATGATAAAATCAAAGACTTGTACTTCTGGCCTGGGATGT
CCTCGGACATCTATAAGTATTGTAGATCATGTCATGTATGTCAGCTCTCC
TCACAAAAGGGTAGAACTACGAGAGTTCCCATGGTCAAAATGCCGATTTT
TTTTCAGTTCCATTTGCTAGGGTTGCAGTGGATATAGTTGGTCCCCTCAC
TCCTCGTTCATCAGGAGGTCATAAATATATTTTGACTATGATTGACTATG
CGTCCAGCTTCCCTGAGGCGGTACCCTTAAAATCCATTACGTCCATAGAA
GTAGCAGAAGCTTTACTTTGCATTTTTTCACGGGAAGATATTCCCCGAGA
AATTCTGTCTGATCAAGGGACGCAATTCACGTCAGAAGTAATGGAGCAAG
TTTATCAACTTGTGGGTGTTAAACCGCTTTTCACTACACCTTACCATCCG
ATGTGTAATGGAAATGTGGAACGACAACATGCCATCCTAAAGTCTATATT
AAAGAAACTCTGTATTCTTAAACCAACTGACTGGCATAGATACCTACCAT
GTGCTCTCTTTGCAATGCGTGAGATTCCAGTGACTCCCTTGGATATTTCC
CTTTTGAATTACTTTATGGGAGACAAGCTCGTGGACCTCTATTTAACTTG
AATGAACTATGGTCTAAAGATATTAAACCTGAAGTTCAAAACACTTTCCA
GTTTCTCCTAGACCTTAGGGAAAGATTGGAAGAAACTGCGGATTTGGTTG
TCAAAAACCTTAATTTGTATATGAAAACTTACAAGACATATTTTGACCAT
AAGAGCTCCCAACGTAAGTTTAATGTTGGTGATGACAAATCCAACAAATT
ATTAATTACCTGGCGAGGGCCGTATAAGGTAACCAAGGTCTGTAATAAGG
TAGATTATATATTGGATGTCAAGGGTAAGGAAAGAATGTATCACGTCAAT
ATTTTAAAACGGTATCACCGTAGAGAAGTTAATCTTTGTTTAAACTCCTT
TGATGAAGACATTTTGTCTTACAGCTTAGTTAGCAGTCATGATTCTTACG
ACTGTAAAGTTTGCATTATAGATGACGAGTCTCGCACAGAATCGAAGGAA
CTACTGGATGATCCTGCCACCAATAACTCAAATGTCAACATCAACAGTGA
ACTATCTAGTAAACAAAAGTCTCAAGTAAGTGCCTTAGTAAATACTTTTT
CAGACGTATTCACAGAGATCCCAGGACTTACCACTACTGTTATACACAAG
ATTGAATTATCAGCTCAGGAACCAGACAGACGGAAAGTCTATCCTGTCCC
CGTTCACTTACGAAAAACATTTGATAACGAAGTTGACAGACTCTTAAAGC
TGAAGATCATCGAACCTTCTAAATCAGCTTTCTGTTCTCCAGTTGTAATG
GTTAAGAAACCAGATAATTCTTACAGACTGGCCCAAGATTTTCGTTATTT
AAATGCTATTACTAAATGGGATGAGGAACCCATCCCAGTAATCGATCATG
ACATATAAATTCCATGACTGTAAGTTCTTCTCTGAATTAGATATCTCGCA
AGCATACCATCACGTGTCATTACACCCAGACTCTAAATCATACACTGCTT
TTCCCACTCATACAGGACTAATGCATTATCGCACAATGCCTTTCGGTTTG
GTTACCGCATGTGCCACTTATATTAGGCTTATGAGAATAGTCCTCTCTGA
CTTAAAGAATGTTTCAGTGTATTTTGATAATATTTCATCATGACTCATGT
CTGGGAAGATCATCTTGCAACACTGTCGCTTGTTTTAAGGAGACTAAGAG
CTCATGGCCTTACAGTCAAACCACAGAAGTGTTTTCTTGGCTATTTCAAA
ATACAATACTTAGAGTTTATTATTTCAGACAATACTTTATCGCCTCTTCC
TAACAAAACTAAAGCTGTTCTTGAAAGCACTTTCCCTAGTACAAAAAAGC
TGCTAAGAAGTTTCCTTGGATCTCTAAATTTCTACAGAAGTTTTGTTCCA
AATTTATGTGGTCTGACTTCCATTCTCACAGACTATTTAAAAAAAGAATG
TTAAAGAACCTCTGGTTTGTTCTAATGAAGCTGGACAAAGCTTTGAACAA
ATCAAAAGAATATTTTCAAACACTCCTGTTCTCAAATTACCAGATGTTAA
TAAAATCTTTTGTCTCAGAACAGATGTCTCTCATTCTGGACTCGGGGCTG
TTTTACTGCAGTATTACGATGAGACTCCTTTCCCGGTATCTTTTGCCAGT
AAGAAGCTTCTACCTAGGGAAGAAAGATACTCTACTGTGGAAAAGGAATG
CTATGCATTAGTGTGGGGTATAAGTAGGTTCAAGTACTACTTGTATGGGA
AACCCTTTATACTGGAAACTGATCACAAGCCACTCATGTACTTAGAAAAC
TTCAAAGATACAAATAGCCGACTCTTGAGATGGGCTTTGGCTATTCAGGA
CCACAAGTTTAAAGTTATTTATATCTCGGGCTCTGAAAACTACTTTTCAG
ATTGGCTGAGCCGAGGTTGTACATAGTACTTTTCCCTCTGTTTGTAACTT
ATTGCCTCCGACCATAAGTTTTGGAAAGGGGTAT
>LTR-108_CDe#LTR @cherax_destructor
TGTCGTGTGGGTATTGGGAGAGCAAATATGGTTGAAGTAAACTCACGGAT
GGATGGTGAAGTAGGTATATTACGTGAGAGGGAGAGGTACCCCAGTACGT
CCGATCCAGCCTTGGGTCTGCCTAGGAATGGGCGGGAGGCCTGTGTCTGA
GCACACAGATGCGCGGCCTATGACGTCACACGCAAAGGGACCAGCTATAT
AAAGCTNAGATGAATTCTAATACACTACACAAGTGTATACATATTACTGA
CATGACA
>CR1-8_CDe#LINE/CR1 @cherax_destructor
TGTTCCAAAGATGGGACACAGCAACAAGGGGACACAGTTGGAAGTTGAAG
ACTCAGATGAATCACAGGGATGTTAGGAAGTATTTCTTCAGTCACAGAGT
AGTCGGGAAGTGGAATAGCTTGGGAAGCGATGTAGTGGAGGCAGGTTCCA
TACACAGCNTTAAGAAGAGGTATGATAAAGCTCATGGCGCAGGGAGAGTG
ACCCAGTAGCGGCCAGTGAAGAGGCGGGGCCAGGAGCTATGTCTCGACCC
CTGCAACCACAACTAGGTGAGTACAACTAGGTGAGTACA
>LTR-109_CDe#LTR @cherax_destructor
TGTAGTGGTTGTAGGTTAGTAAAACCAAGAGTAACTATAACCATGTACTC
TNTAAGGCCGCTCCATAACAACAACGACAATAACAAAACAATTATAAATG
ACTGAACCAAACAACATAGTATTCAATCCTCCTNCTGCTCCCAACCCCTT
ACA
>CR1-9_CDe#LINE/CR1 @cherax_destructor
CAGGTCAGGTCTGAGCTAAGTACAGGTCAAGTCTGTCATCTAGTGCCACT
GGGTTTCCAATATCCACCTTATTCTGTCTATTACTAGTTCCCCTAGAACT
TATAACATTACTACACTGGGACTTCACTGTTTTCCCCTCATAACCCATAC
CACTAACTTTTTCTAGTTGGGACTCAGACTGCTTTCCCTATAGTGTTAGT
GTCACATTTGGGTTAGTTTATTAAAAAAATACAAATTACGACACTGAGGA
AACATTCCTCCACGGTAGTTTAATCAGTGTCGTCTCTAGACTGAGGAACT
GAATACCTCAAACTGCTTCTGATCTTAAATAGAATTATCAGAGCTTATTT
CTTGGGTAGCATTGAAAATTGGGTTGGGCAAATATTCTGTTAGTGGGATG
GATTGCCTAGTATGGGCCAACAGGCCTGCTGCAGTGTTCCTCCTTTCTTA
TGTTCTTCTCTGTTCCTCTTTGTATGGACTGATGAAGATACCCAAGTGTT
GCATATGTGTCTAGTTTATTACCTTATAATATTTTTTTATATTTGAGGAT
ATAAATTTTGAAACATTACAGATTCATCTATTAATTCGTAGCATTATGTT
GTGGCCAGGTTAACATTCCTGCTCTGGGCTTCTCCCACATGAATCATACA
CCAGTCCTGCTCCACCACCACAATGAATTCCTCAACGAGAAAATATTCCT
ACGTGGCATTGAGATCTACAAGACCATTATCAGTGCCCTTGCTAACATGG
AGATTTAATGACGTCACATTCACTATAAGAACATGTTTGGAGATTGATGT
CACGGTGAGGCCTGGTCATAGACCGGGCCGGGGGGCGTCGACCCCCGGAA
CACCATCCAGGTATACATGTAAACCTCGAACACATTAGGTAAAACACACG
GAGGTAACTACTTTGAACAAATGATTGTATTGTAATGGAATTTTTATCAG
TCTATATGTACTTCCCTTCATTAAACAGACAGGTATTTACTGTTTTGTTA
TAATTATATAATAATATTTAAAAATATTTTACATATATTTAAAAAAAAAA
TAAAGAGCACATTTTCTTTTCTACAAAAATATTTTAAAGTTTATTTTCAG
GATGTTTATAATTGACTGAGCAGTAGTGAGTACTGAGGAATGTGTATGTG
AGTACTGAGCAATGTGTATGTGAGTACTGAGCAATGTGTATGTGAGTACT
GAGCAATGTGTATGTGAGTACTGAGCAATGTGTATGTGAGTACTGAGCAA
TGTGTATGTGAGTACTGAGCAATGTGTATGTGAGTACTGAGCAATGTGTA
TGTGAGTACAGTAAACATACACTGGGGCTTTACTGTAATTCTTAATTAGA
GGTTAAGGTGTTCTTGTCTGCTAGTGTACAGGTGTCATGCAATCTTAATA
ATCCTCGTTCAGTCTATAAGCTTGAAACTAAACTAATCAACAAACCTTTG
CAGACTCGTTAGTTAAAACAAAAACTGGTTTATAAATACACGTAAGCAAA
CACTGGAACACATTTAATATAAAACGTGTCTATCCTGGGACGCTGATGCC
TTCTAAAATACAGAGGTCAAAAAGACAAGTGGCGATGTTCATGTAGGTTT
GCCAGGACGGGTCCTGGCCCGGGTCTTCTCCGTGTGGTGACCCAGCAGTG
ACTCCCGGAGGAGTGTTAGAGTGTGGACACGTGATGTACCGTTTACAGCC
CTATGGCAGGTGCACGGGGAGCATTCGTGTCAGGTGTAGTACCGTTTACG
ACCCTATGACAAGGGCACGGTGAGTCCTCGTCTGGTCAAGTGGAGAACCA
CTTACAGCCCTATGTCATAGGGCGCGGTGAGCCATCTTCGTGTCAACTGG
AGTACTGTCTACAACCGTATGGCAGGGGCTGCCCTATGACAAGGGGAGGC
GAGTCTTTCAACTCCATTTAAGCCATTCCTGGCACTCAGGCCGCAGCCCA
AGTGCCAGTACGACTCAGGACATTCTCTGAAGGTCTGAAGAAAGATGGAG
AGTAAGGTATGAGTGACACATGGTGACCTGAAGAATGTCATATTGAGATG
AGGACATGTAGACAATGGCATCATGTGACTCTTGTATTGTTAGGTAGATG
GTGCTTTGCCTGTTTTTTAAATTTTGTAGTATCCAGTATTATGTTCTATG
GTGTCGGTGTCAGCGATTAGCGAGGCTTCCAGACATCGTCGGCGTCTAAG
GTCTGGTTGGTGAGAACGAGCTGCGCCTCATACCAATTCATCAAACATCT
TCTGAAGTCCCTGTGGAGGACACAGGCAGACCTTAAGTTGTTTCTGTTGC
TGGAGTTTCGATGTTCGTTCAGGCGGACCGACAGATCTCTGCCTGTTTCT
TCTACATCTTTCATGGTATAGTATCCACAAGGGATAGTGTGGAAATTAGA
GATGTGCGGCTACATTTTACAGTCTTTTTAACCTTTCTATGTTAGAAGTG
ATCAACGTCCCAAGACCGAAATGTTTTCTAATTAATGTCCCAGTATTTGC
TTACGTGTTTTTCTAAAGTAGTTTGTCAGTAACAATTATCAAGGTTTATA
CAATGAAACAATAAATAATTAAGACTTATAAATAGAGTCAATATTTTTAT
TTACAAAAAGTACTTAAGAAACTTTTTTACAGAGTTAATTTAAAAGGATA
ATTTACAGGCTAAGCGATCTTATCCTGCCTCTTCTTAGTTCAAAGTCTAA
CCCTTTATAAGGTATACTCTCACCCCCCCCTGGAATATAACCCTTTATAA
GGTATACTCTCACCCTCCCTGGACTATAACCCTTTATAAGGTATACTCTC
ACCCTCCCTGGAATATAACCCTTTATAAGGTATACTCTCACCCTCCCTGG
AATATAACCCTTTATTAGGTATACTCTCACCCTCCCTGGAATATAACCCT
TTATTAGGTATACTCTCACCCTCCCTGGAATATAACTCATAACAGTTGGC
TCACATCCAGGTACTCACTGCCCAGGTACTCAGCGTCCAGGTACTTAATA
CCTAGGTACTCACCGTCCAGGTACTCACTGCCCAGGTACTCACTGCCCAG
GTACTCACCGTCCAGGTACTCACTCCTAAGTGAACAGGAGAAAACAGATG
TAACGAAACATGCCCATAGCCACTCGTGATGGGATCGAACCCAGGTTCCT
TCAGTTGTGTGTCAAGGGAACTGCTACTAGAGCCGAGATATATTTATGTA
CCAAACATAATTACTGCGTAAATCCTCATTAAGCGTAGCATTAATGGCAG
GAATTATATTAACCAATATTTAAATGAGATATTTTGAGACAAACATATTG
ACGATTTAATTTAAAAATCTAATTTTAATTGTTACTAGCGAAAGAAGTGT
AGTTAGAGGTGTCCCGTGGCTCGCTTGTTAACGCACTCAGCTTAGATTTT
GAGCGTTCGGGGTTCGATCCCGGCATAAGTGGAAACACTGAATCATAAGC
CCAGTGGCTTACACTGGTTTAGAGTTTTAGAACTCACTCACCATGGGTTC
AAGCCCCACCCGTTCCCTGTTTTTTTTTTTACAATCATGTTATTACGTTT
CCGTGAGTGGTTACTGCATGTCTTATATATTAAAGATAAATACTCTTGTC
TTCCATCAGAGATCCAGTGTCCTGTATAATTAATGTCCTTACTAAGTGGG
TCACATTATAGTCAGACATAACCCTGGCAAAGGCCTCAAAAAAACAGTGA
AGGTTTCCAGCCCTTGTGCTTCAATAAGGGTGTTTTGATTACAGTGAAGA
GCTCTTGATGCAAGGAACTGGGGCTACCTTTCTCTATTATTATTTCCCAG
TCGCTGTTTTATCTCTGTAGTTTAAGTTCTTTCCTATGGATGTTAATAAT
CCAGAGTTTATCATCGTAATAAAAACATTATGTTAATAGTAACATTACAC
AATACTGAATAACTTGTATTGCAAATTAAACTATTTTCTGTAATGCTGTG
TATCTAAACTATTTCAGAATTTATATAATTTAAATAACTATATTGTTACA
ATTGTTACAGTGATAAAAAATAAATCTAGTTATTGTTACTGGTTTTGTTT
TCTTAGATATATTGTAATATTTTTATCCTAATTAACTTCCTTGGTAAATC
TATATCAGATATTGTAGAATGCTAATTAAGCCTCTAGTATTTTAACTTGG
TAAAGTTATTATGGAACTCAGACCAACTGAGCGGTAGTTAAAAGATCTGT
AGTTTATAATAGTTCCAGGGAATGGAACCCCAACACACTCTGAACTGGAA
AAATAAACACATAAATAGTATAATGTGATACTTTATTGACTACGCTTCGC
CCACACATTGGGTTTTATCAGGTCACAAACAAACCTACATCGATGTATGA
GAAATCTTCCCTATGAGGATAGACTGAGGGCCTTGAATCTGCACTCTCTA
GAAAGGCGTAGAATTAGGGGGGATATGATTGAGGTGTATACATGGAAAAC
AGGAATAAATAAAGGGGATGTAAATAGCGTGCTGAAAATATCCAGCCAAG
ACAGGACTCGCAGCAGTC
>LTR-110_CDe#LTR @cherax_destructor
TGTTACGGGTATACCCTTGACCAATATTTTATATTGTGTGTATTTTTATC
ATAATGGTATATTGGAGATATTTCCGTTATTAGCTAAAACGAAAATGTCT
TACTTTATACTATTATTTGATTTAGCTATGTTTTAGGTAGGATGTTACAT
TGTAATTTTATGTTTTACAATGTTAAAGTTTTACTGTGCCGGTCATGTAG
TGGGAGACCACTAGTCATACTCCCGGTTACTTGTTTACGTACCGGCCGGC
CTCCCCCCTCTGTCACGTGACCGACCTAACTTGAGCTTACCACACCGTGG
TATTGGCAGTAGGTTCACACATCCACTCCTGACCAGGAGTAGGTTCACTG
ACTTTCACAAGAGTAGTCATACGCTCTTTGGAGTAGGCTTGGGAAGTTAT
TCCNCCTTTAAGAGGGTTTGTTAAGTCCTTAGTATGGNTTGAAAATTGTC
TATTCATCCACGACTTACGGTGATAGCTTGTATTAGCAGAGCTTTGGTCA
GTATTCTGAATTATTGTCTCAAGAAAATGTATTTGATGTTTCAATTGATA
TTTTATACTTCTCTGCCTTTATTGAGGCANTGGTCTCAGTTATTGTATGG
CGAAACGTTGATGTGAAATATTGTTTGTATGAAACTCGTGTCATTGAGTA
TGAATATTGTACAGAAACAAGTAAAGTCATATATCGACTGTTTTCGAATA
AAGTGTATCATGATGTATTACACTGCAAGAGAGATAACTTTATACCATAC
ACTGAATAATTATATGAATTCTTTTATATTAAATTTCTCAAATTTTACTT
GCTTGGGTCAATCTCCTAAAAAATTACCCTAATACTATAATGATTTTCTC
TAACGATGAAACAATCAAAGCTTAATTAAATAACTTGTTACGACGGGGCA
AAACAGGCTAATAAATGAGGCCCTGATCGTAACA
>Gypsy-27_CDe#LTR/Gypsy @cherax_destructor
ATGATTTAATAATACCTAGCGAGAGTGAGTGGGCATCCCCCTGCTTAATG
GTTCCCAAACCAGATAGCACCATGAGGATGTGCACTGACTACCGCAAGGT
TAATTTAGTAACTAAGGCTGATTGTTTTCCTCTTCCGAGGATGGATGATG
TCATTGATGCGGTGGGAGGAGCTAAATATGTCAGTAAGTTAGATTTGTTG
AAGGGATATTACCAGATCCCTTTAACCCCACGTGCCAGTGACATCTCGGC
TTTTGTAACGCCAGATGGGCTTTTTCAGTACAAGGTTCTCCCATTTGGGC
TTCGTAACGCGCCCTCCTGTTTTCAACGCAGGATGCAAGGGGTTATACGT
GGCCTAAAGGGGGTGCGGTGTTATATTGATGACCTTGTTATTTTTAGTGA
CTGTTGGACGGAGCATGTGAGGCAGCTTAGAGAGCTTTTCTCTAGGCTGG
CTGGTGCTCAGCTCACAGTTAATTTGGCTAAAAGTGTTTTTGGGCAAGCG
CAGGTAACCTTTCTAGGACATGTTATTGGCCAGGGGAAAGTGGCCCCAGT
GAATGCCAAGGTGGAGGCTATAGACAATTATCCTGTACCAAAGAACCGAA
AGGAGGTTATGCGTTTTGTTGGCATGGTAACCTTTACAGGAAGTTCTGTC
CTAATCTGTCTAAGGTAATCTCCCACTCACAGACCTTACTAGCTCTAAGC
GAACATTTGTGTGGGACATTAAGTGTCAACAGGCATTTGAAAGTGTAAAG
GCCCTGCTTACTAGTGCTCCTGTGCTGACTAGTCCTAATTTTGAGCTACC
ATTTTCTCTACAAGTAGATGCCAGTGACACGGGTGTTGGGGCTGTCTTAC
TACAAGAGGTAGCAGGACAGTTATTGCCAGTCAGTTACTTCTCGGCAAAA
CTTAAAAAACATCAAAAGAATTATGCCACTATAGAAAAGGAGGCTCTTGC
TTTAGTATTGGCTGTGCAGCAGTATGAAGTGTATATATCAGCATCAATGT
ATCCTATAACTGTTTATAGCGACCATAATCCTTTACGTTTCCTTCACCTA
ATGAGGAACCACAACCAGAGACTCACTAGGTGGGCCTTGTTTCTCCAACC
TCTTAATCTGGTGATTCATTACGTGAAGGGAGCGGAGAATGTGGTTGCTG
ATGCCTTGTCTCGTGTGTAATGTACAAGATGTAGTGTATAGATTACTTAT
CTGTTCTTGTTTTGCAGTGATTTGCGGTAGACGAGTAGATGGAACCTTGG
ACCACCAAAAGGAGAAATGCAGGTTGAGCGGAGTTGGAGGTATCAGAACG
CCCTATGGTGTGTTTTGGGGGTAGTCACATAAGGTGCCATACCTAGGTAA
GGTATGCTCCGTTTTTTTAGGTGCTGGCTGGTACGCCTCACCTGTGTTTT
TAGGTGCTGGCTGGTATGCCTCACCTGTGTTTATGTTGGTATAGGGGCTG
TTGGACCTAATGTTTTGGGTGAACGTGGGGCTGGCGGTGATGCCCCCACT
TTTATTTGGGTCATATCAAATGATCCAGGGTGTTTGCTTCTCCAGGACTT
TTAAATTTTTTGGATCACCACTGGGGTGACTCCAGGGTCCTTGGAATGAC
ATGTAGGTGCCGGCCTGGTAGGTCCACCTATTAGAGGGGTCTTTGGTGAT
GACTCCAGTGTTTATGGCCACAGTCCCGCCAACAAAATTTATGTGACTAT
TCACCTGGTTTTTGGGGCCTGATATTTTCTCCTCTCCCATGCTCTCCTGT
TTCTCGTAGAGGTGTGTCATGGGGAACCAGTTTTGTTTATTAAAGATTGC
TGTGAGATGGGGGTGGTTATGTGATCTTTCTTTCTACGTAGAATTTAATA
AGAATTTTTTTTTCTCTCTTTTCACTACTCTTTGATAGTGTTCCTGTTTC
AAGCATTGGTGGTGTCATACATACTTTAAATCTGTCTTACAGCATTACTA
ACATGTGTCAAGATAGATGGGAAATCAATAGGTGTGATACTTAGCTCTTG
TGTTTGTTATTAAATGGCACTTCTCAGGGTAGTATGTACAATGTTCACTC
TTTACATTATTATCATGTTTATTGTAATTTAGTAAAACGCATCAACGCCA
GTGTGTGGCCACCGCTGTGTTGTGATGGTGCCTTTTCCTAACATAGTTTT
GTCAAAGCGTGACTGTGGGCTCGGTTGGCATAGAACTTGATCACTTTTAT
GTTAGGCGAGTTTCACATGTCCGCAATCTTATAGCCTCAGACTATTAAAG
TAATTTTACATATGAGGAGTGCCTAAAAGTCATGATTGTGTGACTAATTC
TCCAGTTATAATGTTTATGTTTATTTCCTTTTTTTTCCCCCTTTTTGCCT
AGCGGTGTCCGTGTGGACCCCGCTAGCAGAGTGAGACCTATGGTCTAGGG
GTGGGGG
>LTR-111_CDe#LTR @cherax_destructor
GCTGTCACTGTAAGCTCAGTGATAGTTCATAGTGTATAACCGTTACTGCT
CACGTGAANAACCGTTAGCCATGTCAAAGGTTATCCTTTTGAATACCAAG
GGTGCCCACTCCTACGACCAGCAGTTAACAGCCAGACTCAGTGTAGGACA
GACGTAGGCCTACGGCTCTGAGATTCCACCCTATATATTTCGACCTCAAT
ACACCAAATTACCATCCCAATCTCGTCTGTTCATTACCCAATCTACGAAA
GAACCCCACGCA
>Gypsy-28_CDe#LTR/Gypsy @cherax_destructor
ACAAATGGTGGCAGCTCTTGGGCGTGGATTTAGGGTATTTACGCATATTT
AAAGAAGATACAGCCGGTGTTTGAGGCCTCCAGCCGTCTCCCCCAAGCCA
GCGTCTACCAACCGCCATCACCTACCACCAATCCATGACGTCATCCATCC
AAGGCTCTGCTGAACCAGTTTCTCCAGTCTTCTGGCTTCTAATTGCAAGT
AAACCTTCGAAGAGTTGATCTGGGTTTTGCAATTAAGCCAACAATTAAGC
CAGCCTATGGGAGAGAGCCGAGTTATCACCAATCCTGCAGTCATCCAGTC
TGTCTCTTGTCATCCATCCTGCCTCTCACTGCTGTGTGCAGTGTCTAAGC
ATTCTACTCCACCAGTCTTGAGGGCTTAAGCCAGCTTCTTCAGGAAAGCC
CGACATACAAGTAAGCCAGTTGCTTCTTCAGCACCGTCAGTTCCTTGAAG
TATTGCCTCCATTTGCTCTGTGCTACCAGTTGTACTATTGTCAGAGTTAT
ATTCATCATTCCTGTGGCTTATTGTACAAAAACCACTGGGTTAGTGAGTG
ATTCCACAGCCATGAGAATTAGTGTACTGGCCAAACGCCGTGACGTCATA
CCGCGCGCGCCCAGTAACCACTCACGCGGGAGCCCACTCTCGCTAGTGCG
CCAGCCGCCGTCAACCACCCTCCACCACTACAAGCCTATATTTTGAGGCT
AATTCAACCCTTATTGGGTTCCCAGTATCATTGTTTCGGCTCACATAGCA
GGTCAGGAGTGTGTTCCTTCATCCGATGAAAAAGCCTGCTGTGTGGGTTC
ACCGTTGTATGCGCATTTCGTCTACTGAGGGTGTTGTGTATGCCAGCCAC
CGCCGCCAGCCGCCCATAGGAATCTAGGAATCAAATTCTCCCCTCTAAAA
CTCGCCGTTCATTCATCATTAGATACAATTCTGTTATAGACATTGCGAGT
GTGAGACATTTCTGCAGTGAATTTTCTTAGTGACATTTGTGTTCTACAGT
GTTTACCATATTTTTGTTCTAATATATTTTTTTGTCTCTCCATGTCTCCC
TCGTTGAGTGTCTTATTTCACATTTATATTCTTTGTGTTATTCTCTACAC
CTGCAGTAAGTACTTTTTGTGTACTCATTTTATTCTGTGCCTTGTGTACA
GTATAATAAAAAAAAATTCCAGTTCCTCAGTGCAGTAATAAAGTCATTTA
TTAATTCTGTGCTGTGTTACACATTATTTCAGTGTTGTGTCATTATTTCT
GTGTTGTGTCTTATTATTTTCTTGCCCCTTTATTTTTTTTTCTCATTGCA
TTGCCCTTGTGTCTTTATGCAAATCCTGTGCAATAGTTCTTTCAATGTTT
ATGCCCATTGTTCCTAGTTGCATATTTCATTTTACTGTGTGCCATTCATT
GTGCTCCATTATCAGTTTTATATCCAATGTCTTACCTCTTTTATCTCTCA
ACAGAATATTGCTATATCTGTGTCAAGAAATAATTACTTTTTGCCACACC
TGCCAACATATTTGTTATTATTTGATTATACCTGTGCATAATCCCTTGAT
GTTTCTGTGTTCTGCAATCAGTAAGTGTTACCTTCTGAGTTTTGTATATT
GTGCAAATTATTATTCCTATTTTCAATAATTCCTTGAACAAATTCACTCT
TAATATTCAAATTTACAGTAAAGTAATATTCATTATTCTCTTTATTTTCA
CTAGTTTACTTTATTTGAACTAAGAGTTAAAGTGTTCATTCTATTTGTGC
CCAGTGCAACATTGCTTTTTCATTGATGCAGTAATTTGTTTCTGCAACTT
GATTACATTTTAAAATTATTCTCCAGAAGTGATTGATTTGCTTTCATAAT
TTTTTCTATATAGTATTTTGTGCTCTATTTCATTTTAATCATTGTTTATT
CCTGACAAGTGCTATAATTGTAATTCAGTGCAATCTTTCAATATTACAGT
TAATTTTTTGTACCAGTATTGAATTTTAAGTTCTTAGTGTCATTTTCTTT
GAGTAAATTTGTTTTGCCAGTATTTTTCCAGTTGCATATAATTTATTGAT
TGTATTTCCACTTTGCATTGATTTACAATTTCTTCATATAATATTTTTGA
TTGAATTCCAAAGGTTTTTTTTTTATATTTTATTTAAAAGACATATTTCA
TTATACATAGTAATAATACAATAAAAAAATCATAACCAAAAGTAACAAGT
ACTCCCAGAAGGATATAACACGTAACAGTACATTAGTTACCCACACTAAC
TGACATTACGTATACAGTAAATTTTAACATGACATTCTCTATAAATGAAA
ACTTGACTACAAAACAATGACCATACAAGGTTCATACACCGTAAACCTTA
AATAACATCTCACACCCAAAAGGCTCAAAACAAACAGTGGGATGTAAACA
AACCCCACTTACCATAATGACAAAAACAGAAATTAATTATATTTATGAAA
CATAGAAAACTTTACACTGCAACCCCAACACCTATTTTTTTTTTTTTTTT
ATAAAAATAATAAATATGTACAATCATACATTACACAACCCAACAACAAG
AGATAATAAAACAAGTCCCATGATACATTAACTCATAGCATAAGGAAGAA
TACACATAATCCTTGAATAAAAGCAGGACTTATCACGATAATAACAACAG
ATCACTCGATCAAACACAACCCCAAAACCCAACACAATTATTATAATCAA
AAGAAGCGCTAACCAAAACCCACACAAAATAACCATTACATCTCCATGGT
ACAACTAAAGATACCATCTATGACCTCATCCACAATCATAAGTACAGCTC
ACCCTGACACATGTCCCCCCCCCCTTCCCCATAGACACAATGAAATAATT
GCAAGACGTCAAAAGAACCCCACTCGCTCATCACGAAAATCTATGTCCCT
ACTATACCTGCTAACTCATAGCAACACCCAACGAAAGACACAATATAAAG
CAAGATATCTGTACAAAAAATAAAAAATATCCCTAACACAGTATCAAAAT
GTTGCACACAAGCTCCTATAAGTTATTCATCGATTTGTTTTTCATTATGC
TTACTCAGACATGACACAAAATAAACATTGTCGTTTCATAAGATGTCTCA
CAATATGCTTTTAACAGAAAGACTTAAAATCCAAAGGTTCAGCTCCCTAA
ACCTGGACACTAAACATCCTAAAAAAAACACGAGTTATTATTGATACAGG
CCCATGAATCATCCTGACATAATTAATTACATAATGAACACACTGTTAAC
CATGTTCAAACTTTTTTTTTCCTTTTTATAAACTCCATTATAAAATACAT
ACTGAAACCCTTGAAAACAAGGGTAAAACACAATGTAACTTAGTAACACC
CCACAGGGTACATAATATACCTATTTCACTCTAAATAATAACAAAACCTA
CAATATCAATAATGATAAGGAAAATATCCCACAAACTGTTATCTTTACAA
TCTTGATGCATAACATTATCTTGAAAGTTACCATGAATACACAGCAATAG
CACCTCACAGGCATCACTCACAAGGCCTCACAGGACCTGACAAGCGTGCA
CTATCCACTCATAACTCCTAGCCATCCTGCTAGCTCAAAACATGCAGCAG
CAACATCCTATCTCAAGTGCCGTGCTATACATAGGACAAAAAATAAACCC
GAAAGAAAACCAAAAGGCTGCAAACAGGGAAAGCCACCTCCCAATGAAAC
CCCCCCCCCCCGTCCTCAGTCTCCCAGAGTTCACACAAAACGTGACACAC
AACTCCATGCATCCCTTCCCCCTGCCAGTCCAAAGTCAGGTTACACATTC
CCAAAATGAGTCGTCCACCGTCAACCCCCCCCCCCCACAACACAACATAC
ACTTTCCCACTCAACATTCATGCCTAAATGCAACCAAGACAAACACTCCC
TCAACCTCACCCCATCCTACGTAAATAGCCCCTTTCATCGTAGCACACTC
CCCACCCCAATAACCCCCCACCGTAAGTTCCCTATAACCAGTAGTAAAAA
CCTAGCCCACCCCTCCCCATATAATAACCTGTTCCTACATTTCATACATT
CCAAAGTAGAGACAGCTCACTTTTGCAGTTAATTCATAGTGAAGTGATAT
TGCTTTCATTGCATTTTCAAGTAATTCTTTTTCTACAGTGCAATTCAGTG
AGTTGTCACTTCTCATGCAGTGTACCTTAGATGTTTTAATTGTTTTTGCA
CCTAGTTCCATGACTTTTTATTTTCATTTTTAACTATTTGTGTTACTGTG
AATATTTTATCATTCTCATTTTTACCTGCATTAGTTTCTGTGCAAATTCT
TTGCAATTATGTCTCCCATATTTCCAAGTACTGTAGCAAATGACGGCATT
CAGTCTTCTAATGTTCAAACTGTCCCTGCATACATTCCTAATAGTTCCTT
ACAGACTGATAGACAGTATCTAGCTCTTGAGCAATATGTTTGTTCTTACA
GCTTGTATCAGAGAGTTATAACAGTGCTGCAGAATGTGAAATTCAGATTC
AGTCCTTATAGCTATGTGCATTACTTATTAACGTAGCCGAGTGGTCAGGC
ACTAGTAAACAGTCACTCCTGTCTGGAATCCAGTCACAATTGCACACAGG
ATAGTGTACTATCCCTGTGATGGCTCTTGTTCAAGTGGTGGTTCCTCCCC
AGGGGACGCCTTGTTGAAGAAAGACTGCTTGCAATGAGTTATGACATCTC
TTGCTGATGTCATAAGCCATGCAGAAAGACGTTTCTGTGGCTAGTGCTCA
CTAGAGTGTCTGTTGTTGTTGTGTTCCAGATAGTGATATTATCCTAGTTG
ACAGCAAATCCTTGCAAGGTAAATCGTTGTTTGTCGAGCAATTATTATAT
GTTGTAAGAGATAGTAGATCCGTTTCTCCCTTGCTAGTATTTCATGTTAT
AGTGTTATCTATTTCAACCGGGGAGAGTCATTCCACTCCACCGAGCTTGT
TCATTCCTTCAGTAGGAAAGTGATCCCAGTCCTTAGTTACAAAAAGAAAA
CTCAGTTTAAGAAATTAGTTGTATTTGCTAGCCGAGTCCTTACTAAGGTT
GAACGCAATTATACAGTTACGCAAGTCAAATGAAGATGCTGATGCTTTAT
CGCGTCATGTCAGTGTAGTAACTGCTGATCCTCTGTTTAGTGTTGAGGAT
GTAAAGACTGCCCAAAGAACAGATCCCATGTGGTCTGGTGTGATTCGATT
CCTGCTCCAGGAAGATCTTATTCTCAATGTGAAGCCACCAGCACCCATCA
GTGACTGTCGTGAACCAAGAATTACTGTATCGCACTACCGAGCTGGGTAC
TCCTAGTAGAAGGGTATACCAGTTAGTAATTCCACAGTCACTAGTGAAAG
TAGCCTTGCAGCTAGTTCACGATGTACCAGGTGTTGCACACTCTGGTATG
GATCGTTCCGTAAAACAAGCCAGATTGAAATACTTTTGGCCTTGTATGTC
AGCTGACATTACTCAGTATGTTAAGAAATGTAGTGTCTGTATGAAACATA
AAGGTAATGTTACTGGTCCTAATCCAATCCAAATCTTTCGTACTACTAGT
GAGCCATGGGAAAGAGTTGCACTAGATCTGTTGACTAATTTCCAGTGTTC
CCTCAGTGGAAACAAACATCTGTGTGTGATGGTCGATCATTTTACCAGAT
ATTGTGAGTTAGTGCCTATTGCAGATAAGACTGCCGAAACAGTAGCAAAA
GCGTTCAAGGAACATATAATCTGCAGACATACTACTCCTAAGTCCCTCAT
AACAGATAATGGAGGTGAATTTTGTAATGAGATCCTAGAAAACTTGTGTA
CTTTGTACAAGATTACAAAATCAACCATTGTGCCGCACAGTAATGGGTTA
GCAGAAAGAACTAATAAGAAAGTCCTTGACGTCTTGAGAGCCACCATCAA
TCCCAATAGTGCAACCTGGGATGAAGTTATACCTGATGTTCAGCGCGCAA
TAAATTATGCTTTTAATGTTTCTATAGGTGACACCTAACATTATGCATTG
TACAGTGTTGATAAGCGTTTGCCTTATGAGCTGTTATATTCTAATCCGAA
ACCGACTTACAATCCCGATGATTTCGTAGCAGTTCGTACCAGTCAAGCTC
AGAGTGTTTTCAGACGAATTCGTGAAACACTTCATAAGTCATCAGCAGAA
TTTACGAGAGTAACTAACACTTGAGCCAAACCGACCAAAGTTAAAGTGGG
GTTGAGAGTTATGTTGGCTAACTTTAACAGAACTTCAGCGATGCCAAAAC
TCGACCAAAAGTTTGTCGGACCTTACAGAGTAGTCGAACATATTAATGGC
AATAAGTATAAAGTTAGAGAAATTAGTACAGGTCAGTTTAAAGAATCACA
TTTAGATCATATGAAATTAGTATGTGATGATGACGAAGTCCCTGACACCC
CTGACAAACAGACAAGTGAGACAGAATCTGATAATTCTCCTGTTGCTGTT
CCCTCTACCTCTAATGATCAGTCAGATCAACCTGAATGTCGTTATTCCCT
ACGTACATGACAAGTGTTGAGAAATCCTCAAGTATCATTTGTGGATACCA
GTGTAGATCCTTCTCAATCAGCAAGTGAGTTACCTATTGTAACAGAGTTT
GATCCACCCAGAGATGATAATCATACAGCTTATATCAATCTCACCCTAGC
AGAGTTGGGGTTAAATGTAAATAACCTGTATAGATAAATAATGTAGTAAG
TGTATTTCAACTGTGTGTTACAATATCAACTTAGTGTTATACAAAGAATT
TTTTTTATGTGTTCACGTTTTCTCCGAATTCTGAGATTTAACAGTATAGA
TTTGAGTGCACCAGATCTAACTTGTCTGTTAATCACTGCTTTCTTGTAAA
TATATTTCCTCAGAATTCGTAGATCACATGAAGACAGATTCAATCGATCG
AGAATTTTTTTTTATCGTTTTTATCATGACTTTCTAGAAATGAGCTCATT
AAATTATTAATTCTCTATGTATCATGATATATCTTATAGTACTGTATATT
GTTTTCCATCATGATAATATCCATGTGTAGTACATGTATAATGTTCAATT
GTTGTGTACTTTGACATTGTATAGAATCAGCTCAGAGTCGTACGCCTGTT
GTCTTTAGTTTGTATAGATGTATGTCGAGACGACATACGTACCGTAACCG
A
>CR1-10_CDe#LINE/CR1 @cherax_destructor
AGTAAAGCAAGAAATTTTGCTTCAGCTATTAACGAAAAACAGCAATATAT
AATTATATCAAAGAGAACATATATATAACAATGGAATACTTTTTCTGAGG
ACACTTGGCAGAGTCAGGAAGACACTACTGCGGCAAGTGTTCCATAGGGA
AGTGTGCTGGGGCCATTGTTATGGAATGTCTACTTCAATGACCATCTCAT
CCCAGAATCCCATGCATATGCAGACGACTGTACTCTGATATTTACTTAGA
GCAACTGACATCTCTATTGTATAAGTTACATCAATCACCAGTTTACAGCT
GTATCAGCCTGAGGAAAACGATGGCAGGTTACATTTGCTCCTGAGAAAAC
ACAAATAATGATGGTCTCTAGGTATCATGATGTCAATACTGGAGCAGTTT
AATGAATCTATGGGAGAGTGCTTGTACCCGGGGATGAAGTGGATATTCTT
GGAGTGAAATTTGACTCCAAACTGACTATGAAAAACCACATTGTAAATCT
TGCAAATAAAGCAGTCAAGAAGCCTACAGCATTTGCATGTACCTCACATC
TGTCATACAGTAAAGGCTGCAAGATTCTATACAAGACACAAGTAGGTTCA
CACCTTGAGAATGCTCCACTTTCTTGGATTATCTGTCTCAGTCTCATCTG
CGACTTCTTGACAGAACAGAGAACAGAGCAAGACGACTCATCTCTCGCTT
GGACCCAGCCGGAAGAATGTGGGCGGCCTTACTGTTATGCACAAGGCCAA
TATTTTCAAAGTACATATATATACAATGAGAAATATATAAATGATGTTAT
GTACCTTGTCTACC
>CR1-11_CDe#LINE/CR1 @cherax_destructor
TACCTATTACTGTCCTTGCCATCTAGTGTCACTAGCTTTCCACTATCCAC
CTTATTCTGCCTATTACTAGTTCTCCTANAGCTTATAACATTACTACACT
GGGACTTCNCTGTTTTCCCCCCAAAACCCATACCACTAACTNTTTCTAGT
TTAAAGCCCTAACAGCTCCCTCCACTGCAGTTGCCAGTGCCCCCACCCCA
GACCTGGATAAGTGAACCCCATCCCTGGCATACATGTCATTTCTGCCATA
GAAGAGGTCCCAGTTGTCAATGAATGTTACTGAATTTTCCTTACAGTATT
TGTCCAGCCAGCAATTGACACCAATTGCCCTGGACAGCCATTCATTTCCA
ACTCCTCTCCTTGGCAAAATACCACATATGACAGGGTTCCCACCCTTCTT
CCTAATTATGTCTATTGCTGACCTAAACCTGCTAGTCAGGTCCTCACTCC
TACGTCTGCCAACATCGTTGCCTCCAGCACTGAGACAGATAATAGGATTN
CTCCCATTACCTCTCATGATGTCGTCCAGACGGCTAACAATATCCTCCAT
CCCAGCCCCAGGAAAGCAAACCCTCTGTCTCCTACTCCTATCAATCAAAC
AGAAAGCCCTATCCATGTACCTAACCTGACTGTCCCCAACAACAACAATG
TTTTTACCTTCCTTTGTGTCTTTCGTCGTGACGCTCCCAGAAGTCGACTC
ACATTCATCGGGTAGCACGGAGAATGGGTTCGATGTTTCCACAACATTCT
CCTGGGTCTTCGTTGTTTCTACCTCTCCACCCGTCNTCTTGAGCCTTAAC
TTTGTCCCATGCGTTTTAGCCACTGTCCAGGTTCCTTTCCTGGCTTNAGG
ATTCTCAACAGNAGGATTACTACGAATCCTCTTGTTTTCCTCAGTCAGTC
GCTGTATCTCAAGCTTAGCTACCCTCAGTTCTTCCTTCAGCTGCTGGTAG
AGTAGCTCAAGAGAGGACATCTTCTTCAGATTGACAGAGAGCA
>LTR-112_CDe#LTR @cherax_destructor
CACAAGACACGTCTTCACTGAGTTAAGTCAGGTCCACCACTGAAGTCAGG
TCCATCTCTGTTTTTCCACTA
>LTR-113_CDe#LTR @cherax_destructor
TGTTACGCCTCTACTTCCTTTTTTGTCTGGTTTACCCATTTTCTTTAATA
GTACATTGCGTTCATTTCCTTTAATAGCTAAATTGGAAATGAATGTCCTT
GTATTATTAACCTTTGTTTGTATATTTATATTGTGGCCACATTTTTGTAA
ATACTTCTATGTTACTTTAGGTTACCGGGCTGAGTATCAGTGAATTTTAT
AGTTAAGAGTAACAACTCTGTACGGTGGTTTGACACCCCCCCCCCTTCTC
CCCTTCTGTGTTGTAAGTCACGTGACCTACCTAACCTCCACGGTCACTAC
AGAGTGGTAGGNAGTTGCAGACACCAGCCACTGGCTCTNCACACNTGCTC
GGGTCTTGTTAACTTACTGGCTGTTCGCCTTTCTTTAGGCCGGTTTATTC
TGTTATTGCCAAAAGCTAGACATCTCTCTGTAATCCTTTAAGACATTATC
TACGCCCTTGCCGTAGAACTATCAATAGAAATGTATTATGTCTGTTATAA
GCTAATACAATAATTCATTAAAGAAGGTTTTAAATGATCTTTATTATTAT
CCATCAAACTATCTAAATTNTTATGCTCTAAATTAAAAAGGAAATTGAAG
TTGTTTAAAGACTTGCGAGTGTAACA
>Gypsy-29_CDe#LTR/Gypsy @cherax_destructor
AGTGGGGGCCTGTCCGGGAGCATAATATTGAACATTACAGAGATGGAAGA
GAAGTTTGAGGATATAACTATAGAGAGAGTTTAAAGCTACAGTCTTGCTG
GCAATTGGCAAGAAGGCTAGGCATAAAATATGATAGACATTTTACGGCCC
AGACAGTACGATACATGATACAGAATGTACTATTTCCAGAGAAGCAGGAG
GATACAGAGACTGACAGTGACGACGAATCAAGTAGTCCTGGCCTTTTGGA
TTCTTTATTACAGACTCCAGAGTCCGGAACAACGAGGCTGGTAACATCCC
CTATAGAAGATGACGGACAACATCGGGTACCAGAAACTCAGGAAGATGAC
GCTACGGGATCAACTCCAATCCCGTCCCCGAGGACTAAATGGTGGACAAA
AGTTCACCAGCCAATGGAAACAGTACAAGGTAAACTTTTTACCAGTAATT
TAGAAAGTGAACTAAAGCAAGAAGTCCAAATGGATATAGAAAAGTCTTTT
CAACAAATCCCTTTTGCTCTCTTACTAAATTCAATTCGTTCAAAAGAGAA
TTTTGAATGTCTGGAACGTATTTTGTCACTTCAAACCTCTCATGTAGAAG
CTCAGATAAAATTAAAAAGAGAAAATTTTGAACGGGATTCTTTGCTTTAT
TAACGAGAATTACTTAGAGAGAAAAGAGAATTAACCAATAAGAATAAGAT
GCCCTTTTTTGATCTTAGTAAAGCCGCATCCTTAATGCCTAAATTTAGTG
AAGGTAATGTAGATTCATTTTTTGAGGCTTTCGAGAATCAAGCTAAAGTG
ATGCAGTGGCCTCGAGAGTTTTGGGCAGCATTAATACACTCTTCGTTAGT
AGGAAAAGCCCAAACCTTTACTGCAGCCTTACCTTTCGAACAATATTCTA
GCTACGATCAAGTAAAAGATTGTCTTTTGAAAGCGTATGACCTTCTACCT
ATAAGTTACTTAAGGATGTATAGAACTTTAAAGAAACATCCTCAACAATC
TTGGGTAGACTTTGCCAGAGAAAAGCTCTCTGCTTTTGAGCGCTGGCGTA
GGACAGCGGGAGCTTCCTCCGTAGAATCTCTTTCTGAGTTAATGTTACAC
GAAGATCTTTATAAGTATTTCCCTGAAAAAATTCATACGTACTTGTTGAC
TCATCCTTCCAAGGATCTGATAGATACTGCGGCCCAGGCAGATAATTTTG
AAATTTCCCATTTAATGGCAGTTGAAACCGGCTTGAATCAGGAGAGGAGA
CCCACATCACAAAATTTTAGTTCAAAATTGTCTTCTAGGAAGGTGCCTGT
GAAAGATTATGTGAAAGTCCCTGTAACGGGAAAGAAACAAACTGCTAATG
GCTCCTTGTCCCGACAATACCAAAAGGAACAAATCCCTCACTGTACCTTT
TGTAATAGGTTAGGTCATAGACAGTTCCAGTGTTGGCTAAAAGAGCGAGA
TGATACATACTCACAGAGAGTAAAATATCCCACTCAGGTAATTAATTCTC
AAAAGCAAAAAACTAAGGACGATGACTTTTTACCTCTACAGGCTTCGTTC
GCTGACCCATCTTACAGATGACTCCACCAGGTTCTGACCCCTGAAGAAAA
AATCAGAAAAAGCTATGAAACCATACTTCGCGAAAGGAAAGTTGGGAACC
AGTAAAGAGACTCTAGTGGACGTCACAACCTTCAGAGATACTGGTAGCTA
TCTCTCTCTGGTAAGATCAGACCTTGTGAAGTTACCGGATAAGGGTGCGC
CCCAACTAGAAGTTTTATTAGAGGCATATGGGGGTGCTATATTGAAAGTC
CCTCTTATAAAGATTTATGTGGAACTTCCAGAATATATTGGCTGGATTAA
CGTAGGAGTTTCGGATAAGCCTTTTCCAATTTCGGGTGTAGATTTATTGA
TCGGGAATGAAACTGATCAATTAGGAATACCCAAAGAAGCCCTAGTGTTG
GACAATCCCTGCAATATAAATTATGCTTTGGAAGCATCTGAGACTGGATT
AGATTTATTTCCCCTTAATGTGATCACGAGGGCCATGGCTAAACGCCCCA
AACAGGTGTTAGATCCAGAACTTTCAGAAGAAGCGGGAGATTTAGGTTTG
AACTTTCTATTTAGTGAAACAGTCCAAGCGGGAACATCAGACTTGAATAA
AAGTGTTCTACCGCTCTCTTCGGACCTAGTAAGAGAGTGTAGTAAAGAAG
AATTTATTAAAGCTATAAAAAACGATATAGATCTAATAAATAATACTAAA
GCTGAGCCTTTCTTTTATGACGAAGAAGGATTTCTCTGGAAAAGAGGAAA
TGATAAGAATTCTACTCCTGGGAAAAATTTTTAGTAATTCCTTCCTCATT
GCGCACCTTAGTATTTGAATTTGCGCACCATAACCCTTTCGGGGGACATT
TGGGAATTCGTAAAACAGAGAAGAAAATTCGGAAATATTTTTATTGGCCC
CGGATGAAAATATATATTGCTGATCAGGTACAGAAATGCCATGTGTGTCA
ATTGATAGGCAAAACAGCCCACAATCCGGCAAAAGCTCCTCTAGTGCCTA
TAAAAACTCCTGAGGAACCTTTTGACAGATTAGTTATAGACTGTGTGGGA
CCTTTGCCCCACACAAAAAGGGGAAATCAGTACATCTTTACTATTATGGA
TATGGCCACCAGGTATCCCGAGGCCATTCCAATGTCAAAAATTAACGCTA
GAAACATAGTACGCGCCTTGATACGTTTCTTTGCACAAGTAGGCATTCCC
CATGAGATTCAGTCGGATCAAGGCTCAAATTTCACATCGAAGATTTTTAA
AGAAGCTATGTCAAGATTAGGAGTAAAACAGATACTATCCACAACCTATC
ATCCCCAATCTCAAGGCGTATTAGAAAGGTTTCATCAAACCCTTAAAACT
ACTCTACGAGCGTATTGTGAACAATATTCAAGAGATTGGGATGAAGGTTT
ACCCTTCCTTCTCTTTGCCCTAAGAGAAGCCGAACAAGATAGTACGAAAC
ACTCTCCCTTTGAGATGATTTTCGGCCACCAAGTGCGGGGACCTCTAGCT
ATATTAAGAGATTCGTGGATAGGTAAGAAAGAGCCTCTTTCTCCATTAGA
CCCTCCGTTATTGAGGGAACACCTAGCACAATTGAAAAACTTGGCTGCAG
TGAACCTGACCCAAGCTCAAGCTAAAATGAAAAAATGTATGATCAGAGGT
CAAAACCTCGGTCCTTTCAACCCCAGGAATTAGTTTTAGTAAAAAACTTT
GTTCCTGGACATTCTTTAAATCCCCGTTATTTAGGACCTTACGAAAAAAT
ACGTAAGCTAAACGAGGTAAATTATTTAGTGCGTGAACCAGGACGTAGAA
AGAAAATTAAGAGTTATCCACTAAATAATTTAAAAAAAAGTTACCTTCCT
ACTGCATCACGTCTCAACCTCAGCCTCTGAACTACCCTCTTCCTACTGCT
ATCACTGCTACTCAACCTCCAGCCTCTGAACTACCCTCTTTTCCCTCACT
CACCTCCGCCTCATACCCCACTGCAACTACTCAACCTCCAGCCTCTGAAC
TTATAAATGATGCACCAGGAAACTTAAGAGAATTTAGGCTCAATAATTCA
GAAATTTTAAAACGGTTGGATAATTTTCTAGATGTTCTTCCCTCTGTTCA
TAAATCACAAATAAAAGATTTGATCTTTAAATACAAATCTATATTCTCTG
ATGTGCCTAAATCTTGTAAGTTGGGCTTCCATGAAATCGAACTATTGCAG
GATCTTCCCATAAAGCAATCCCCATATAGGGTCTCTCCTGCTAAACAAGA
GTTAATTCAACAAGAAATAGCCACCTTATTAAAATACAATTTGATAGAAC
AATTTGATAGAGGCCTTGGGCCTCTCCCTGTTGATTAGTCCCCAAGCCGG
ATGGTACAGTGAGGTTGTGTACAGATTATCGTAAGGTCAATGCTATCACC
AAGCCGGATGGTTTCCCATTACCCCGAATTGATGACCTTATTGATACTGT
GGCAGGGGACACCTTTGTAACCAGATTAGACTTACTAAGAGGGTATTACC
AAGTTCCATTAACTCCTAGGGCTCAAGAGGTTTCAGGCTTTGTGGTTAAA
AATGGTTTATATACATATAAAGTTATGCCTTTCGGCTTATGTAACACTGC
ATCTACGTTCCAAAGAATTATGAATATTTGAGTCCAACCTTTAGCAGGTG
TGGAGGCATACTTGGATGATCTGGTGGTTTACAGTCTAGATTGGAAATCC
CATTTGGAAAGGTTGGAAGAACTATTAAAAGCCTTACAAAAGTATAACTT
CACAGTAAATTTGCAAAAATGCGACTTTGGTAAGGCCCAGATTAAATACC
TGGGGTTTGAGATTGGGCAAGGACAAGTCGCCCCAGACGAATTAAAAGTC
AAAGCCATTTTAAACTTTCCTCAGCCCCAAGATAGAAAAGCCCTCCAAAG
GTTTTTAGGGATGGCTACTTATTATCGAAGATTTTGCCCAAACTTGGCAC
AATTAGCCTCTCCTCTCACTAAACTAACAAGTCCTAAACATAAGTTCAAC
TGGGATGACAGCTGTAATTTAGCCTTCAATCGCCTAAAACGTTTTCTTTC
CTCAGCTCCGATATTACGAAGTCCTGATTTCAACATTCCTTTTACTCTAC
ACGTGGATGCCAGCGACGCCGCCATTGTTACTACAACCTTCGCAACAAGG
GGATATTCTGCATCCAGTATGTTATTATTCGTATAAATTAAAGGAATATC
AAAGATCCTATTCTTCTGTAGAAAAAGAAGCCCTAGCATTAGTCGTTTCT
TTGGAGCATTTTGACGTATATCTTGGTTATTCTCCTCATGTAGTGAACAT
TTTTTCTGATCATAACCCACTTACTTTTATAAACTCATGAAATCCAAAAA
TGTTAGAATTTTAAGGTGGGCTTTAAGGATCCAACCCTACCGAATTTCTA
TTTCTCATATAAAAGGATCCAGTAATATAATAGCAGATGCATTGTCTCGC
TCTTAATGGCTTCTCTAACTGTATAATTTCTTCACAGAATAGAAGCTTAT
CTGATTCTGATCTAGGAAGTGGGCTGATAAGATGCTCGGAGAAAGATACG
TCTTCTCCCTCACCCTGAGACATTCCTTCTATCAATGAGTCATTCCACGC
TCATACGCCTGAAACGTCGAAATATTATCTTGTGGGTCGGGG
>Gypsy-30_CDe#LTR/Gypsy @cherax_destructor
ATGGCGACCTTGCCAGGATACGACTCTTGAGGCTACATCTTCCTGATGGT
TCTACTGGTTCGTGAGTATAACATTTAAGATTGAAAAGGGTGAGTTCGTA
TCTTTGAGGTGTCAAGTCATTACTGGTAGTCTGTTTGACTTAGTTGTTTG
GTTCTTGGGTTGGGTTTAGAAGTTTACTCATTTTTGTTGGACCTGAGGAA
CTTCCATAATAACCCCTCCTGGGTGAACCGTGTTCATTTATCTTAGTGAA
GGCTTTTGAGCCCACTAGATTTGCTTCCAAGTTGGAAATAGTATTTCATT
TTCTTCTTTGGGAAGGTTTAGAAAGTGTGCGGACGAGGTCCCTCTTTTGA
AACAGTCGTTTCAGTTGTTAATTTAAGATCGACTTGTTTGGTTTGTATTA
TATTTCTTACTATGGATTCGTTAGATTTCTGGTTACGGGCTGGAAAAGAC
ATGGGATTTACAGGCCAGTCTCTTGATAGTTATATTACCGCTAAAATGGC
TATAGAAGAGAAAAAGGAACAGGAAAGACTAGCTCTAGCTAAACAGGAGG
AACAGGAAAGACTAGCTCTAGAAGAGNAAGAGGAACAGGAAAGACTAGCT
CGAGAAGAGAAAAAGGAACAGGAAAGAATAGCTCNAGCTAAAAGGAAGGA
AAGACTAGCTCGAGAAGAGAAAAAGGAACAGGAAAGAATAGCTCGAGAAA
ATGAAAGGATTGCTCGTGAGGACAAAAGAGAACAGGAAAGGGTTGCTAGA
GAAGACAGAGTTCAGGCAAGGGAAGTGGCCTTCAAGATGAAGGAGATTGA
AGAAAAGGCAAAGCAGAGGGAGTTAGAACAGTTAAGGTTGGAATTGGAAG
CCAAGAAGGTAGAGCTATCTAAGCATAAAATAGATGAAGGGGTACTAGAA
TACCCTACCCACGAATCTAATATTAGGATGCCTCAAATACCACCTTTCAC
AGAGCAGGATGACATCGCGGCATATATCGCCAGATTCGAGAACACTGCCA
CACTCTGTGAGTGGCCCTCAGATTCTTGGACTACAAGGCTTGGATTACTT
CTATCAGGTACAGCTTTAAACGTATATTCCACCTTACCAACTGACGTAAT
CACTGATTATCCTCTACTTAAGAAAGCTATCTTACAGGCTTTCAAGAAGA
CCACCCATCATTACAGGTCTGAGTTTCGGCACACTAAAATATCCCCCAAT
CAGAATTATATGCAGTATCTGACAACACTTTTCAGATTGTTTGATTGTTG
GATTGATAGTGCCGAAGTTGATCATGACTTTGATTCATTACGCGACCTGA
TGGTAAGAGACCAATTTCTCTCTTCTGTTAACTCTGACTTACGTATCTTT
ATTAAAGAACGTGACGTTCACACTGCTTCTGAAATGGCGCAAGCGGCAGA
TATATATGCCTGCGCTCATAATAACTACCCTAAGGAGCGTAGTGGATATA
AATCTGTTGCACCTAAACAATCTGAGTNATCCAAACCATTTTCCTCTAAG
AAATTCCCAGTAAAATGTTACAACTGTAACGAATTGGGACACAGACGTCC
AGACTGTCCCAAGAAAAAAGGTGAGAATATTGGGAAGTGTTTCACCGAAG
CTAATATTAACGCACCTTTTAGTGAAGGTACCGTTAATGGCATGAATGTT
TCCACCATTCTTAGAGATACTGGGTGTTCTTGTATTGTTATTTCAAGTAA
ACTCTTTCCTAACTTAGATTCAACTCGGTATAAAAGTACTAAATTAACTG
ACTACTTAGGAAGAAGTGATGTGTTTCCTACTCTCAGATGTTTTATTAAC
TGCAAATGGTTTACTGGTTGGGTAGAAGCAGTGGTGGCCCCAATAACTTC
ATGTTCTGTTTTGGTTGGGAACATAGAAGGGGCGACCTTCCCATCTGAAT
TAGACTGTGTAAGGTTTTCAAATGATTCCGGAAAAGATAAACTTNATACT
TCTGTTTCTTCCCTAGAATCTCCAGAAGTGATTAATCAGGATAACTCAAC
TCAGAGTTCGGATAATCGTGAAGCTCCTGGAAAAACCTTAGAGAGTCAGT
CATCNAAACCAATCTGCACAGAAACTGAGGAAATACCACAGGTGACTGAA
TCTTCCCCACAACTGGACACGGTTAACGTCCTTACCAGAGCTCAATCTAA
GGTAAAACCAATCCATCCTTTAGTACTTTCCAAAGGAAAACCTATTGAGC
TGTCACACCTAGATTTGGAAGGTCTCCAGAAGACTTGTCCTTCCTTAGAG
GAAACCCGAAAGCTAGCATTAAATGACAATGTGATTAAAAGAAAGAAGTT
TAGTTATAAATTCGAGTTCAAAAGTAATCTTCTATACAGGACTATAGTGA
CCGCGGACAATCCCAATGAGGTGGGAAAAAGTCTATTAGTCATTCCTAGG
GATTGTCGTGAGACTATTCTGAAAATTTCTCATGACCTGCCTGTCTCTGG
CCATTTCTCCCGTAGGAAGACCTATGATAAGATCAAAGACTTGTACTTCT
GGCCTGGGATGTCCTCGGACGTCTATAAGTACTGTAGATCATGTCACGTA
TGTCAACTTTCCTCTCAAAAGGGTAGAACTAAGAGGGTTCCCATTGTCAA
AATGCCAATTTTTTCAGTTCCATTTGCTAGAGTTGCAGTGGATATAGTTG
GTCCCCTCACNCCTCGTTCATCAGGNGGTCATAAGTATATTTTGACTATG
ATAGACTATGCGTCCAGCTTCCCTGAGGCGGTACCCTTAAAGTCCATCAC
GTCCATAGAAGTAGCTGAAGCTTTACTGTGCGCTTTTTTCACGGGTCGGT
ATTCCTCGTGAAATTCTGTCNGATCAAGGGACTCAATTCACGTCAGAAGT
AATGGAACAAGTTTATCAACTTGTGGGTGTNAAACCGCTTTTCACTACAC
CTTATCATCCAATGTGTAATGGAAGAGTGGAACGCCAACATGCCATCCTT
AAGTCTATATTAAAGAAGCTCTGTATTCTTAAACCANCTGACTGGCATAG
ATACCTNCCNTGTGCTCTCTTTGCAATGNGGGAGATTCCNAGTGACTCCC
TNGGGTATTCCCCTTTTGAATTACTTTATGGAAGACAGGCTCGTGGACCA
CTATATATCCTGAATGAACTGTGGTCTAAAGATATTGAACCTGAAGTTCA
AAACACTTACCAGTTTNTCCTAGACCTTAGGGAAAGATTGGANGANACTG
CTGATTTGGTTGTCAAAAACCTTAATGTGTCTATGGAAACTTACAAGACA
TATTTTGACCATAAGAGCTCCCAACGTAAGTTTAATGTTGGTGATGAGGT
ACTAGTTCTTTTGCCGGACANATCCAACAAATTATTAATTACCTGGCGAG
GGCCGTATAAGGTAACCAAGGTCTATAATAAGGTAGATTACATCTTGGAC
GTCAAGGGTAAGGAAAGAATGTACCACGTCAATATTTTAAAACGGTATCA
CCGTAGAGAAGTTAATNTNTGCTTAAACACCTTTGATGAAGACACTTTGT
CTTACAGCTTAGTTAGCGGTCATGATTCTTACGAATGTAAAATTTGTATT
ATAGATGACGAGTCTCGCACAGAATCGAAGGAACTACTGGATATCTTAAC
TGATGATTCTGCCACCCATAACTCAAATGTCAACATCAACAGTGAACTAT
CNTGTAAACAAAAGTCTCAAGTAAGTGCCNTAGTAAATANGTTTTCAGAT
GTATTCACAGAAATCCCAGGACTTACCACTACTGTTATACACAAGATTGA
ATTATCATCTCAGGAACCAGGCAGACGGAAAGTCTATCCTGTCCCTGTTC
ACTTACGACAAACATTTGATAACGAAGTGGACAAACTCTTAAAGTTAAAG
ATTATAGAACCTTCTAAATCAGCTTTCTGTTCTCCAGTTGTAATGGTTAA
GAAACCAGATAATTCTTACAGACTGGCCCAAGATTTCCGTTATTTAACCC
TTTCAGGGTTATTGACGTACTAGTACGGCTTACGCGCTGGGGTTATTGAC
GTACTAGTACGCATAAATTCTAGTGCCTTCAAATTTAGCGCGAAATGGCT
GGTAGGCCTAGTGGTGAGAGAATGGGTCTGCGTGGTCAGTGTGCGCAGTA
GGAAAAAAATCGGGGAGCCAGTGGTGCATTGTGGGAACGCCATGTTAGTA
CACATTTTTCACCATGCCGGGCGGTAAGAAACTCCTCACTCCTCGGCGAA
TTGGGACTCTTTTGTTCCCCAGTGACAGTTCTAACACCGATGGGAGTGTC
AGTGGTGATGAGTTTCAAGGTTTTGAGGCAGTTGTGACCGAAACTAATGA
TCATAATACCGGTAATATTGAGGAAAACCCAGACGACCCTCAGCCCTCCA
CCTCCGGTGCTGTGGCATCTTGTTCACGCTCAATTGTACCAGAACGAAAG
AGGAAACTGTTATTTACTCATATCCCAGACTCTGATGTGAGCAATGGTGA
TGATAGTGATAGTGAATATGAACTCCAAGCTCTTCAAAACAGTTCCAGTA
GCGAGAGTGGTGTGGAATATTCTCCAGTGAAGCGTCAGTATATACGACGG
TATATGCGCTCTGGTAGCGTGCCATATGCTGTTCCAAGGGGAAGGAGTAC
ATCTCGGAGTACATCCCGTGGGGGTACAACAGGAAGTGATAGTGAAAATG
ACAATGATAGCGTTGCAATTGGAATGAGAAATGCGCAAGCATCTGTTAGT
GGTAGTGGTGGTGGTGGTGCCAGGCGCGAGGCACCAGCAGTGGACCATGC
TGGCACCGACGCCGCTGAGTCAGCTCAGCTACAACAAAGGCAACCCTCAC
CCACCCACCAACCCCCACAACCACAACCTCCACTCCCACAACCTCCACAA
CCTCCACAACCCCCACAACCACCTGTAAATATCCAGTACCCACCAGCAGA
CCGCACCTGGGATTGGCAAGCAGCTGACAATTTTATTCCCAGTCCCCATC
AGTTTGATGAAAGTCAATGTGGAATACGCCCATCGTGTCCACTTGGGAAC
AATGCCACTGAACTGGAATGCTTTGAATTATTCTTTGATGAACCTCTGAT
GGATATTATTGTCAGGGAAAGCAACAGATACTACGAGTACACCATGGCAA
ACACAATACTTTCACCAACATCACGCCTCAACAGGTGGAAAGAGACAACT
GTGGCTGAGATGTACTTGTTCTTTGCCACAATAATGCTTATGCCTCATGT
TTATAAGCACAGTGTCAAATCATACTGGTCGACAGACCGCCTGATTGCAA
CACCAGGTTTCAGTGATATAATATCAGTGAATCGATTTGTGCTACTGCTG
AAGATGCTTCACTTTTCAGACAAAACCACCCCTGACAGAAACGATAGGTT
ATATAAGATTAGAAATGTGTTTCTGTATCTGAAAGAGAAATTCAATATGC
ATTTTTATCCCTTCAGGAAGCTTGTTATTGACGAGTCACTGATTCTGTTC
AAAGGTAGACTGTCGTTCAAGCAGTATATACCAAGCAAGAGGAAACGCTT
TGGTATAAAGTTGTTTGTGCTTTGTGATTGCTCCAGTGGTATTGTATTGG
ATATTATTGTGTACACCGGAAGTTATACATTGCAAGATACCAGGAGGTTA
TTGGGTATCTCTGGTGATGTGGTTAGAACAATGATGGAACCATATCTTGG
TAAGGGGCATATATTATATACTGATAACTGGTACACAAGCCCCTCCCTCA
GTGATTTTTGCGAGTGAACTTGACAGATGTGTGCGGTACAGTGCGTGCAA
ATCGTAAGCATATGCCTAGGTTCAATGCTGGCACTCGTAGAGGTCAGGTG
CAAGCGTTTGCTGCCAATGACATCATGGCATTTCGGTGGCATGACAAACG
AGATGTCACACTGTTGTCATCTATTCACCCTAACGAAATGACAGACACTG
GCAGGGTGAATAGAGAGACCGATGAACCCATTCTAAAACCTGCAGCTGTG
ATTGACTACACTCTCAATATGCGCTTAGTGGACAAATGTGACATGCAAAT
TGGGTTTGCTGATTGTGTTCGCAAGAGTTACAAGTGGTACATAAAACTCT
TTTTCACATTCTGGACATTACCATGCTCAATGCTTATAATATCTATAAGT
TGAAGACCACAAACAAACCACCATATGGCGATTTTTGTTTGTCTGTCATC
AGACAAATAATATTCAAGTACCAAGGAGCAACACCTGCAATAGAAACACG
CCCAACACCAAGTCATCAACACCTACCCTCTCGTATGAGGCTTGGTGGTG
AACACTTCCTAACAAAACTGCCTGCTACTGCTTGCAAGAAAAAGGCTCAG
AAGAGGTGTTTTGTCTGTGCACATACAAAAAAACGCCCACAACAACGCAA
AGACACTCGTTTTATGTGTGTGGAATGTGAAACACCACTGTGCATGGAAC
CATGTTTCAGAGACTTCCACAGGCTGCAGAACTTCTAGAAACATGTCCAG
TGACTCTATGTATGTATATATATGATTGAACAATATAAATAACTAATATT
TGTTATTGTAAAAATTTGTAAATACATTGTGTAAACAAATTAGTGAAAGA
AACTTCATGTGAATATTGTGTAATAAATAGTGAGTGAATATTTGAAAAAC
AGCACTTATATTGGTCTCACAGGCCATAAAAGTTATTTGCAACAAAAAAA
ACAAAATTCGATCAGAAAACAAGTCCAAGAAAGAAAAAAAAATATTACCG
GGTGACCGGCAGTCGCCGATGTTGCCGTCACCGGCTCCATTTTCGCCAAC
TTCAAATCTCTATATCTCGGTGAGTATTGATCGCAAAAATGTATTTTTTA
GCCTATTAGATTTAGAAAAAAAAACTCTATCATTTCATAAGAAAAAATAT
TTTTTTTTTTTTTTTGAAATTCATGGACCCTGAGAACGAGATTCGGAGAC
CCCCCTTGGACCCTGAAAGGGTTAAATACCATTACTAAATGGGATGCTGA
ACCCATGCCAGTAATTGATCATGACTTGTATAAATTCCATGACTNTAAGT
TCTTCTCTGAATTAGATATCTCACAAGCATACCATCAGGTGTCTTTACAC
CCAGACTCTAAACCATACACTGCTTTCCCCACNCATAGAGGACTANTGCA
ATATCGCACNATGCCTTTTGGTTTGGTCACCGCATGTGCCACTTATATTA
GGCTTATGAGAATAGTCCTCTCTGACTTAAANAATGTTTCNGTGTATTTT
GACAACATTTACATNATGACACATGTCTGGGAAGATCATCTGTCAACACT
NTCGCTTGTTTTAAAGAGACTAAGAGCTCATGGCCTTACAGTCAAACCAC
AGAAGTGTTTTCTTGGTTACTTCAAAATNCAATACTTGGGGTTCATTATT
TCAGACAATTCTTTATCGCCTATTCCTAACAAAACTAAAGCTGTTCTTGA
ANGCACTTTTCCNAGTACAAAAAAGTTGCTAAGAAGTTTCCTCGGATCTG
TAAACTTCTACAGAAGTTTTGTCCCAAACTTAAGTGGTCTGACCTCCGTT
CTCACTGACTATTTAAAAAAGAATGTGAAAGAACCACTGNTTTNTTCTGA
TGAAGCAAAACAAAGCTTCGAACAAATTAAAAGNATATTTTCGAACCCTC
CTGTCCTAAAATTACCAGATGTTNACGAAGTTTTTTGTCTCCGAACAGAT
GCCTCTCATTCTGGACTCGGTGCTGTGTTANTTCAGTATTACGATGAGAC
NCCGTTCCCGGTATCTTTTGCTAGTAAGAAGCTTCTACCACGGGAAGAAA
GATACTCTACTGTGGAAAAGGAATGTTACGCCTTAGTGTGGGGTATAAGT
AGGTTCAAATACAGTGGACCCCCGAGTTTCGTAAAAACTTCACTCCTGAA
GTCTGCTCAAGTGCCATTACCGAACGAATTTACTCCCTTAAGGAAAAATT
TCACATAGGTTAGTCTATTTCAGACCCCCAAAAATACACTTCCACAAGAA
CTTACAAAATTATACTTACATAATTGCACGATTTCCGGGGTATTCGTTAA
CCGAGGGTCCACTGTACTACTTGTATGGGAAACCCTTCATACTTGAAACT
GATCACAAGCCNCTCATGTATTTAGAAAACTTCAAAGGTACAAATAGCAG
ACTCTTGAGATGGGCTTTGGCTATTCAGGCCTACAAGTTTAAGGTTATTT
ATATCTCGGGCTCTGAAAACCACTTTTCAGATTGGCTGAGCCGAGGTTGT
ACATAGTGCTTTTCCCTCTGTTTAACTTATTACCTTCGACCATAAGTTTT
GGAAAGGGGGTAT
>LTR-114_CDe#LTR @cherax_destructor
TGGTGGAATCACTGTCAGCTGNCAACTGACTTGTACTTTTCTCCATTAGT
ACACCTTTACTGTGATNGTAACAATTATCGAGATCCTTTGCTTCACTCTC
AGTAACTGCTATATCTCTCAGTCTCTCCAAAGACTGATCAACAAACTGAT
CCTTGATTAAATCGTCATGAGTTAGAATCTTNACATCAGTTGTGTCTTGA
CTAGGTTGATGAGGTAGGGGGGGTGTCAGTGCTAGTGATCCTGGGCGCAG
NGAATCACTGAACAACATATTCAANCCCAAGTCATTATCATCAACTAACT
CAGCAGGAGACAAGGATGGTTGTTGTTGTATCTTTGACATAGCACGAGTT
ATTGCA
>LTR-115_CDe#LTR @cherax_destructor
AATGGGGGCCTCTGTCCGGGAGGTTTGATCCAAGGTAAAAGGAGATATGA
TCTGAATTCTCTTGAGCAATATAATCATTCTNGTTATGAACTTATTTTCA
TAATGTCAGGATCATCTGAGGCTCAAGTACACCTTTCCTGCAGNAGTTCT
AAANCATCAGATAGGGGAGCTAGGTCTCAACTTTATATTTGACAGTCTGT
ACAGAGAAGTNTCTAGAATGGGAAGTTGCTAACTTGTGTTTGTCTCCCGA
CAATGATGGCTACTGATGTTTGGCTCTCGCTTACCACTCNCCCAGAAGAT
AAGCAACCACAGGGTATAAGTAACTGTCTCTTTCCCTTTTGCTTTTGGTA
TTGGCGACACCATTATTGGGCAGAGTGAAAGGATTGACTTTGGCGAGTTC
TTGGTAGGTGTCTCCCTATACGGTTGGAGCTCTGGTGATTGATTTGTCTC
CCTCTCTGTTGTTGGACATTCCTCGTAGTACCTGTAACCCAGNNTCCTGA
GCATCCACACGACGGGAGTTAGCATGGTTGGTGCTGTTGTTTTCGCCCTT
AGTATTAAGGCCAAGAACCTTTCAGTCATTTTGTGAGTCACTGCTGTCCT
GGGACGAAGCATATCATTCTAGTTGGTACCGTGTATTGAAAGGATACAAG
TTAGTGATGACATTTTGGAACAGAACCTACTCTCAGGTTCCTTAATGTTC
GCTGCAGATTAATGTGGACTTCATTAATCTGTTCTGCAGCCTTGCTGTTG
GCATTGTTGGTTCAGCTACTGTTCTAGCTGTTAATGCTGGTGCCTCTGTG
CGATTTCTGCATATAGAAATCTTTGTAGAGCTGCTGTTCTTATTGTCTGT
CTTGCAGACATTAAAAGCTAATATGAGAAGCAAAGCTCATATTTGTTCAA
GCTTTTATGGAAACAGTGTGCGGTGTGAGATTATCACCTCTGGTCCTCCT
GAACGAGTGTTCAGCGGAGATGAGAAGAAAAAACTGTAAGGGCTACTCTT
GGACAGAGAAGTCAGGGTGACACGTTAGTCACAGGTGATATGTTAGTCAC
GGGTGACATGTTAGTCACGGGTGATACTACACAGAATTCTTCAAAGGAAT
TCGCCTAAGGAAGTAGTAAAGAATGTCNAACTACTGTCAAAGAGACATTA
ACAAGTGCTCTTGACAGGATGTTTAAGCCAGAAAAGTCACTGGTTGAGTC
GGACTTGTCAGAGGAACTTATGGCAAGCGACATGTGTTTTCTCGTATTGC
TTTCCTCATGTGTGAGCCAGCGATTGTTTTCCTGTCTGTTATTGTCTGAA
TCGTTGCTTCAGCAACTTGTGTTGTGACTCAGTTATGAGGACGCTTAGAG
AAGCGGCTCGTCTGAACCTTAAGACATGCTTTGAAAACTACGGTTTTCTN
GCCATATTGTCTCGTGCTGCTGCATTTCTTCTGAGTATCTCGCTTGGAAC
TCCTTCGTCGCCTGGAAGAAGTCATTTTGGAGGTGTTCATGTCCAGCAGA
CTGACATGAACGTAGAGACGCGACCGACACTTCAGGAAGAGCCAGATGCT
CTTCGTATTTACTTCAAGACGTCGTTGTTCGTGATGCCTGAGTATAGGTT
TCACTCCCAGCATTAGTGTTTTCTGCATGCTTCCTGACACACTAGTCTCT
ATGCTACAAGCTAGTCCCTGAGCAGAAGTTGGTATACTTCTGACACACTA
GCCTCTATAGTACAAACTAGTCCCTGAGCAGGAACCTGCCTTCGCCTCCT
GACATACTAGCCTCTATGCTACAAGCTAGTCCCTGAGCAGAAGTCGGTAC
ACTTCTGACACACTAGCCTCTATAGTACAAGCTAGTCCCTGAGCAGGAGT
CGGCATTACTTCCTGACACACTAGCCTCTATGCTACAAGCTAGTCCCTGA
GCAGAAGTCGGTATACTTCTGACACACTAGCCTCTGTNNTACAAGCTAGT
CCCTGAGCAGAAGTCTGCNTNCGCCTCCTGACACACTAGCCTCTATGTAC
AAGCTAGTCCCTGAGCAGAATTTGGTACGCTTCTGACACACTAGCCTCTA
TAGTACAAGCTAGTCCCTGAGCAGGAGTCGGCATATACTTCTGACACACT
AGCCTCTATATTACAAGCTAGTCCCTGAGCAAAAGTTGGTATACTTTTGA
CACACTAGCCCCTGTTTAATAAGCTAGTCCCTGAGCAGAAGTCTGCATCC
GTCTGACATACTAGTCTGACAAACTAGTCCCTGAGCAGACGTCTGCTTAT
TTTTCCACTAAACTGGTGAGTATTGGAGCAGAACTTGATTGACGGTTCTG
CCNNGTAAGTCTGGTGCGGATGACACTGGTGGAGCAGTGTCATGAGTATA
AGTCAGCGCCCTTCTGACATACTAGCCTGACAAACTAGTCCCTGAGCAGA
GGTCTGCTGGTACTTCCGCCAGATTGGTATATGGTGAGTCTCTTGAGTAG
AAAATGGCTGTATGCTGCACGTGCGTAAAAGGTTTCAGAANATTGAGGAT
ATGAAGGTGAGGCGCGTATGTGTGAAAGGCAACGCTGCCCCCACCTGGGT
TCATCTTCCGTTAGTATTCGTCATCACCCTCGTCTGTGTTCATCGCTGTG
TTGGCGCCGTGTTCTTGGTTGCCACTGTTCAACAGTGTCTGGCCCACAGT
TTGTGGCCCGTTTGTATAAAAAGCTTCGGCAGTTGATGCTTAGCCGACTG
TTCAAATCACCCTGACTGTTTCTCTGACTTCAGTAAACTTCATCGAGCTA
GCGTTTTGATTGAACATGTGTTAATTATATGTTCATGGTGTATCTACTGT
GTCAAGCTGTCTCTCGCCGACTTCAGTCTTCACTGGTAAAGCGTTTTGAC
TGATCTAGTGTTATTTATATGTTCATCGTGTATCTGCTGGTGTCAACTTT
TAGTGTTTAGCAAACGGTTGCTATTTAGAAAATTATTATTGAAAAGAACT
TCANGAGGTAATGTCTGAGGTGTCACAACCTCTTTACTTTTCCGGTCTCG
GAGCAGTGTGGTGAGCTCCCGCTACCGGACCCNCTCACTTCTTCAGTGCT
CTAGAGGGAAAATGCTGGTGTTGACTAGGCGACATTATTCGTCTATGATG
CTAGCAAGACTCAGCAATGGTAATCCTGAGTCTGACGCTTGGAGCTTCTG
CCGTTTCTGCACTGTGAGTTTAACAAGATGTGGTGGATAGCGGTCCGTTG
TCAGTGTTTCAACGTTCTACCATTGTTCAAAATTTTCCATGATGTTGAGG
CTTACTGTCTAAGCCGGTCACCAAACTTGACCAGGTTGGAGATGATGATG
CATCCTTGACTAGTATATCTGTCAAGGCAGTACTTTTGTCTAATGTAGGT
TAATATAGGACTCACTTATTCCTCCAGGTGCTCAAAATTGCACTATCTCT
GCAGGGGGCTACTAGAGATGTACTTAACAATCGTTTGATTTCTATAAAAG
TGAGCTGAGTGGAAATATGCTGGTCGGTTCCTTCGTTGTCTCGCCTTGCA
GGTAATTGTTTGACCTGTTCATGATAGTTGCAGAAGGAATCCCGCTCCTT
CTCGTAGAGCTGGTGGAGGTCCAGTCTTCACTCAGATTCTGGTTAGTTTT
CTTCCACTTGGTATATGGACAGGTACTGGTGCTACAAGTGCACCTCCCTC
GTAGTGTTGTGTGGTCTGTCAGTAAACGTTTCCTCATGGTCGAGGTCCAA
GAGCTTGTCTGTTGGTGACTGCTCTTGTGTGGTCTTTAAGTTTGTACTTT
ACTTTGTTGAAATCGAGTTGATGTCCATCCGACCTGAGCGGTCGAGTGAC
CCCCCCCCCTTCCTACACACACAAACCATGTTTTTTTTGTCTATACCTTC
AACTTATATCATAAGCTGACGCTTTGTTGCGTCCTTGATTGTAATTGAGA
ATTTAAAAGTAAAGTTACTAAAGTACTTGATGGTTAGTTCCATAGAGTAA
CTTCTTATTAGTCCATTTATTTATCTATATACGTATTCTCATGTTTAATG
TTTTTTTTGTATTTCAACAGTTATGAGGTTACGTGTTAGCTAGACTGATG
ATGCGGAGTGTTGAGCTAAGGTGGAGTGTCATGACCACTCTTCAGTTATA
CACCTTGAAGCCACTCCAGCTGCTAGGATAGGATTATCACCTCTTTACTG
CTGCCTTCTATTATTCTCCATGTACAAAAGCAAGTTATGCCTGGCTGCTA
TATCGGCGATGCCTGTACCATCACAACATTAACCTGGCGTTGTATGGAGT
CCCCGCACTGTTAACTACACTGCCCTTGTACGGAGAAGAAATAGTTATCA
AAAATGGAGACGCAGTAGTACTTTGTTTATATGTTAAATGAGAGTATCTC
CTGTGTAATGTGAGATAAATTTGGACATCAAGTAAGAAGTTTCTAAAAAC
TTTATCATTATTGTGTTCATATTCCAGTAATTTTACTATATGTAGGAGGT
TTTTGGCTTCTGATATTCTGTTTGGTGCGACCTGTGGTCGTGAGGGGGAG
G
>Gypsy-31_CDe#LTR/Gypsy @cherax_destructor
AGAGGATTACAACTAGTAGAGTACTAACCAAAGCATAAAATTTAATATGG
TTGCTTCTCCCTCTCTCTCTCTGGCCTGCTGACCATCGTCGAGTCAACAC
CTCGCTCCTATTTCTACTTGTTTTCTCGCCATTTAGACTCTGTTGGGTAG
AGTATGTATTCGGTGGTGAGACGAAACATACTTCTCAGGACTCTGTGTAA
CTCTGTTCACAGAGGATAGACTAGACTGATTTTCGACGTTTTTTCTGGGT
TGTGTGTCACATTGACTCTGATACAACTCAGGTCTCTAGCTATAGCTCTG
AACCTACTTCGATAAGGCATCTGTGCACCATCACAGTCTGGGATTGTTTA
TGCTGAACCTAGCTTCAGTAGTAAAGGAGTTTTGTGACTTTTGGAGGATC
TATTGATGGTCCCCAGTTAGGGTCGATTTTCTTTCTCCTGGTTCCTGACG
CAGTGTTGCTGTTGCTTGTTATATTGCTGTTCTGCGAATTGGTCATTTTA
CTGGTCAATCAAGCTGTTCTGATTGTCAAGTTGTTAGAGAAGCTAGCTTA
TGAGAAGTTCAGTCGGACACTGGTTGAGTCGAGTCTTAGAGTTACCGGGA
GCACACTCATACATACATTTATTCATATTTGTATATATTATTGTAATTAC
TGACATTGTACCTGATGGTACTTCTGAGTCATTATATATATGTGCCCTCA
GCACAGTCTTATTGTATATGAGAGCAGTGTAGGAGCTACCCTCTTAATTA
ACCTCTCCTCTCAAATGCAAGCTTTTTCTCACGGGCAAACTCCACACAAG
TTTGACCTTGTCGTCGTTGTAACGTACGAAATGCACGTTGGTAACTTACA
TGTAACAAATTAGATGTGTTCGAGAATCAAGCACGTGCTATGAATTGGCC
ACGTAAGCATTGGGCTACATTGTTGCACACAGCTTTGACTGGCAGAGCAC
AAACATGTACTGCTGCTTTGCCATTTGCCAAATACATTGACTATGACACA
GTCAAAGAAACCATTCTTGAGACATATAATTTGTTACCTGTAAGTTACCA
ACGTGCATTTCGTACGTTACAATGACAACAAGGTCAAACTTGTGTGGAGT
TTGCCCGTGAGAAAAAGCTTGCATTTGAGAGGTGGTGTAGGGCCTCCCAG
TGTAATTCTTATGACACTCTCGTTCAGCTGATACTTCACGAGGAGTTCAA
CAACTGTATGTCTGCTGATGTACAAGAATATCTGATCGACCACACTGCCT
CAGATATTCTAGAGACTGTAGCATTAGCTGACAACTATGAAATTTCTCAC
ACAATTGTACGTACTAAAACTGAGAGAAAAAGGGTAACTAAAAAATGTCC
TAGGAATTGGCAAACAAAATCTGCTGATCAGTGCCGGCCTAAAACTGCTA
CTGTTACTTCTCGTACCTTCACCAGGAAGCCTGACATTCCTGAATCTGTC
TCTGTAGCTAGACAGAAGTCTAATACTGAGAAGAAGAATGTGAAATGTAA
CTACTGTCTTAGGAAAGGTCATACTCGAGAATATTGCTTTAAGTTAGAAA
GAGATATGAGACAAGATCGTGCGGCTGGCGCCCCCACTCAAGTCGTATCT
TCGGTGCAACAAGGGCACCTACAACCTAGTAATTCTGATCCTGCTGTTTT
CGAGAATGTTCCTCAGAATAGATGACTAGCATCAGACCGAGTATCTGATG
AGAAGATTCAGTCAGATATGAGTCCGTACTTGTCGAGAGGTAAAGTAGGA
CTTGACGAATCTAAGCTCACTGAGATAATTACTTTCCGAGACACAGGCAG
TTATCTTACTTTGTTAAGAGAAGATGTACTGCCTTTAACTAATGATACCT
ATACCCAGATAGATGTATTGTTAGAAGCCTATGGAGGTGCTGTTACTAAA
GTTCCTCTTCACAAAGTGTACCTTGAAACAAGCTATTATTCTGGTTATAT
GTCAGTTGGTATTTCCAGTGGTTCATTTCCTATCAGGTCAGTGGACTTGT
TGATAGGAAACGATATCCTTCAAGCTGGTATTTGTAAGGAACCACTTGTA
ACTGATAATACCACTGAGGATAATTATGCCATTGAAGCTTGTAGAGAGAA
GCCTATATTATTCCCTCTCAG
>LTR-116_CDe#LTR @cherax_destructor
TGTCAGTAGAGTACTGAACCCCTATGTATTATACTTATGTAGTATATCAT
AGTACCAGCCATATTATAGTTAGGCTCCCTAGCTGCCTGTGACGTCACGA
GTCCCGCGCATGTNAGCGCTGGGCCACAGGCATCGGCCTCACTCGTCGAC
AGGCTTAGAACCGAACAGGTAGGCTGGGTTACTTTCCCCTCACAGACTCT
GTCAATATATAGTTACCAACCGTCTTGTGTGTTTCAGTACGACCGTCAAT
ATCTCCAAAGTACCCACCCAACA
>Gypsy-32_CDe#LTR/Gypsy @cherax_destructor
AATGGTGACAGCGGTGAGCCCGTAATTCTGACAATTACGGTGATATACGG
AGATTAACTCCACAAGCCGGCGGACATCTTGTGTGACCGTGCGGTAGGCC
TGGTAGGCCTAGAGGATGCCAGCTACCAACCCAGTTAGTATACCTCCAGC
CTGTCTACACTGTTTATTTGCTAAAACATTCCAGGAGTGGATCCGGGTTT
TGCAAATTAAGCCAATCCAGATAAGCCAGTCTATGGGAGGAGTGCCTAAA
CCCTAAGCCATCCAGCCTGCCTAAGCCCTAAGCCATCCAGCCTGCCTAAG
CCTAAGCCATCCAGCCTGCCTCAGTGTGCTCATAGTTACAAGACTTCAAG
CCATCCTAGCCTGTGTGAAAGGCTTAAGCCAGCAAGACTAACCCAGCTGA
GTGAGAACTAAGTCAAGCAATCCACGTTGAGTTCCTGCTTCTCCATCGCT
TTGTTCTCCCAGTGCATAGCTGTTTTGAGCGCTACCATCCCTGTGGTATT
TTGTGTTTTTTAAGCCAGCCGGCTTAAATTCAAGTGCCTAGTGGTGTATT
ATGGGTGTAGCTAGTCGCTCTGTGGGACGCCACTCACCGCCCAGCCTGCT
AAACCCACCCACCCACACACCTCCATCCACGTGTGGATGGGTATTTGTTC
TATCATCATTTTATTGGCTACAAATCGGGTCAAGAGACATTTGTGAGTGT
TTGAGACGTTTTCTCAGTCTATAGTGAACTTTTTGTATTACTCAGAGACT
TGTGATTTAATTGCAGACTCAGTGTTAATTTAGATGCTCTGCTTGCAATC
ATTTTTATTTTTCCTAGTGTTGTCTTTGTTTATTTTTCCTAGTGTCTCAT
TCTAATTACATATTGTGTTGTGTCCTTGTCTTTACCTGAAGTACTATTCC
CTCAGTGTTATGTGCAGTATTGTGCTCAGTTTAAGCCAGTCACCCCTGGT
GACGGAAATAAATGGTATAAAATACCGACACAATGGAAAAATATACACAT
AATCAGTATATTGTCATCCTTTATTGACAACGTTTCGCCCACGCAGTGGG
CTTTATCGAGTCACAGACAGATCTGTGACTCGATAAAGCCCACTGCGTGG
GCGAAATGTTGTCAATAAAGGATCACATAATACTGCTTATGTGTTTATTT
TTCCACCCCTTGTGACATATTTTCTTTTATCACCTAGTATTCCTTATTAT
TGTGTTCTCTACTTAATTTTGTATTGTGTACCATTCGTTTTCGTTGTATT
TTCCCTGTGTTTTCCTGCTAATTTTGTGTTAATGCATTCAGTGTTTCTTT
CCCCAGAGTTCTAAATCAGCATTTTAGCCTCGTATATGTTGTTGTTTTGT
GTGAATATTTTATATATACAGTGACTAATGTGTTTAACCCTTGCAGACTA
GTGTCCCATATTTTACGTGAAACCAAGAGTTTATTTACTTCTGCTTAACC
ACAAGTCTTTAGTTCAAGAACATTTTGTGCACTATAAGTTCCATATGTGT
ACCTGTTAGTGCTCCATTGATGTTACTTGTGTTCCTGATCTCTGTGTTAC
ACATCATTTGTTCTGTATATTAGCATTTTTGTCCATATTCTTGATTTTAG
TTTGAACAAGTTCACTCTTAGTTCTTATTGAATAGTTTTGAGTACTTGTT
GCCTAATTGAACTTGAGAGTAAGAGTGTTCAAACTAGTTAATTCTTGATA
TTTTTATTATTCTTCTGAGCTAAATTTTCCCAGTGCAATTGTTTTTATTG
ATTACTTGATTGTTTCTGCAACTGACTCTTTGTGCAATTCCATTTTGCAG
TGATTACATATTGCTTTCATACATTCTCATGTTATTTTGTTTAAATAATT
GTTCAATTTTTGAAGAGCGGAAATATATCCATTTAAATTGTGTTCTTAGT
GCATATTTTAATTATTGTGTATCATGTTTAGAAAATTGTTTTACCAGTCT
ATATTTTATTTGCATAAGAATTATTGATTCTGTTTTATTATTTTTGCATT
GATTTATTATTTTTTCTATTACATTTCATTGTTGAATTGAGAGTAACGAC
AACTCACCTTGCTATTAATTCAAATTAAAGTAAGATTTCCCTTGAATATC
AAAGTGTTACCTTATCTTGCCAAGTAAATTTCAGTGAGTTTTCCTTGCTT
TGCACTGTCTCTTGTATATTGTTATTATTTATGCAGATTAGTTAAGCAGC
GTTAATCCCTGATAAGCTATATCGTGTCGTATATTTCCCTTATTCTTCTT
GCTTTTTTAATTCTCGTGTAAATTCCCTGCAATCATTTCTCAAGGAACTT
CGAGCAATAGCTTAGTGTATTCTGCTAGTCAAAGCAATAATGACTCAGTG
CAAGATCCTAATAGTCCCTTACCGACTGAAAGACAGTATCTAGCTCTTGA
GCAATATGTTTGCTCTCACAGCTGGTATCCGAGATTTGTCACAGTGCTGC
GGAATGTGAAGTTCAGATTAAGTTTTTATAGATCTGTAAATTATTTATTA
ATGTAGCCGAGTGGTCAGGCACTAGTAAAACTCACTCCTCTCTGGAATCC
AGTCCCTACAATATCTTGCACGCAAGATAGTGTCCAGTTACCTCGGGTGT
CGGAGGTACCCCGGACAACCTTGAGTACTGAGACAACTATCCCTGCGATG
GCACTTGTTCAAGTGGTAGTTCCTCTCCAGGGAATGCCTTGTTGACGAAA
GACTACTTGCAATGAGTTATGCCATCTCTTGCTGATGCATAAGCTAGTGT
ACTCACTAGTGTCAGTTGTTGTCCCTCGTGTTCCAGATGGTGATATTATC
CTAGTTGACAGTAAATCCTTGCAAAGTAAAGTGTTGTATGTCGAGCAATT
ATTACCTGCTGTAAGAGATAGTAAGAGCCGTTTCTCCGTTGCTAATATTT
CGTGTCATAGCATTAATTATTTCAACCGGGGAGAGTCTATCCACTCTGCC
GAGCCTGTTCATTCCTTCAGTGAGAAAGCACACCTAGTAGACGTGTATAC
CAGTTAGTAATTCCACAGACACTAGTAAATGTAGCCCTACAGCTAGTTCA
TGATGCACCAGGTGTTGCACACCCTGGTATGTATCGTTCTGTAAAACAAG
CCAGATTGAAGTACTTTTGGCCTCGTATAGCAACTGATATTGCTGAATAT
GTTAAGAAATGTAGTGTTTGTATGCAACATAAAGGTAATGTTAATCGCCT
TAATCCTATCCAGGTGTATCCCACTACTAGTGAACCATGGGAAAGAGTTG
CAGTAGACTTGCTAACTAATTTTCAATGCTCCCTCCAAGGAAATAAACAT
TTGTGCGTCATGGTAGACCATTTCACCAGGTACTGTGAGTTAGTTTCTAT
TGCAGATAAGACTGCCGAGACTGTAGCCAAAGTGTTTAAAGAGCTTACAA
TCTGTAGACATACCACCCCTAAATTCCTAGTAACAGATAACGGAGGTGAA
TTCTGTAATGAGATTCTAGAAAACTTGTGTGCTTTGTAAAAGATAACTAA
ATCAACCATTGTTCCTCACCATCCTGCCAGTAATGGTTTAGCAGAAAGAA
CTAATAAGAAAGTACTTGATGTCTTGAGAGCCACTATCAATCCCAATAGT
GCAACCTGGGATGAAGTTATACCTGATGTTCAGTGTGCAATAAATTCTGC
TTATAATGCTTCTATAGGTGATACTCCACATTATGCATTGCAGTGTAGAT
AAGCATTTGCCTTATTAGTTGTTATATTCTAATCCGAAACCAAATTACAA
TCCTGATGATTTCATAGCAACTCGTACCAGCTTAGCTCAAAGTGTCTTCA
GAAGAATCCGTGAAACACTTCATAAATCAACAGCAGAATTTACTAATGCT
CGTGCAAAGCACAACAAAATTAAAGTAGGTTTGAGAGTTATGCTGATTAA
CTTTAATAAAACATCGGCAATGCCTAAGCTAGATCAAAAGTTTGTTGGTC
CTTATTGAGTAGTTGAACATATCAACGGCAATAAGTATAAAGTTAGAGAA
ATAAGTACTGGTCAATGTAAAGAGTCGCATTTGGACCATATGAAGTTAGT
ATGTGATGAAGACGAGGTCCCTGACAACCAGACTGTTGTGACTGACAATG
ACAATCCGTCTGACCCTGTACCCTCTACTTCTAGTAATCAGCCAGAGGAA
CAACCTGAATGTCATTACTCCTTATGTACACGACAAGTATTGAGAAATCC
TCAAGTATCAATTATAAATACCCATTTAGACCCTCCTCACCCTAGACATG
TGTTGTCAATTGCAAAAGATTTCGATCCACCCAGAGATAATAAACATTCT
GCATATGTAAACCTTACCCTAGCAGAGTTGGGGTTAAATGTACATAGCCT
GTATAATTAGATGGTTAAGTTAAAAGAAGTTGTCAACTGTGTGTTTTGTT
ATCAGCTGATCAGAATCCAGAATTTTGTTTGTGTGTTCACATTCCCTCTG
AATTCTGAGATTTAACAGTATGACTTGTGTGTGCCAGGTCTGTCTTTTCT
GTTAAACACTTTCTTCTTTGTAAATATATTCTTCCTCAGAATCCGTAGAG
TACATGAATACAGATTGATCGATCAATTCTATCCCTTGTAAATGTACTAT
AATTTGTAATGCATTACATTAAGATCCATTACATTAAGATTCATTACAAT
AAGATCCATTACGCTAAGATTCATTACATTAAGATCCATTACAATAAGAT
CCATTACGCTAAGATCCATTACATTAATATCCATTCAGTCGATTACATCC
TATTACCATTTCTGTGATTTGTTCTAAGTTATATGTGTTTGCTATTGTAT
[truncated: 55,205,142 more chars]
